# Supplementary material for: Topography of associations between cardiovascular risk factors and myelin loss in the ageing human brain
Source: Commun Biol. 2023 Apr 10;6:392. doi: 10.1038/s42003-023-04741-1 (PMC10086032; doi:10.1038/s42003-023-04741-1)
Supplement: Supplementary file 4 — Supplementary Data 1-9 [file 42003_2023_4741_MOESM4_ESM.xlsx]

## Sheet: Supp_Data_1_tract_mean_std
Supplementary Data 1. For each magnetic resonance imaging map and white matter tract, sample size after outlier removal, mean value and standard deviation across the sample.
Map	Tract	N	Mean	Std
ICVF	AF left	1102	0.52	0.02
ICVF	AF right	1102	0.53	0.02
ICVF	CC 1	1094	0.49	0.03
ICVF	CC 2	1095	0.51	0.02
ICVF	CC 3	1094	0.56	0.03
ICVF	CC 4	1092	0.59	0.03
ICVF	CC 5	1099	0.58	0.03
ICVF	CC 6	1101	0.53	0.02
ICVF	CC 7	1103	0.55	0.02
ICVF	CG left	1101	0.51	0.02
ICVF	CG right	1102	0.51	0.02
ICVF	CST left	1097	0.64	0.02
ICVF	CST right	1095	0.64	0.02
ICVF	FX left	1102	0.63	0.05
ICVF	FX right	1103	0.64	0.05
ICVF	IFO left	1102	0.5	0.02
ICVF	IFO right	1103	0.5	0.02
ICVF	ILF left	1100	0.51	0.02
ICVF	ILF right	1103	0.51	0.02
ICVF	MLF left	1101	0.51	0.02
ICVF	MLF right	1102	0.51	0.02
ICVF	OR left	1103	0.53	0.02
ICVF	OR right	1103	0.53	0.02
ICVF	SLF I left	1097	0.56	0.03
ICVF	SLF I right	1098	0.56	0.03
ICVF	SLF II left	1099	0.56	0.03
ICVF	SLF II right	1099	0.55	0.03
ICVF	SLF III left	1100	0.55	0.03
ICVF	SLF III right	1098	0.55	0.03
ICVF	UF left	1096	0.47	0.02
ICVF	UF right	1098	0.47	0.02
ISOVF	AF left	1093	0.05	0.01
ISOVF	AF right	1094	0.05	0.01
ISOVF	CC 1	1092	0.06	0.01
ISOVF	CC 2	1090	0.06	0.01
ISOVF	CC 3	1093	0.09	0.01
ISOVF	CC 4	1089	0.09	0.01
ISOVF	CC 5	1094	0.09	0.01
ISOVF	CC 6	1097	0.08	0.01
ISOVF	CC 7	1101	0.1	0.02
ISOVF	CG left	1096	0.04	0.01
ISOVF	CG right	1096	0.04	0.01
ISOVF	CST left	1097	0.09	0.01
ISOVF	CST right	1092	0.09	0.01
ISOVF	FX left	1103	0.49	0.08
ISOVF	FX right	1103	0.51	0.07
ISOVF	IFO left	1098	0.07	0.02
ISOVF	IFO right	1101	0.07	0.02
ISOVF	ILF left	1096	0.06	0.01
ISOVF	ILF right	1100	0.06	0.01
ISOVF	MLF left	1094	0.05	0.01
ISOVF	MLF right	1096	0.05	0.01
ISOVF	OR left	1099	0.08	0.02
ISOVF	OR right	1100	0.08	0.02
ISOVF	SLF I left	1094	0.06	0.01
ISOVF	SLF I right	1092	0.07	0.01
ISOVF	SLF II left	1093	0.06	0.01
ISOVF	SLF II right	1093	0.06	0.01
ISOVF	SLF III left	1094	0.06	0.01
ISOVF	SLF III right	1094	0.05	0.01
ISOVF	UF left	1093	0.03	0.01
ISOVF	UF right	1092	0.04	0.01
MTsat	AF left	1084	1.4	0.09
MTsat	AF right	1086	1.43	0.1
MTsat	CC 1	1086	1.44	0.11
MTsat	CC 2	1082	1.39	0.11
MTsat	CC 3	1081	1.49	0.11
MTsat	CC 4	1082	1.46	0.1
MTsat	CC 5	1083	1.44	0.09
MTsat	CC 6	1090	1.39	0.09
MTsat	CC 7	1093	1.4	0.09
MTsat	CG left	1083	1.39	0.1
MTsat	CG right	1090	1.39	0.11
MTsat	CST left	1084	1.44	0.09
MTsat	CST right	1081	1.45	0.09
MTsat	FX left	1098	0.99	0.12
MTsat	FX right	1097	0.99	0.12
MTsat	IFO left	1094	1.34	0.09
MTsat	IFO right	1094	1.32	0.08
MTsat	ILF left	1087	1.41	0.09
MTsat	ILF right	1090	1.43	0.1
MTsat	MLF left	1090	1.37	0.09
MTsat	MLF right	1087	1.41	0.09
MTsat	OR left	1093	1.37	0.09
MTsat	OR right	1092	1.39	0.08
MTsat	SLF I left	1084	1.45	0.11
MTsat	SLF I right	1081	1.48	0.11
MTsat	SLF II left	1086	1.47	0.11
MTsat	SLF II right	1082	1.47	0.1
MTsat	SLF III left	1083	1.48	0.1
MTsat	SLF III right	1086	1.47	0.1
MTsat	UF left	1092	1.3	0.1
MTsat	UF right	1089	1.28	0.09
Volume	AF left	1102	10788	1273
Volume	AF right	1102	10389	1342
Volume	CC 1	1094	1945	332
Volume	CC 2	1095	18365	2526
Volume	CC 3	1095	3755	622
Volume	CC 4	1093	6017	964
Volume	CC 5	1099	5813	994
Volume	CC 6	1101	22450	2682
Volume	CC 7	1103	7361	1399
Volume	CG left	1101	5741	852
Volume	CG right	1102	4563	715
Volume	CST left	1099	3936	483
Volume	CST right	1096	3806	500
Volume	FX left	1104	159	47
Volume	FX right	1104	121	43
Volume	IFO left	1102	8954	1071
Volume	IFO right	1103	8865	1067
Volume	ILF left	1101	3155	383
Volume	ILF right	1103	3082	401
Volume	MLF left	1101	10084	1197
Volume	MLF right	1102	9003	1050
Volume	OR left	1103	3647	472
Volume	OR right	1103	3091	404
Volume	SLF I left	1099	4656	665
Volume	SLF I right	1099	5831	823
Volume	SLF II left	1100	5082	741
Volume	SLF II right	1099	6336	969
Volume	SLF III left	1101	2983	454
Volume	SLF III right	1099	3355	464
Volume	UF left	1097	1918	300
Volume	UF right	1098	2325	334
Abbreviations: AF = arcuate fasciculus, CC = corpus callosum (1 = rostrum, 2 = genu, 3 = rostral body, 4 = anterior midbody, 5 = posterior midbody, 6 = isthmus, 7 = splenium), CG = cingulum bundle, CST = cortico-spinal tract, FX = fornix, ICVF = intra-cellular volume fraction, IFO = inferior fronto-occipital fasciculus, ILF = inferior longitudinal fasciculus, ISOVF = isotropic volume fraction, ML…

## Sheet: Supp_Data_2_age_age2_effects
Supplementary Data 2. Standardised β and p-value estimates for linear and quadratic effects of age on white matter microstructure. * False discovery rate-corrected p<0.05.
			Age		Age2
Map	Tract	N	β	P	β	P
ICVF	AF left	1102	-0.04	<0.001*	-0.0003	<0.001*
ICVF	AF right	1102	-0.04	<0.001*	-0.0003	<0.001*
ICVF	CC 1	1094	-0.05	<0.001*	-0.0004	<0.001*
ICVF	CC 2	1095	-0.05	<0.001*	-0.0004	<0.001*
ICVF	CC 3	1094	-0.04	<0.001*	-0.0003	<0.001*
ICVF	CC 4	1092	-0.02	<0.001*	-0.0002	<0.001*
ICVF	CC 5	1099	-0.01	<0.001*	-0.0001	<0.001*
ICVF	CC 6	1101	-0.02	<0.001*	-0.0002	<0.001*
ICVF	CC 7	1103	-0.01	0.05	-0.0001	0.03*
ICVF	CG left	1101	-0.04	<0.001*	-0.0003	<0.001*
ICVF	CG right	1102	-0.04	<0.001*	-0.0003	<0.001*
ICVF	CST left	1097	-0.01	0.05	-0.0001	0.04*
ICVF	CST right	1095	-0.01	0.008*	-0.0001	0.004*
ICVF	FX left	1102	0.04	<0.001*	0.0003	<0.001*
ICVF	FX right	1103	0.03	<0.001*	0.0002	<0.001*
ICVF	IFO left	1102	-0.03	<0.001*	-0.0003	<0.001*
ICVF	IFO right	1103	-0.03	<0.001*	-0.0003	<0.001*
ICVF	ILF left	1100	-0.03	<0.001*	-0.0002	<0.001*
ICVF	ILF right	1103	-0.03	<0.001*	-0.0002	<0.001*
ICVF	MLF left	1101	-0.03	<0.001*	-0.0003	<0.001*
ICVF	MLF right	1102	-0.03	<0.001*	-0.0003	<0.001*
ICVF	OR left	1103	-0.02	<0.001*	-0.0001	<0.001*
ICVF	OR right	1103	-0.02	<0.001*	-0.0002	<0.001*
ICVF	SLF I left	1097	-0.03	<0.001*	-0.0002	<0.001*
ICVF	SLF I right	1098	-0.03	<0.001*	-0.0002	<0.001*
ICVF	SLF II left	1099	-0.03	<0.001*	-0.0003	<0.001*
ICVF	SLF II right	1099	-0.03	<0.001*	-0.0003	<0.001*
ICVF	SLF III left	1100	-0.03	<0.001*	-0.0003	<0.001*
ICVF	SLF III right	1098	-0.03	<0.001*	-0.0003	<0.001*
ICVF	UF left	1096	-0.05	<0.001*	-0.0004	<0.001*
ICVF	UF right	1098	-0.05	<0.001*	-0.0004	<0.001*
ISOVF	AF left	1093	0.05	<0.001*	0.0004	<0.001*
ISOVF	AF right	1094	0.05	<0.001*	0.0004	<0.001*
ISOVF	CC 1	1092	0.06	<0.001*	0.0005	<0.001*
ISOVF	CC 2	1090	0.07	<0.001*	0.0005	<0.001*
ISOVF	CC 3	1093	0.06	<0.001*	0.0005	<0.001*
ISOVF	CC 4	1089	0.06	<0.001*	0.0005	<0.001*
ISOVF	CC 5	1094	0.06	<0.001*	0.0005	<0.001*
ISOVF	CC 6	1097	0.07	<0.001*	0.0006	<0.001*
ISOVF	CC 7	1101	0.06	<0.001*	0.0005	<0.001*
ISOVF	CG left	1096	0.04	<0.001*	0.0003	<0.001*
ISOVF	CG right	1096	0.04	<0.001*	0.0003	<0.001*
ISOVF	CST left	1097	0.06	<0.001*	0.0005	<0.001*
ISOVF	CST right	1092	0.06	<0.001*	0.0004	<0.001*
ISOVF	FX left	1103	0.07	<0.001*	0.0005	<0.001*
ISOVF	FX right	1103	0.06	<0.001*	0.0005	<0.001*
ISOVF	IFO left	1098	0.07	<0.001*	0.0006	<0.001*
ISOVF	IFO right	1101	0.08	<0.001*	0.0006	<0.001*
ISOVF	ILF left	1096	0.05	<0.001*	0.0004	<0.001*
ISOVF	ILF right	1100	0.05	<0.001*	0.0004	<0.001*
ISOVF	MLF left	1094	0.05	<0.001*	0.0004	<0.001*
ISOVF	MLF right	1096	0.05	<0.001*	0.0004	<0.001*
ISOVF	OR left	1099	0.07	<0.001*	0.0005	<0.001*
ISOVF	OR right	1100	0.06	<0.001*	0.0005	<0.001*
ISOVF	SLF I left	1094	0.05	<0.001*	0.0004	<0.001*
ISOVF	SLF I right	1092	0.05	<0.001*	0.0004	<0.001*
ISOVF	SLF II left	1093	0.05	<0.001*	0.0004	<0.001*
ISOVF	SLF II right	1093	0.05	<0.001*	0.0004	<0.001*
ISOVF	SLF III left	1094	0.05	<0.001*	0.0004	<0.001*
ISOVF	SLF III right	1094	0.05	<0.001*	0.0004	<0.001*
ISOVF	UF left	1093	0.03	<0.001*	0.0003	<0.001*
ISOVF	UF right	1092	0.04	<0.001*	0.0004	<0.001*
MT	AF left	1084	-0.05	<0.001*	-0.0004	<0.001*
MT	AF right	1086	-0.05	<0.001*	-0.0004	<0.001*
MT	CC 1	1086	-0.06	<0.001*	-0.0005	<0.001*
MT	CC 2	1082	-0.06	<0.001*	-0.0004	<0.001*
MT	CC 3	1081	-0.05	<0.001*	-0.0004	<0.001*
MT	CC 4	1082	-0.05	<0.001*	-0.0004	<0.001*
MT	CC 5	1083	-0.05	<0.001*	-0.0004	<0.001*
MT	CC 6	1090	-0.05	<0.001*	-0.0004	<0.001*
MT	CC 7	1093	-0.05	<0.001*	-0.0004	<0.001*
MT	CG left	1083	-0.05	<0.001*	-0.0004	<0.001*
MT	CG right	1090	-0.06	<0.001*	-0.0005	<0.001*
MT	CST left	1084	-0.05	<0.001*	-0.0004	<0.001*
MT	CST right	1081	-0.05	<0.001*	-0.0004	<0.001*
MT	FX left	1098	-0.05	<0.001*	-0.0004	<0.001*
MT	FX right	1097	-0.03	<0.001*	-0.0002	<0.001*
MT	IFO left	1094	-0.06	<0.001*	-0.0005	<0.001*
MT	IFO right	1094	-0.06	<0.001*	-0.0005	<0.001*
MT	ILF left	1087	-0.05	<0.001*	-0.0004	<0.001*
MT	ILF right	1090	-0.05	<0.001*	-0.0004	<0.001*
MT	MLF left	1090	-0.05	<0.001*	-0.0004	<0.001*
MT	MLF right	1087	-0.05	<0.001*	-0.0004	<0.001*
MT	OR left	1093	-0.05	<0.001*	-0.0004	<0.001*
MT	OR right	1092	-0.05	<0.001*	-0.0004	<0.001*
MT	SLF I left	1084	-0.05	<0.001*	-0.0004	<0.001*
MT	SLF I right	1081	-0.05	<0.001*	-0.0004	<0.001*
MT	SLF II left	1086	-0.05	<0.001*	-0.0004	<0.001*
MT	SLF II right	1082	-0.05	<0.001*	-0.0004	<0.001*
MT	SLF III left	1083	-0.05	<0.001*	-0.0004	<0.001*
MT	SLF III right	1086	-0.05	<0.001*	-0.0004	<0.001*
MT	UF left	1092	-0.06	<0.001*	-0.0005	<0.001*
MT	UF right	1089	-0.06	<0.001*	-0.0005	<0.001*
Volume	AF left	1102	-0.03	<0.001*	-0.0002	<0.001*
Volume	AF right	1102	-0.03	<0.001*	-0.0003	<0.001*
Volume	CC 1	1094	-0.04	<0.001*	-0.0003	<0.001*
Volume	CC 2	1095	-0.03	<0.001*	-0.0003	<0.001*
Volume	CC 3	1095	-0.03	<0.001*	-0.0002	<0.001*
Volume	CC 4	1093	-0.04	<0.001*	-0.0003	<0.001*
Volume	CC 5	1099	-0.05	<0.001*	-0.0004	<0.001*
Volume	CC 6	1101	-0.04	<0.001*	-0.0003	<0.001*
Volume	CC 7	1103	-0.04	<0.001*	-0.0003	<0.001*
Volume	CG left	1101	-0.04	<0.001*	-0.0003	<0.001*
Volume	CG right	1102	-0.04	<0.001*	-0.0003	<0.001*
Volume	CST left	1099	-0.04	<0.001*	-0.0003	<0.001*
Volume	CST right	1096	-0.04	<0.001*	-0.0003	<0.001*
Volume	FX left	1104	-0.07	<0.001*	-0.0005	<0.001*
Volume	FX right	1104	-0.07	<0.001*	-0.0005	<0.001*
Volume	IFO left	1102	-0.03	<0.001*	-0.0003	<0.001*
Volume	IFO right	1103	-0.03	<0.001*	-0.0002	<0.001*
Volume	ILF left	1101	-0.03	<0.001*	-0.0003	<0.001*
Volume	ILF right	1103	-0.03	<0.001*	-0.0002	<0.001*
Volume	MLF left	1101	-0.03	<0.001*	-0.0003	<0.001*
Volume	MLF right	1102	-0.03	<0.001*	-0.0003	<0.001*
Volume	OR left	1103	-0.03	<0.001*	-0.0002	<0.001*
Volume	OR right	1103	-0.03	<0.001*	-0.0003	<0.001*
Volume	SLF I left	1099	-0.03	<0.001*	-0.0002	<0.001*
Volume	SLF I right	1099	-0.03	<0.001*	-0.0002	<0.001*
Volume	SLF II left	1100	-0.02	<0.001*	-0.0002	<0.001*
Volume	SLF II right	1099	-0.04	<0.001*	-0.0003	<0.001*
Volume	SLF III left	1101	-0.02	<0.001*	-0.0001	<0.001*
Volume	SLF III right	1099	-0.04	<0.001*	-0.0003	<0.001*
Volume	UF left	1097	-0.04	<0.001*	-0.0003	<0.001*
Volume	UF right	1098	-0.03	<0.001*	-0.0002	<0.001*
Abbreviations: AF = arcuate fasciculus, CC = corpus callosum (1 = rostrum, 2 = genu, 3 = rostral body, 4 = anterior midbody, 5 = posterior midbody, 6 = isthmus, 7 = splenium), CG = cingulum bundle, CST = cortico-spinal tract, FX = fornix, ICVF = intra-cellular volume fraction, IFO = inferior fronto-occipital fasciculus, ILF = inferior longitudinal fasciculus, ISOVF = isotropic volume fraction, ML…

## Sheet: Supp_Data_3_six_CVRFs
Supplementary Data 3. Standardised β and p-value estimates for white matter microstructure associations with cardiovascular risk factors, their interaction with sex and age, and their unique contribution (i.e. in models adjusted for the other five CVRFs). * False discovery rate-corrected p<0.05.
			CVRF			CVRF x sex		CVRF x age		CVRF unique contribution
CVRF	Map	Tract	N	β	P	β	P	β	P	N	β	P
Diabetes	ICVF	AF left	1080	-0.36	0.002*	0.07	0.8	-0.01	0.5	1032	-0.35	0.007
Diabetes	ICVF	AF right	1080	-0.33	0.005*	0.25	0.4	-0.01	0.4	1032	-0.33	0.01
Diabetes	ICVF	CC 1	1072	-0.28	0.02	-0.05	0.9	0	0.7	1025	-0.26	0.04
Diabetes	ICVF	CC 2	1073	-0.33	0.004*	0.12	0.6	-0.01	0.7	1026	-0.3	0.02
Diabetes	ICVF	CC 3	1072	-0.38	0.001*	0.19	0.5	-0.01	0.5	1025	-0.36	0.004
Diabetes	ICVF	CC 4	1070	-0.38	0.003*	0.11	0.7	-0.02	0.09	1024	-0.4	0.003
Diabetes	ICVF	CC 5	1077	-0.31	0.01	-0.1	0.7	-0.02	0.3	1029	-0.37	0.006
Diabetes	ICVF	CC 6	1079	-0.28	0.02	0.04	0.9	0	0.8	1031	-0.32	0.02
Diabetes	ICVF	CC 7	1081	-0.25	0.04	0.19	0.5	0	0.8	1033	-0.32	0.02
Diabetes	ICVF	CG left	1079	-0.3	0.009*	0.11	0.7	-0.01	0.6	1031	-0.29	0.02
Diabetes	ICVF	CG right	1080	-0.24	0.04	0.14	0.6	0	0.8	1032	-0.23	0.07
Diabetes	ICVF	CST left	1075	-0.22	0.07	-0.04	0.9	-0.01	0.5	1027	-0.31	0.02
Diabetes	ICVF	CST right	1073	-0.15	0.2	0.28	0.3	-0.01	0.6	1026	-0.23	0.08
Diabetes	ICVF	FX left	1080	0.19	0.1	0.45	0.09	-0.01	0.6	1032	0.08	0.5
Diabetes	ICVF	FX right	1081	0.03	0.8	0.35	0.2	-0.02	0.1	1033	-0.13	0.3
Diabetes	ICVF	IFO left	1080	-0.32	0.008*	0.18	0.5	0	0.9	1032	-0.33	0.01
Diabetes	ICVF	IFO right	1081	-0.29	0.02	0.23	0.4	0	0.9	1033	-0.31	0.02
Diabetes	ICVF	ILF left	1078	-0.29	0.02	0.25	0.4	-0.01	0.4	1030	-0.27	0.04
Diabetes	ICVF	ILF right	1081	-0.25	0.04	0.32	0.2	-0.01	0.4	1033	-0.26	0.05
Diabetes	ICVF	MLF left	1079	-0.3	0.01	0.01	>0.9	-0.01	0.6	1031	-0.29	0.03
Diabetes	ICVF	MLF right	1080	-0.26	0.03	0.16	0.6	-0.01	0.6	1032	-0.28	0.03
Diabetes	ICVF	OR left	1081	-0.24	0.06	0.24	0.4	0	>0.9	1033	-0.26	0.05
Diabetes	ICVF	OR right	1081	-0.27	0.03	0.36	0.2	0	>0.9	1033	-0.3	0.02
Diabetes	ICVF	SLF I left	1075	-0.25	0.04	0.02	>0.9	0	>0.9	1027	-0.27	0.04
Diabetes	ICVF	SLF I right	1076	-0.25	0.04	0.05	0.8	0	>0.9	1028	-0.27	0.04
Diabetes	ICVF	SLF II left	1077	-0.31	0.01*	-0.05	0.8	-0.01	0.6	1029	-0.34	0.01
Diabetes	ICVF	SLF II right	1077	-0.28	0.02	0.11	0.7	0	>0.9	1029	-0.3	0.02
Diabetes	ICVF	SLF III left	1078	-0.33	0.006*	0.01	>0.9	0	0.8	1030	-0.34	0.009
Diabetes	ICVF	SLF III right	1076	-0.34	0.004*	0.26	0.3	0	0.9	1028	-0.36	0.006
Diabetes	ICVF	UF left	1074	-0.25	0.03	0.12	0.6	-0.01	0.6	1026	-0.21	0.09
Diabetes	ICVF	UF right	1076	-0.3	0.008*	0.15	0.6	-0.01	0.6	1028	-0.25	0.04
Diabetes	ISOVF	AF left	1071	0	>0.9	-0.14	0.6	-0.01	0.3	1023	-0.12	0.3
Diabetes	ISOVF	AF right	1072	0.12	0.3	0.02	>0.9	-0.01	0.6	1024	-0.03	0.8
Diabetes	ISOVF	CC 1	1070	0.11	0.3	-0.07	0.8	0.02	0.08	1023	0.08	0.5
Diabetes	ISOVF	CC 2	1068	0.24	0.02	-0.08	0.7	0.01	0.2	1021	0.19	0.08
Diabetes	ISOVF	CC 3	1071	0.24	0.02	-0.07	0.8	0.02	0.05	1024	0.13	0.2
Diabetes	ISOVF	CC 4	1067	0.18	0.08	-0.14	0.6	0	0.8	1021	0.11	0.3
Diabetes	ISOVF	CC 5	1072	0.1	0.3	-0.14	0.6	0.01	0.4	1025	0.01	>0.9
Diabetes	ISOVF	CC 6	1075	0.13	0.2	0.29	0.2	0	0.7	1027	0.02	0.8
Diabetes	ISOVF	CC 7	1079	0.22	0.03	0.43	0.06	0.02	0.1	1031	0.12	0.3
Diabetes	ISOVF	CG left	1074	0	>0.9	-0.19	0.5	-0.01	0.5	1026	-0.08	0.5
Diabetes	ISOVF	CG right	1074	0.03	0.8	-0.19	0.5	-0.01	0.4	1026	-0.05	0.7
Diabetes	ISOVF	CST left	1075	0.33	0.002*	-0.03	>0.9	0.02	0.06	1027	0.27	0.02
Diabetes	ISOVF	CST right	1070	0.46	<0.001*	0.24	0.3	0.03	0.03	1023	0.37	0.002*
Diabetes	ISOVF	FX left	1081	0.2	0.05	0.36	0.1	-0.01	0.3	1033	0.16	0.1
Diabetes	ISOVF	FX right	1081	0.1	0.3	0.4	0.1	-0.04	0.002	1033	0.02	0.9
Diabetes	ISOVF	IFO left	1076	0.27	0.004*	0.57	0.007	0.01	0.3	1028	0.17	0.08
Diabetes	ISOVF	IFO right	1079	0.21	0.02	0.33	0.1	0.01	0.2	1031	0.14	0.2
Diabetes	ISOVF	ILF left	1074	0.07	0.6	0.35	0.2	-0.01	0.5	1026	-0.08	0.5
Diabetes	ISOVF	ILF right	1078	0.11	0.3	0.53	0.04	0	>0.9	1030	-0.01	>0.9
Diabetes	ISOVF	MLF left	1072	-0.04	0.7	0.15	0.6	-0.02	0.2	1024	-0.16	0.2
Diabetes	ISOVF	MLF right	1074	0	>0.9	0.19	0.5	-0.02	0.2	1026	-0.1	0.4
Diabetes	ISOVF	OR left	1077	0.27	0.006*	0.5	0.03	0.01	0.5	1029	0.15	0.1
Diabetes	ISOVF	OR right	1078	0.26	0.009*	0.59	0.01	0.01	0.3	1030	0.18	0.1
Diabetes	ISOVF	SLF I left	1072	-0.03	0.8	-0.19	0.5	-0.01	0.5	1024	-0.14	0.3
Diabetes	ISOVF	SLF I right	1070	0.12	0.3	-0.22	0.4	0	0.8	1022	0.01	>0.9
Diabetes	ISOVF	SLF II left	1071	-0.02	0.9	-0.22	0.4	-0.01	0.2	1023	-0.15	0.2
Diabetes	ISOVF	SLF II right	1071	0.11	0.4	-0.1	0.7	-0.01	0.7	1023	-0.04	0.8
Diabetes	ISOVF	SLF III left	1072	0.08	0.5	-0.2	0.4	-0.01	0.4	1024	-0.05	0.7
Diabetes	ISOVF	SLF III right	1072	0.13	0.3	0	>0.9	0	0.7	1024	0	>0.9
Diabetes	ISOVF	UF left	1071	-0.04	0.7	-0.08	0.8	0	0.8	1023	-0.13	0.3
Diabetes	ISOVF	UF right	1070	0.06	0.6	0.14	0.6	0.01	0.3	1022	0.02	>0.9
Diabetes	MTsat	AF left	1063	-0.12	0.3	-0.01	>0.9	-0.02	0.1	1017	-0.02	0.8
Diabetes	MTsat	AF right	1065	-0.12	0.3	0.36	0.2	-0.02	0.2	1019	-0.08	0.5
Diabetes	MTsat	CC 1	1064	-0.09	0.4	0.08	0.7	-0.01	0.4	1018	-0.08	0.5
Diabetes	MTsat	CC 2	1061	-0.17	0.1	0.12	0.6	-0.02	0.08	1016	-0.17	0.1
Diabetes	MTsat	CC 3	1060	-0.18	0.1	0.16	0.5	-0.02	0.07	1015	-0.19	0.1
Diabetes	MTsat	CC 4	1061	-0.02	0.9	0.08	0.8	-0.02	0.2	1016	-0.04	0.7
Diabetes	MTsat	CC 5	1062	-0.01	>0.9	0.03	>0.9	-0.01	0.5	1016	0.04	0.7
Diabetes	MTsat	CC 6	1068	-0.01	>0.9	0.03	>0.9	0	0.8	1022	0.04	0.7
Diabetes	MTsat	CC 7	1071	-0.12	0.3	0.06	0.8	-0.01	0.3	1024	-0.12	0.3
Diabetes	MTsat	CG left	1062	-0.1	0.4	0.16	0.5	-0.02	0.2	1016	-0.05	0.7
Diabetes	MTsat	CG right	1068	-0.14	0.2	0.2	0.4	-0.01	0.2	1022	-0.09	0.4
Diabetes	MTsat	CST left	1062	0	>0.9	-0.01	>0.9	-0.01	0.3	1016	0.06	0.7
Diabetes	MTsat	CST right	1060	0.07	0.6	0.15	0.6	-0.01	0.6	1015	0.02	0.9
Diabetes	MTsat	FX left	1076	-0.02	0.8	-0.25	0.3	-0.02	0.2	1029	0.12	0.3
Diabetes	MTsat	FX right	1075	-0.07	0.6	-0.29	0.3	0.01	0.6	1028	0.08	0.6
Diabetes	MTsat	IFO left	1072	-0.26	0.01*	-0.03	>0.9	-0.03	0.005	1024	-0.18	0.1
Diabetes	MTsat	IFO right	1072	-0.26	0.009*	0.17	0.5	-0.03	0.003	1024	-0.21	0.05
Diabetes	MTsat	ILF left	1065	-0.15	0.2	-0.14	0.6	-0.03	0.03	1019	-0.1	0.4
Diabetes	MTsat	ILF right	1068	-0.11	0.3	-0.01	>0.9	-0.02	0.06	1021	-0.11	0.4
Diabetes	MTsat	MLF left	1068	-0.07	0.5	-0.03	>0.9	-0.01	0.2	1022	0.01	>0.9
Diabetes	MTsat	MLF right	1066	-0.05	0.7	0.15	0.6	0	0.8	1020	-0.01	>0.9
Diabetes	MTsat	OR left	1071	-0.08	0.5	0.24	0.3	-0.03	0.03	1024	-0.05	0.7
Diabetes	MTsat	OR right	1070	-0.19	0.08	0.52	0.05	-0.02	0.2	1023	-0.17	0.1
Diabetes	MTsat	SLF I left	1063	-0.05	0.7	0.1	0.7	-0.01	0.3	1017	0.02	>0.9
Diabetes	MTsat	SLF I right	1060	-0.04	0.7	0.24	0.4	0	>0.9	1014	0.01	>0.9
Diabetes	MTsat	SLF II left	1065	-0.01	>0.9	-0.06	0.8	0	0.9	1019	0.07	0.6
Diabetes	MTsat	SLF II right	1061	-0.07	0.5	0.26	0.3	0	>0.9	1015	-0.02	0.8
Diabetes	MTsat	SLF III left	1062	-0.06	0.6	0.02	>0.9	-0.01	0.3	1016	0.03	0.8
Diabetes	MTsat	SLF III right	1065	-0.04	0.7	0.32	0.2	-0.01	0.4	1019	-0.02	0.9
Diabetes	MTsat	UF left	1070	-0.21	0.05	-0.16	0.5	-0.03	0.01	1022	-0.13	0.3
Diabetes	MTsat	UF right	1067	-0.12	0.3	0.11	0.6	-0.01	0.6	1020	-0.1	0.4
Diabetes	Volume	AF left	1080	-0.01	0.9	0.07	0.7	-0.02	0.002	1032	0.08	0.3
Diabetes	Volume	AF right	1080	-0.02	0.8	0.06	0.8	-0.02	0.03	1032	0.11	0.2
Diabetes	Volume	CC 1	1072	-0.08	0.4	-0.21	0.3	-0.03	0.001*	1025	-0.02	0.8
Diabetes	Volume	CC 2	1073	-0.05	0.5	-0.18	0.3	-0.03	<0.001*	1026	-0.02	0.8
Diabetes	Volume	CC 3	1073	-0.25	0.01*	-0.21	0.3	-0.05	<0.001*	1026	-0.23	0.03
Diabetes	Volume	CC 4	1071	-0.2	0.05	0.03	>0.9	-0.03	0.008	1025	-0.16	0.1
Diabetes	Volume	CC 5	1077	-0.29	0.003*	0.19	0.4	-0.04	<0.001*	1029	-0.13	0.2
Diabetes	Volume	CC 6	1079	-0.23	0.002*	0.14	0.4	-0.04	<0.001*	1031	-0.15	0.05
Diabetes	Volume	CC 7	1081	-0.23	0.04	0.14	0.6	-0.02	0.06	1033	-0.14	0.2
Diabetes	Volume	CG left	1079	-0.11	0.2	0.09	0.6	-0.02	0.004	1031	0	>0.9
Diabetes	Volume	CG right	1080	-0.07	0.4	0	>0.9	-0.03	<0.001*	1032	0.05	0.5
Diabetes	Volume	CST left	1077	-0.2	0.02	-0.04	0.8	-0.04	<0.001*	1029	-0.09	0.3
Diabetes	Volume	CST right	1074	-0.24	0.01*	-0.2	0.4	-0.04	<0.001*	1027	-0.18	0.07
Diabetes	Volume	FX left	1082	-0.24	0.01	-0.16	0.5	-0.01	0.2	1034	-0.16	0.1
Diabetes	Volume	FX right	1082	-0.16	0.1	-0.06	0.8	-0.02	0.03	1034	-0.09	0.4
Diabetes	Volume	IFO left	1080	-0.04	0.6	-0.06	0.7	-0.02	0.003	1032	0.05	0.5
Diabetes	Volume	IFO right	1081	-0.09	0.2	0	>0.9	-0.02	0.002	1033	-0.02	0.8
Diabetes	Volume	ILF left	1079	0	>0.9	-0.1	0.6	-0.04	<0.001*	1031	0.08	0.3
Diabetes	Volume	ILF right	1081	-0.07	0.3	0.07	0.7	-0.04	<0.001*	1033	-0.01	>0.9
Diabetes	Volume	MLF left	1079	-0.15	0.02	0.15	0.4	-0.03	<0.001*	1031	-0.09	0.2
Diabetes	Volume	MLF right	1080	-0.16	0.01	0.15	0.3	-0.04	<0.001*	1032	-0.11	0.1
Diabetes	Volume	OR left	1081	-0.07	0.4	0.04	0.9	-0.02	0.009	1033	0	>0.9
Diabetes	Volume	OR right	1081	-0.25	0.008*	-0.05	0.8	-0.04	<0.001*	1033	-0.24	0.02
Diabetes	Volume	SLF I left	1077	-0.12	0.1	0.17	0.4	-0.04	<0.001*	1029	-0.05	0.6
Diabetes	Volume	SLF I right	1077	-0.11	0.2	0.16	0.4	-0.04	<0.001*	1029	-0.01	>0.9
Diabetes	Volume	SLF II left	1078	0.02	0.9	0.33	0.1	-0.03	0.005	1030	0.08	0.4
Diabetes	Volume	SLF II right	1077	-0.16	0.09	0.25	0.2	-0.03	<0.001*	1029	0.02	0.8
Diabetes	Volume	SLF III left	1079	0.05	0.6	0.47	0.03	-0.02	0.03	1031	0.12	0.2
Diabetes	Volume	SLF III right	1077	-0.1	0.2	-0.01	>0.9	-0.03	0.005	1029	0.07	0.4
Diabetes	Volume	UF left	1075	-0.29	0.005*	-0.43	0.06	-0.04	<0.001*	1027	-0.21	0.05
Diabetes	Volume	UF right	1076	-0.03	0.7	-0.03	0.9	-0.04	<0.001*	1028	0.07	0.4
Dyslipidemia	ICVF	AF left	1090	-0.13	0.03	0.1	0.4	-0.01	0.4	1032	-0.09	0.2
Dyslipidemia	ICVF	AF right	1090	-0.13	0.04	0.11	0.3	-0.01	0.3	1032	-0.09	0.1
Dyslipidemia	ICVF	CC 1	1082	-0.11	0.06	0.06	0.6	-0.01	0.3	1025	-0.06	0.3
Dyslipidemia	ICVF	CC 2	1083	-0.17	0.004*	0.11	0.3	-0.01	0.2	1026	-0.13	0.03
Dyslipidemia	ICVF	CC 3	1082	-0.19	0.001*	0.04	0.7	-0.01	0.1	1025	-0.16	0.02
Dyslipidemia	ICVF	CC 4	1080	-0.14	0.03	0.13	0.3	-0.02	0.02	1024	-0.12	0.07
Dyslipidemia	ICVF	CC 5	1087	-0.13	0.05	0.11	0.4	-0.01	0.08	1029	-0.14	0.04
Dyslipidemia	ICVF	CC 6	1089	-0.11	0.09	0.08	0.5	-0.01	0.3	1031	-0.11	0.1
Dyslipidemia	ICVF	CC 7	1091	-0.07	0.3	0.13	0.3	-0.01	0.2	1033	-0.06	0.4
Dyslipidemia	ICVF	CG left	1089	-0.14	0.02	0.12	0.3	-0.01	0.2	1031	-0.11	0.07
Dyslipidemia	ICVF	CG right	1090	-0.13	0.03	0.11	0.4	-0.01	0.3	1032	-0.11	0.1
Dyslipidemia	ICVF	CST left	1085	-0.09	0.2	0.12	0.4	-0.01	0.3	1027	-0.11	0.1
Dyslipidemia	ICVF	CST right	1083	-0.11	0.09	0.09	0.5	-0.01	0.06	1026	-0.13	0.05
Dyslipidemia	ICVF	FX left	1090	0.16	0.005*	-0.01	>0.9	0.01	0.08	1032	0.11	0.06
Dyslipidemia	ICVF	FX right	1091	0.17	0.007*	0.03	0.8	0	0.7	1033	0.1	0.1
Dyslipidemia	ICVF	IFO left	1090	-0.11	0.07	0.08	0.5	0	0.5	1032	-0.08	0.2
Dyslipidemia	ICVF	IFO right	1091	-0.1	0.1	0.1	0.4	0	0.5	1033	-0.07	0.3
Dyslipidemia	ICVF	ILF left	1088	-0.11	0.08	0.1	0.4	0	0.5	1030	-0.08	0.3
Dyslipidemia	ICVF	ILF right	1091	-0.1	0.1	0.1	0.4	-0.01	0.2	1033	-0.07	0.3
Dyslipidemia	ICVF	MLF left	1089	-0.12	0.05	0.09	0.4	-0.01	0.4	1031	-0.1	0.1
Dyslipidemia	ICVF	MLF right	1090	-0.1	0.09	0.09	0.5	-0.01	0.3	1032	-0.1	0.1
Dyslipidemia	ICVF	OR left	1091	-0.08	0.2	0.03	0.8	-0.01	0.3	1033	-0.06	0.4
Dyslipidemia	ICVF	OR right	1091	-0.08	0.2	0.05	0.7	-0.01	0.3	1033	-0.06	0.4
Dyslipidemia	ICVF	SLF I left	1085	-0.16	0.01*	0.09	0.5	-0.01	0.07	1027	-0.15	0.02
Dyslipidemia	ICVF	SLF I right	1086	-0.15	0.02	0.12	0.3	-0.01	0.1	1028	-0.14	0.04
Dyslipidemia	ICVF	SLF II left	1087	-0.18	0.003*	0.09	0.5	-0.01	0.09	1029	-0.16	0.02
Dyslipidemia	ICVF	SLF II right	1087	-0.15	0.01	0.13	0.3	-0.01	0.2	1029	-0.13	0.04
Dyslipidemia	ICVF	SLF III left	1088	-0.16	0.01*	0.08	0.5	-0.01	0.3	1030	-0.12	0.06
Dyslipidemia	ICVF	SLF III right	1086	-0.15	0.01	0.09	0.5	-0.01	0.4	1028	-0.12	0.07
Dyslipidemia	ICVF	UF left	1084	-0.14	0.02	0.13	0.3	0	0.4	1026	-0.1	0.1
Dyslipidemia	ICVF	UF right	1086	-0.1	0.08	0.12	0.3	0	0.7	1028	-0.05	0.4
Dyslipidemia	ISOVF	AF left	1081	-0.02	0.7	-0.23	0.05	-0.01	0.4	1023	-0.08	0.2
Dyslipidemia	ISOVF	AF right	1082	0	>0.9	-0.2	0.08	0	0.4	1024	-0.08	0.2
Dyslipidemia	ISOVF	CC 1	1080	-0.05	0.3	-0.26	0.02	0	0.6	1023	-0.07	0.2
Dyslipidemia	ISOVF	CC 2	1078	-0.02	0.7	-0.31	0.003*	0	>0.9	1021	-0.06	0.3
Dyslipidemia	ISOVF	CC 3	1081	0.01	0.9	-0.31	0.003*	0	0.7	1024	-0.05	0.4
Dyslipidemia	ISOVF	CC 4	1077	0.01	0.9	-0.17	0.1	-0.01	0.1	1021	-0.07	0.2
Dyslipidemia	ISOVF	CC 5	1082	0.01	0.8	-0.12	0.2	0	0.7	1025	-0.05	0.3
Dyslipidemia	ISOVF	CC 6	1085	0.04	0.4	-0.16	0.1	0	0.6	1027	0	>0.9
Dyslipidemia	ISOVF	CC 7	1089	0.05	0.3	-0.07	0.5	0	>0.9	1031	0	>0.9
Dyslipidemia	ISOVF	CG left	1084	-0.03	0.6	-0.31	0.008	0	0.5	1026	-0.06	0.4
Dyslipidemia	ISOVF	CG right	1084	-0.03	0.6	-0.19	0.1	0	0.6	1026	-0.09	0.2
Dyslipidemia	ISOVF	CST left	1085	0.02	0.7	-0.27	0.01	0	0.7	1027	-0.07	0.2
Dyslipidemia	ISOVF	CST right	1080	0.02	0.7	-0.27	0.02	0	0.4	1023	-0.09	0.1
Dyslipidemia	ISOVF	FX left	1091	0.18	<0.001*	-0.04	0.7	0	>0.9	1033	0.15	0.006
Dyslipidemia	ISOVF	FX right	1091	0.15	0.006*	-0.08	0.5	-0.01	0.4	1033	0.11	0.06
Dyslipidemia	ISOVF	IFO left	1086	0.05	0.3	-0.2	0.03	0	>0.9	1028	0.01	0.8
Dyslipidemia	ISOVF	IFO right	1089	0.01	0.9	-0.18	0.05	0	0.5	1031	-0.04	0.5
Dyslipidemia	ISOVF	ILF left	1084	0.03	0.6	-0.19	0.1	0	>0.9	1026	-0.01	0.8
Dyslipidemia	ISOVF	ILF right	1088	-0.01	0.8	-0.21	0.06	0	0.9	1030	-0.07	0.2
Dyslipidemia	ISOVF	MLF left	1082	0.01	0.8	-0.15	0.2	0	0.8	1024	-0.02	0.7
Dyslipidemia	ISOVF	MLF right	1084	0.01	0.8	-0.18	0.1	0	0.8	1026	-0.03	0.6
Dyslipidemia	ISOVF	OR left	1087	0.06	0.2	-0.18	0.07	0	0.8	1029	0.02	0.6
Dyslipidemia	ISOVF	OR right	1088	0.03	0.5	-0.19	0.06	0	0.6	1030	-0.02	0.6
Dyslipidemia	ISOVF	SLF I left	1082	-0.01	0.9	-0.25	0.03	0	0.6	1024	-0.05	0.4
Dyslipidemia	ISOVF	SLF I right	1080	0.01	0.8	-0.17	0.1	0	0.6	1022	-0.05	0.4
Dyslipidemia	ISOVF	SLF II left	1081	-0.05	0.4	-0.23	0.05	0	0.5	1023	-0.1	0.1
Dyslipidemia	ISOVF	SLF II right	1081	0.02	0.8	-0.19	0.1	0	>0.9	1023	-0.06	0.4
Dyslipidemia	ISOVF	SLF III left	1082	0.02	0.8	-0.23	0.04	-0.01	0.2	1024	-0.06	0.3
Dyslipidemia	ISOVF	SLF III right	1082	0	>0.9	-0.19	0.1	-0.01	0.3	1024	-0.08	0.2
Dyslipidemia	ISOVF	UF left	1081	-0.07	0.2	-0.14	0.2	0	0.8	1023	-0.12	0.07
Dyslipidemia	ISOVF	UF right	1080	-0.06	0.3	-0.22	0.07	0.01	0.3	1022	-0.07	0.3
Dyslipidemia	MTsat	AF left	1072	-0.06	0.3	0	>0.9	0	0.5	1017	-0.01	>0.9
Dyslipidemia	MTsat	AF right	1074	-0.03	0.6	0.12	0.3	-0.01	0.06	1019	0.02	0.8
Dyslipidemia	MTsat	CC 1	1074	-0.03	0.6	-0.01	>0.9	0	0.4	1018	0.02	0.8
Dyslipidemia	MTsat	CC 2	1070	-0.03	0.6	0.01	>0.9	0	0.5	1016	0.02	0.8
Dyslipidemia	MTsat	CC 3	1069	-0.05	0.4	0	>0.9	0	0.8	1015	-0.01	0.9
Dyslipidemia	MTsat	CC 4	1070	-0.02	0.7	-0.02	0.9	0	0.7	1016	0.01	>0.9
Dyslipidemia	MTsat	CC 5	1071	-0.03	0.6	-0.03	0.8	0	0.7	1016	0	>0.9
Dyslipidemia	MTsat	CC 6	1078	0	>0.9	0.04	0.7	0	0.4	1022	0.04	0.5
Dyslipidemia	MTsat	CC 7	1081	0.04	0.5	0.1	0.4	0	0.6	1024	0.1	0.1
Dyslipidemia	MTsat	CG left	1071	0.01	>0.9	-0.01	>0.9	0	0.6	1016	0.06	0.4
Dyslipidemia	MTsat	CG right	1078	-0.02	0.7	0.1	0.4	-0.01	0.2	1022	0.03	0.6
Dyslipidemia	MTsat	CST left	1072	-0.05	0.4	-0.02	0.9	0	0.7	1016	-0.04	0.5
Dyslipidemia	MTsat	CST right	1069	-0.01	0.9	0.02	0.8	0	0.9	1015	0.01	0.9
Dyslipidemia	MTsat	FX left	1086	-0.17	0.004*	-0.04	0.7	0.01	0.2	1029	-0.11	0.08
Dyslipidemia	MTsat	FX right	1085	-0.11	0.07	-0.01	>0.9	0.01	0.05	1028	-0.05	0.5
Dyslipidemia	MTsat	IFO left	1082	-0.03	0.5	0.02	0.9	0	0.8	1024	0.02	0.7
Dyslipidemia	MTsat	IFO right	1082	0	>0.9	0.07	0.5	-0.01	0.4	1024	0.06	0.3
Dyslipidemia	MTsat	ILF left	1075	-0.04	0.5	-0.01	>0.9	0	0.4	1019	0.04	0.5
Dyslipidemia	MTsat	ILF right	1078	0.02	0.7	0.04	0.7	-0.01	0.3	1021	0.07	0.3
Dyslipidemia	MTsat	MLF left	1078	-0.05	0.4	0.02	0.9	0	0.7	1022	0	>0.9
Dyslipidemia	MTsat	MLF right	1075	-0.02	0.8	0.1	0.4	-0.01	0.05	1020	0.03	0.7
Dyslipidemia	MTsat	OR left	1081	0	>0.9	0.06	0.6	0	0.9	1024	0.05	0.4
Dyslipidemia	MTsat	OR right	1080	0	>0.9	0.11	0.3	-0.01	0.2	1023	0.06	0.3
Dyslipidemia	MTsat	SLF I left	1072	-0.05	0.4	-0.01	>0.9	0	0.7	1017	-0.02	0.8
Dyslipidemia	MTsat	SLF I right	1069	-0.05	0.4	0.1	0.4	-0.01	0.3	1014	-0.01	0.8
Dyslipidemia	MTsat	SLF II left	1074	-0.06	0.3	-0.04	0.7	-0.01	0.4	1019	-0.01	0.9
Dyslipidemia	MTsat	SLF II right	1070	-0.05	0.4	0.09	0.4	-0.01	0.2	1015	-0.01	0.9
Dyslipidemia	MTsat	SLF III left	1071	-0.06	0.3	-0.03	0.8	0	0.7	1016	-0.02	0.7
Dyslipidemia	MTsat	SLF III right	1074	-0.03	0.6	0.05	0.7	-0.01	0.3	1019	0	>0.9
Dyslipidemia	MTsat	UF left	1080	-0.09	0.1	0.02	0.8	-0.01	0.3	1022	-0.03	0.6
Dyslipidemia	MTsat	UF right	1077	-0.07	0.2	0.04	0.7	-0.01	0.2	1020	-0.02	0.7
Dyslipidemia	Volume	AF left	1090	0.04	0.3	0.05	0.5	0	0.5	1032	0.05	0.2
Dyslipidemia	Volume	AF right	1090	0.02	0.7	0.03	0.7	0	0.9	1032	0.06	0.2
Dyslipidemia	Volume	CC 1	1082	0.03	0.6	0.08	0.4	0	0.8	1025	0.06	0.2
Dyslipidemia	Volume	CC 2	1083	0.01	0.7	0.05	0.5	0	0.8	1026	0.02	0.5
Dyslipidemia	Volume	CC 3	1083	-0.04	0.5	0.1	0.3	-0.01	0.3	1026	-0.03	0.5
Dyslipidemia	Volume	CC 4	1081	0.03	0.6	-0.04	0.7	0	>0.9	1025	0.06	0.2
Dyslipidemia	Volume	CC 5	1087	-0.04	0.5	0.1	0.3	-0.01	0.2	1029	0.02	0.8
Dyslipidemia	Volume	CC 6	1089	0	>0.9	0.09	0.2	0	>0.9	1031	0.02	0.6
Dyslipidemia	Volume	CC 7	1091	-0.03	0.6	0	>0.9	0.01	0.2	1033	-0.01	0.8
Dyslipidemia	Volume	CG left	1089	-0.02	0.6	0.07	0.3	0	0.5	1031	0.02	0.7
Dyslipidemia	Volume	CG right	1090	0.03	0.4	0.05	0.5	0	>0.9	1032	0.07	0.1
Dyslipidemia	Volume	CST left	1087	-0.01	0.8	0.07	0.5	-0.01	0.1	1029	0.02	0.7
Dyslipidemia	Volume	CST right	1084	0.06	0.2	-0.02	0.8	0	0.8	1027	0.09	0.08
Dyslipidemia	Volume	FX left	1092	-0.02	0.7	0.1	0.3	0	0.5	1034	0	>0.9
Dyslipidemia	Volume	FX right	1092	-0.04	0.5	0.04	0.7	-0.01	0.2	1034	-0.03	0.5
Dyslipidemia	Volume	IFO left	1090	0.03	0.5	0.03	0.7	0	0.9	1032	0.05	0.2
Dyslipidemia	Volume	IFO right	1091	-0.02	0.6	-0.01	0.9	0	>0.9	1033	0	>0.9
Dyslipidemia	Volume	ILF left	1089	0.05	0.2	0.06	0.5	-0.01	0.2	1031	0.05	0.2
Dyslipidemia	Volume	ILF right	1091	0.02	0.6	0.01	0.9	-0.01	0.01	1033	0.03	0.4
Dyslipidemia	Volume	MLF left	1089	0.04	0.3	0.11	0.1	0	0.7	1031	0.04	0.3
Dyslipidemia	Volume	MLF right	1090	0.06	0.08	0.1	0.2	0	0.6	1032	0.08	0.04
Dyslipidemia	Volume	OR left	1091	0.05	0.2	0.06	0.5	0	>0.9	1033	0.06	0.2
Dyslipidemia	Volume	OR right	1091	-0.05	0.3	0.05	0.6	0	0.4	1033	-0.06	0.2
Dyslipidemia	Volume	SLF I left	1087	0.08	0.05	0.15	0.06	0	0.4	1029	0.12	0.007
Dyslipidemia	Volume	SLF I right	1087	0.02	0.7	0.03	0.7	0	0.6	1029	0.05	0.3
Dyslipidemia	Volume	SLF II left	1088	0.11	0.03	0.06	0.5	0	0.7	1030	0.12	0.02
Dyslipidemia	Volume	SLF II right	1087	-0.02	0.6	0	>0.9	0	0.8	1029	0.01	0.8
Dyslipidemia	Volume	SLF III left	1089	0.06	0.2	0.03	0.8	0	0.5	1031	0.08	0.1
Dyslipidemia	Volume	SLF III right	1087	-0.06	0.2	0.04	0.6	0	0.8	1029	-0.03	0.5
Dyslipidemia	Volume	UF left	1085	-0.05	0.4	0.02	0.9	-0.01	0.1	1027	-0.03	0.5
Dyslipidemia	Volume	UF right	1086	0.06	0.2	0.07	0.4	-0.01	0.06	1028	0.07	0.1
High BMI	ICVF	AF left	1084	0.07	0.2	0.19	0.1	0	>0.9	1032	0.15	0.03
High BMI	ICVF	AF right	1084	0.08	0.2	0.23	0.05	0	0.8	1032	0.14	0.04
High BMI	ICVF	CC 1	1076	-0.04	0.5	0.21	0.06	0	0.7	1025	0	>0.9
High BMI	ICVF	CC 2	1077	0.04	0.5	0.25	0.03	0	0.7	1026	0.1	0.1
High BMI	ICVF	CC 3	1076	0.03	0.6	0.22	0.06	0	0.7	1025	0.11	0.1
High BMI	ICVF	CC 4	1075	0.13	0.03	0.2	0.1	0	0.6	1024	0.18	0.01
High BMI	ICVF	CC 5	1081	0.18	0.003*	0.17	0.2	0	0.5	1029	0.22	0.002
High BMI	ICVF	CC 6	1083	0.17	0.005*	0.15	0.2	0	0.9	1031	0.21	0.003
High BMI	ICVF	CC 7	1085	0.19	0.002*	0.09	0.4	0.01	0.3	1033	0.23	0.002*
High BMI	ICVF	CG left	1083	0.08	0.2	0.23	0.04	0	0.8	1031	0.15	0.03
High BMI	ICVF	CG right	1084	0.09	0.1	0.23	0.05	0	>0.9	1032	0.16	0.02
High BMI	ICVF	CST left	1079	0.25	<0.001*	0.13	0.3	0	>0.9	1027	0.27	<0.001*
High BMI	ICVF	CST right	1077	0.25	<0.001*	0.13	0.3	0	>0.9	1026	0.27	<0.001*
High BMI	ICVF	FX left	1084	0.29	<0.001*	0.14	0.2	0.01	0.03	1032	0.22	<0.001*
High BMI	ICVF	FX right	1085	0.28	<0.001*	0.07	0.5	0.01	0.02	1033	0.23	<0.001*
High BMI	ICVF	IFO left	1084	0.09	0.1	0.19	0.1	0.01	0.4	1032	0.15	0.03
High BMI	ICVF	IFO right	1085	0.12	0.05	0.22	0.06	0.01	0.3	1033	0.17	0.02
High BMI	ICVF	ILF left	1082	0.09	0.1	0.15	0.2	0	0.6	1030	0.15	0.03
High BMI	ICVF	ILF right	1085	0.14	0.02	0.17	0.2	0	0.8	1033	0.18	0.01
High BMI	ICVF	MLF left	1083	0.11	0.06	0.11	0.3	0	0.9	1031	0.18	0.01
High BMI	ICVF	MLF right	1084	0.15	0.01*	0.2	0.1	0	>0.9	1032	0.2	0.004
High BMI	ICVF	OR left	1085	0.13	0.03	0.13	0.3	0.01	0.4	1033	0.18	0.01
High BMI	ICVF	OR right	1085	0.14	0.02	0.16	0.2	0.01	0.2	1033	0.18	0.01
High BMI	ICVF	SLF I left	1079	0.14	0.02	0.13	0.3	0	0.6	1027	0.21	0.003
High BMI	ICVF	SLF I right	1080	0.12	0.04	0.15	0.2	0	0.7	1028	0.17	0.01
High BMI	ICVF	SLF II left	1081	0.09	0.1	0.1	0.4	0	0.5	1029	0.15	0.03
High BMI	ICVF	SLF II right	1081	0.09	0.1	0.18	0.1	0	>0.9	1029	0.15	0.03
High BMI	ICVF	SLF III left	1082	0.09	0.1	0.1	0.4	0	0.9	1030	0.16	0.02
High BMI	ICVF	SLF III right	1080	0.07	0.2	0.21	0.08	0	0.7	1028	0.14	0.04
High BMI	ICVF	UF left	1078	0.02	0.7	0.22	0.05	0	>0.9	1026	0.09	0.2
High BMI	ICVF	UF right	1080	0	>0.9	0.24	0.03	0	>0.9	1028	0.06	0.4
High BMI	ISOVF	AF left	1075	0.11	0.05	-0.13	0.2	0	0.8	1023	0.04	0.5
High BMI	ISOVF	AF right	1076	0.17	0.002*	-0.09	0.4	0	>0.9	1024	0.1	0.1
High BMI	ISOVF	CC 1	1074	-0.05	0.3	-0.15	0.2	0	0.5	1023	-0.1	0.1
High BMI	ISOVF	CC 2	1072	0.08	0.1	-0.11	0.3	0.01	0.3	1021	0.01	0.8
High BMI	ISOVF	CC 3	1075	0.14	0.005*	-0.17	0.09	0.01	0.1	1024	0.09	0.1
High BMI	ISOVF	CC 4	1072	0.18	<0.001*	-0.18	0.09	0	0.9	1021	0.12	0.04
High BMI	ISOVF	CC 5	1076	0.18	<0.001*	-0.11	0.3	0	0.9	1025	0.13	0.03
High BMI	ISOVF	CC 6	1079	0.09	0.06	-0.06	0.5	0	0.5	1027	0.04	0.5
High BMI	ISOVF	CC 7	1083	0.18	<0.001*	-0.13	0.2	0.01	0.3	1031	0.11	0.06
High BMI	ISOVF	CG left	1078	0.09	0.1	-0.09	0.4	0	0.8	1026	0.03	0.6
High BMI	ISOVF	CG right	1078	0.15	0.008*	-0.11	0.4	0	0.8	1026	0.09	0.2
High BMI	ISOVF	CST left	1079	0.19	<0.001*	-0.18	0.08	0	0.5	1027	0.1	0.08
High BMI	ISOVF	CST right	1074	0.25	<0.001*	-0.23	0.03	0.01	0.4	1023	0.16	0.009
High BMI	ISOVF	FX left	1085	0.07	0.2	0.01	>0.9	0	>0.9	1033	-0.02	0.7
High BMI	ISOVF	FX right	1085	0.03	0.5	-0.02	0.8	0	0.7	1033	-0.06	0.4
High BMI	ISOVF	IFO left	1080	0.07	0.1	-0.1	0.3	0.01	0.2	1028	-0.02	0.8
High BMI	ISOVF	IFO right	1083	0.1	0.03	-0.12	0.2	0.01	0.02	1031	0.02	0.7
High BMI	ISOVF	ILF left	1078	0.18	0.002*	-0.1	0.4	0.01	0.2	1026	0.09	0.2
High BMI	ISOVF	ILF right	1082	0.19	<0.001*	-0.12	0.3	0.01	0.2	1030	0.12	0.05
High BMI	ISOVF	MLF left	1076	0.06	0.3	-0.1	0.4	0	>0.9	1024	0.02	0.8
High BMI	ISOVF	MLF right	1078	0.1	0.06	-0.04	0.7	0	>0.9	1026	0.06	0.3
High BMI	ISOVF	OR left	1081	0.1	0.04	-0.09	0.4	0.01	0.04	1029	0.03	0.6
High BMI	ISOVF	OR right	1082	0.16	0.002*	-0.09	0.4	0.01	0.009	1030	0.07	0.2
High BMI	ISOVF	SLF I left	1076	0.11	0.05	-0.21	0.07	0	>0.9	1024	0.1	0.1
High BMI	ISOVF	SLF I right	1074	0.15	0.007*	-0.09	0.4	0	>0.9	1022	0.1	0.1
High BMI	ISOVF	SLF II left	1075	0.11	0.05	-0.25	0.03	0	>0.9	1023	0.08	0.2
High BMI	ISOVF	SLF II right	1075	0.19	<0.001*	-0.15	0.2	0	0.4	1023	0.13	0.04
High BMI	ISOVF	SLF III left	1076	0.13	0.02	-0.25	0.02	0	0.8	1024	0.05	0.4
High BMI	ISOVF	SLF III right	1076	0.17	0.002*	-0.14	0.2	0	>0.9	1024	0.09	0.2
High BMI	ISOVF	UF left	1075	0.06	0.3	0.01	>0.9	0	0.8	1023	0.01	>0.9
High BMI	ISOVF	UF right	1074	-0.02	0.7	0.02	0.9	0.01	0.3	1022	-0.08	0.2
High BMI	MTsat	AF left	1067	-0.14	0.01*	0.34	0.002*	0	0.7	1017	-0.05	0.4
High BMI	MTsat	AF right	1069	-0.16	0.004*	0.37	<0.001*	-0.01	0.04	1019	-0.11	0.08
High BMI	MTsat	CC 1	1069	-0.17	0.001*	0.25	0.02	-0.01	0.04	1018	-0.14	0.02
High BMI	MTsat	CC 2	1065	-0.19	<0.001*	0.36	<0.001*	-0.01	0.06	1016	-0.13	0.03
High BMI	MTsat	CC 3	1064	-0.18	0.001*	0.38	<0.001*	-0.01	0.2	1015	-0.14	0.03
High BMI	MTsat	CC 4	1065	-0.13	0.02	0.29	0.009	-0.01	0.3	1016	-0.11	0.09
High BMI	MTsat	CC 5	1066	-0.12	0.03	0.28	0.01	0	0.6	1016	-0.09	0.2
High BMI	MTsat	CC 6	1073	-0.14	0.01*	0.38	<0.001*	-0.01	0.1	1022	-0.1	0.1
High BMI	MTsat	CC 7	1076	-0.06	0.3	0.37	<0.001*	-0.01	0.06	1024	-0.04	0.5
High BMI	MTsat	CG left	1066	-0.18	0.001*	0.34	0.002*	-0.01	0.4	1016	-0.12	0.06
High BMI	MTsat	CG right	1073	-0.2	<0.001*	0.36	<0.001*	-0.01	0.02	1022	-0.14	0.02
High BMI	MTsat	CST left	1067	-0.12	0.04	0.26	0.02	0	0.7	1016	-0.07	0.3
High BMI	MTsat	CST right	1064	-0.1	0.07	0.34	0.003*	-0.01	0.2	1015	-0.08	0.2
High BMI	MTsat	FX left	1080	-0.1	0.08	0.14	0.2	0	>0.9	1029	-0.01	0.8
High BMI	MTsat	FX right	1079	-0.12	0.05	0.17	0.2	0	>0.9	1028	-0.06	0.4
High BMI	MTsat	IFO left	1076	-0.13	0.01	0.31	0.002*	-0.01	0.2	1024	-0.07	0.2
High BMI	MTsat	IFO right	1076	-0.1	0.04	0.31	0.002*	-0.01	0.05	1024	-0.06	0.3
High BMI	MTsat	ILF left	1069	-0.16	0.003*	0.36	<0.001*	-0.01	0.3	1019	-0.1	0.1
High BMI	MTsat	ILF right	1072	-0.08	0.1	0.3	0.006	0	0.4	1021	-0.05	0.4
High BMI	MTsat	MLF left	1073	-0.16	0.003*	0.36	<0.001*	-0.01	0.2	1022	-0.1	0.1
High BMI	MTsat	MLF right	1070	-0.1	0.08	0.38	<0.001*	-0.01	0.2	1020	-0.06	0.3
High BMI	MTsat	OR left	1075	-0.09	0.08	0.32	0.003*	-0.01	0.08	1024	-0.07	0.2
High BMI	MTsat	OR right	1075	-0.07	0.2	0.41	<0.001*	-0.01	0.05	1023	-0.04	0.5
High BMI	MTsat	SLF I left	1067	-0.15	0.01*	0.31	0.007	0	0.7	1017	-0.11	0.09
High BMI	MTsat	SLF I right	1064	-0.15	0.007*	0.27	0.01	0	0.5	1014	-0.13	0.05
High BMI	MTsat	SLF II left	1069	-0.17	0.002*	0.31	0.005	-0.01	0.3	1019	-0.13	0.03
High BMI	MTsat	SLF II right	1065	-0.17	0.002*	0.31	0.005	0	0.4	1015	-0.14	0.02
High BMI	MTsat	SLF III left	1066	-0.13	0.02	0.28	0.01	-0.01	0.4	1016	-0.07	0.2
High BMI	MTsat	SLF III right	1069	-0.17	0.003*	0.32	0.003*	-0.01	0.02	1019	-0.15	0.02
High BMI	MTsat	UF left	1074	-0.17	0.001*	0.28	0.007	-0.01	0.04	1022	-0.08	0.2
High BMI	MTsat	UF right	1072	-0.16	0.002*	0.31	0.002*	-0.01	0.1	1020	-0.09	0.1
High BMI	Volume	AF left	1084	-0.05	0.1	0.09	0.2	0	0.3	1032	-0.06	0.1
High BMI	Volume	AF right	1084	-0.15	<0.001*	0.08	0.3	0	0.5	1032	-0.15	<0.001*
High BMI	Volume	CC 1	1076	-0.05	0.3	0.19	0.04	0	>0.9	1025	-0.02	0.7
High BMI	Volume	CC 2	1077	-0.04	0.3	0.09	0.2	-0.01	0.1	1026	-0.02	0.6
High BMI	Volume	CC 3	1077	0	>0.9	0.16	0.09	-0.01	0.2	1026	-0.02	0.7
High BMI	Volume	CC 4	1076	-0.15	0.002*	0.27	0.005	-0.01	0.2	1025	-0.11	0.04
High BMI	Volume	CC 5	1081	-0.23	<0.001*	0.27	0.005	-0.01	0.3	1029	-0.19	<0.001*
High BMI	Volume	CC 6	1083	-0.09	0.009*	0.14	0.05	0	0.3	1031	-0.08	0.04
High BMI	Volume	CC 7	1085	-0.11	0.05	0.15	0.2	0	0.8	1033	-0.08	0.2
High BMI	Volume	CG left	1083	-0.08	0.03	0.13	0.07	0	0.3	1031	-0.04	0.4
High BMI	Volume	CG right	1084	-0.1	0.01*	0.14	0.08	0	0.5	1032	-0.07	0.1
High BMI	Volume	CST left	1081	-0.08	0.06	0.16	0.06	-0.01	0.03	1029	-0.05	0.4
High BMI	Volume	CST right	1078	-0.09	0.06	0.23	0.01	-0.01	0.02	1027	-0.07	0.2
High BMI	Volume	FX left	1086	-0.08	0.1	0.1	0.3	-0.01	0.1	1034	-0.05	0.4
High BMI	Volume	FX right	1086	-0.06	0.2	0.11	0.3	-0.01	0.08	1034	-0.02	0.7
High BMI	Volume	IFO left	1084	-0.04	0.3	0.04	0.6	0	0.6	1032	-0.04	0.4
High BMI	Volume	IFO right	1085	-0.06	0.1	0.01	>0.9	0	0.9	1033	-0.04	0.3
High BMI	Volume	ILF left	1083	0.02	0.5	0	>0.9	0	0.6	1031	0.03	0.6
High BMI	Volume	ILF right	1085	0	>0.9	-0.07	0.3	0	0.5	1033	0.01	0.8
High BMI	Volume	MLF left	1083	-0.04	0.3	0.07	0.3	0	0.3	1031	-0.04	0.2
High BMI	Volume	MLF right	1084	-0.06	0.05	0.12	0.06	0	0.3	1032	-0.08	0.02
High BMI	Volume	OR left	1085	-0.01	0.8	0.02	0.8	0	0.8	1033	-0.01	0.8
High BMI	Volume	OR right	1085	0.04	0.4	0.03	0.7	-0.01	0.1	1033	0.07	0.2
High BMI	Volume	SLF I left	1081	-0.03	0.4	0.21	0.009	-0.01	0.01	1029	-0.04	0.4
High BMI	Volume	SLF I right	1081	-0.02	0.6	0.19	0.02	-0.01	0.2	1029	-0.01	0.9
High BMI	Volume	SLF II left	1082	-0.02	0.6	0.16	0.09	-0.01	0.3	1030	-0.04	0.4
High BMI	Volume	SLF II right	1081	-0.12	0.01*	0.21	0.02	-0.01	0.08	1029	-0.09	0.09
High BMI	Volume	SLF III left	1083	-0.11	0.02	0.13	0.2	0	0.5	1031	-0.1	0.07
High BMI	Volume	SLF III right	1081	-0.18	<0.001*	0.16	0.05	-0.01	0.1	1029	-0.16	<0.001*
High BMI	Volume	UF left	1079	-0.01	0.8	0.11	0.3	0	0.8	1027	0.02	0.7
High BMI	Volume	UF right	1080	0.01	0.8	0.11	0.2	0	0.6	1028	0.03	0.6
High WHR	ICVF	AF left	1083	-0.05	0.4	-0.01	>0.9	-0.01	0.4	1032	-0.04	0.6
High WHR	ICVF	AF right	1083	-0.03	0.6	0.02	0.9	-0.01	0.4	1032	-0.01	0.8
High WHR	ICVF	CC 1	1075	-0.08	0.2	0	>0.9	0	0.6	1025	-0.02	0.8
High WHR	ICVF	CC 2	1076	-0.06	0.4	0.02	0.8	0	0.8	1026	-0.01	0.9
High WHR	ICVF	CC 3	1075	-0.06	0.4	-0.02	0.9	0	0.5	1025	0	>0.9
High WHR	ICVF	CC 4	1074	0.04	0.5	-0.03	0.8	0	0.5	1024	0.06	0.4
High WHR	ICVF	CC 5	1080	0.09	0.2	-0.07	0.6	-0.01	0.3	1029	0.07	0.3
High WHR	ICVF	CC 6	1082	0.06	0.3	-0.06	0.6	-0.01	0.4	1031	0.04	0.5
High WHR	ICVF	CC 7	1084	0.08	0.3	-0.12	0.3	0	0.9	1033	0.04	0.6
High WHR	ICVF	CG left	1082	-0.04	0.5	-0.01	>0.9	-0.01	0.3	1031	-0.02	0.7
High WHR	ICVF	CG right	1083	-0.03	0.6	-0.01	>0.9	0	0.5	1032	-0.02	0.8
High WHR	ICVF	CST left	1078	0.14	0.03	-0.08	0.5	0	0.6	1027	0.09	0.2
High WHR	ICVF	CST right	1076	0.14	0.03	-0.04	0.7	0	0.5	1026	0.09	0.2
High WHR	ICVF	FX left	1083	0.2	<0.001*	-0.16	0.2	0.01	0.3	1032	0.07	0.3
High WHR	ICVF	FX right	1084	0.21	<0.001*	-0.15	0.2	0	0.5	1033	0.09	0.2
High WHR	ICVF	IFO left	1083	-0.01	0.9	0	>0.9	0	0.8	1032	0	>0.9
High WHR	ICVF	IFO right	1084	0	>0.9	-0.01	>0.9	0	0.8	1033	0	>0.9
High WHR	ICVF	ILF left	1081	-0.02	0.7	0.01	>0.9	0	0.8	1030	-0.03	0.7
High WHR	ICVF	ILF right	1084	0.02	0.8	0.01	>0.9	0	0.5	1033	-0.01	>0.9
High WHR	ICVF	MLF left	1082	0	>0.9	-0.03	0.8	-0.01	0.4	1031	-0.01	>0.9
High WHR	ICVF	MLF right	1083	0.05	0.4	-0.02	0.9	-0.01	0.4	1032	0.03	0.7
High WHR	ICVF	OR left	1084	0.04	0.5	-0.02	0.8	0	0.7	1033	0.04	0.6
High WHR	ICVF	OR right	1084	0.04	0.5	-0.08	0.5	0	0.8	1033	0.03	0.7
High WHR	ICVF	SLF I left	1078	0.03	0.6	-0.04	0.8	-0.01	0.3	1027	0.03	0.7
High WHR	ICVF	SLF I right	1079	0.02	0.7	-0.06	0.6	-0.01	0.4	1028	0.02	0.8
High WHR	ICVF	SLF II left	1080	0	>0.9	-0.06	0.6	-0.01	0.2	1029	0.02	0.8
High WHR	ICVF	SLF II right	1080	0	>0.9	-0.02	0.9	0	0.5	1029	0.02	0.7
High WHR	ICVF	SLF III left	1081	-0.02	0.7	-0.08	0.5	-0.01	0.3	1030	0	>0.9
High WHR	ICVF	SLF III right	1079	-0.05	0.5	-0.01	>0.9	-0.01	0.4	1028	-0.02	0.8
High WHR	ICVF	UF left	1077	-0.08	0.2	0.05	0.7	0	0.7	1026	-0.06	0.4
High WHR	ICVF	UF right	1079	-0.11	0.08	0.11	0.4	0	0.9	1028	-0.08	0.3
High WHR	ISOVF	AF left	1074	0.07	0.2	-0.17	0.1	-0.01	0.04	1023	0.05	0.4
High WHR	ISOVF	AF right	1075	0.13	0.03	-0.12	0.3	-0.01	0.2	1024	0.1	0.2
High WHR	ISOVF	CC 1	1073	0.02	0.7	-0.2	0.08	0	0.5	1023	0.06	0.4
High WHR	ISOVF	CC 2	1071	0.09	0.08	-0.22	0.03	0	0.8	1021	0.07	0.2
High WHR	ISOVF	CC 3	1074	0.11	0.04	-0.28	0.008	0	0.9	1024	0.05	0.4
High WHR	ISOVF	CC 4	1071	0.16	0.004*	-0.26	0.01	-0.01	0.2	1021	0.1	0.1
High WHR	ISOVF	CC 5	1075	0.14	0.01*	-0.25	0.02	-0.01	0.04	1025	0.07	0.2
High WHR	ISOVF	CC 6	1078	0.07	0.2	-0.21	0.04	-0.01	0.05	1027	0.03	0.6
High WHR	ISOVF	CC 7	1082	0.18	<0.001*	-0.26	0.01	-0.01	0.3	1031	0.11	0.07
High WHR	ISOVF	CG left	1077	0.05	0.4	-0.22	0.06	-0.01	0.1	1026	0.04	0.6
High WHR	ISOVF	CG right	1077	0.12	0.05	-0.19	0.1	-0.01	0.3	1026	0.1	0.2
High WHR	ISOVF	CST left	1078	0.18	0.001*	-0.13	0.2	0	0.6	1027	0.11	0.07
High WHR	ISOVF	CST right	1073	0.23	<0.001*	-0.17	0.1	0	0.4	1023	0.14	0.04
High WHR	ISOVF	FX left	1084	0.14	0.006*	-0.05	0.6	0	0.5	1033	0.09	0.1
High WHR	ISOVF	FX right	1084	0.11	0.04	-0.08	0.5	0	0.6	1033	0.06	0.3
High WHR	ISOVF	IFO left	1079	0.1	0.03	-0.2	0.03	0	0.8	1028	0.08	0.1
High WHR	ISOVF	IFO right	1082	0.13	0.005*	-0.16	0.09	0	0.3	1031	0.11	0.04
High WHR	ISOVF	ILF left	1077	0.14	0.02	-0.34	0.003*	0	>0.9	1026	0.11	0.09
High WHR	ISOVF	ILF right	1081	0.15	0.01	-0.18	0.1	0	0.9	1030	0.11	0.1
High WHR	ISOVF	MLF left	1075	0.02	0.7	-0.21	0.07	-0.02	0.008	1024	0.01	0.9
High WHR	ISOVF	MLF right	1077	0.05	0.4	-0.17	0.2	-0.01	0.03	1026	0.03	0.7
High WHR	ISOVF	OR left	1080	0.1	0.05	-0.23	0.02	0	0.5	1029	0.07	0.3
High WHR	ISOVF	OR right	1081	0.17	0.001*	-0.13	0.2	0	0.7	1030	0.11	0.06
High WHR	ISOVF	SLF I left	1075	0.05	0.4	-0.3	0.01	-0.01	0.02	1024	0.01	0.9
High WHR	ISOVF	SLF I right	1073	0.1	0.1	-0.24	0.04	-0.01	0.07	1022	0.04	0.5
High WHR	ISOVF	SLF II left	1074	0.07	0.2	-0.29	0.01	-0.02	0.01	1023	0.05	0.5
High WHR	ISOVF	SLF II right	1074	0.14	0.02	-0.22	0.06	-0.01	0.3	1023	0.09	0.2
High WHR	ISOVF	SLF III left	1075	0.11	0.06	-0.23	0.05	-0.02	0.01	1024	0.07	0.3
High WHR	ISOVF	SLF III right	1075	0.13	0.03	-0.13	0.2	-0.01	0.1	1024	0.09	0.2
High WHR	ISOVF	UF left	1074	0.03	0.6	-0.05	0.7	0	0.6	1023	0.05	0.5
High WHR	ISOVF	UF right	1073	-0.03	0.6	-0.02	0.9	0.01	0.1	1022	0.03	0.6
High WHR	MTsat	AF left	1066	-0.19	0.001*	0.36	0.002*	0	0.9	1017	-0.13	0.05
High WHR	MTsat	AF right	1068	-0.14	0.02	0.38	<0.001*	-0.01	0.3	1019	-0.06	0.4
High WHR	MTsat	CC 1	1068	-0.12	0.03	0.16	0.1	-0.01	0.02	1018	-0.01	0.8
High WHR	MTsat	CC 2	1064	-0.15	0.01*	0.31	0.004	-0.01	0.2	1016	-0.06	0.4
High WHR	MTsat	CC 3	1063	-0.14	0.02	0.35	0.002*	0	0.6	1015	-0.05	0.4
High WHR	MTsat	CC 4	1064	-0.08	0.2	0.42	<0.001*	-0.01	0.4	1016	0.01	0.9
High WHR	MTsat	CC 5	1065	-0.1	0.1	0.46	<0.001*	0	0.8	1016	-0.02	0.8
High WHR	MTsat	CC 6	1072	-0.14	0.02	0.44	<0.001*	-0.01	0.3	1022	-0.08	0.2
High WHR	MTsat	CC 7	1075	-0.09	0.1	0.29	0.01	-0.01	0.3	1024	-0.07	0.3
High WHR	MTsat	CG left	1065	-0.16	0.005*	0.37	0.001*	0	0.5	1016	-0.1	0.1
High WHR	MTsat	CG right	1072	-0.18	0.002*	0.34	0.002*	-0.01	0.1	1022	-0.09	0.2
High WHR	MTsat	CST left	1066	-0.08	0.2	0.34	0.004	0.01	0.4	1016	-0.01	>0.9
High WHR	MTsat	CST right	1063	-0.08	0.2	0.45	<0.001*	0	0.6	1015	-0.02	0.8
High WHR	MTsat	FX left	1079	-0.17	0.005*	0.12	0.3	0.01	0.2	1029	-0.11	0.1
High WHR	MTsat	FX right	1078	-0.13	0.04	0.15	0.2	0.01	0.3	1028	-0.05	0.5
High WHR	MTsat	IFO left	1075	-0.15	0.007*	0.24	0.02	0	0.6	1024	-0.08	0.2
High WHR	MTsat	IFO right	1075	-0.13	0.01	0.26	0.01	-0.01	0.1	1024	-0.07	0.2
High WHR	MTsat	ILF left	1068	-0.21	<0.001*	0.27	0.01	0	>0.9	1019	-0.14	0.03
High WHR	MTsat	ILF right	1071	-0.11	0.05	0.25	0.03	0	>0.9	1021	-0.07	0.3
High WHR	MTsat	MLF left	1072	-0.18	0.002*	0.41	<0.001*	0	0.5	1022	-0.12	0.08
High WHR	MTsat	MLF right	1069	-0.1	0.09	0.4	<0.001*	0	0.4	1020	-0.05	0.4
High WHR	MTsat	OR left	1074	-0.1	0.08	0.32	0.004	0	0.6	1024	-0.04	0.6
High WHR	MTsat	OR right	1074	-0.12	0.03	0.32	0.004	-0.01	0.2	1023	-0.08	0.2
High WHR	MTsat	SLF I left	1066	-0.13	0.03	0.46	<0.001*	0	0.7	1017	-0.06	0.4
High WHR	MTsat	SLF I right	1063	-0.1	0.08	0.42	<0.001*	0	0.5	1014	-0.02	0.8
High WHR	MTsat	SLF II left	1068	-0.13	0.02	0.43	<0.001*	0	0.9	1019	-0.05	0.4
High WHR	MTsat	SLF II right	1064	-0.1	0.07	0.41	<0.001*	-0.01	0.3	1015	-0.01	0.8
High WHR	MTsat	SLF III left	1065	-0.12	0.05	0.41	<0.001*	0	0.5	1016	-0.05	0.4
High WHR	MTsat	SLF III right	1068	-0.06	0.3	0.42	<0.001*	-0.01	0.2	1019	0.04	0.5
High WHR	MTsat	UF left	1073	-0.19	<0.001*	0.21	0.05	-0.01	0.07	1022	-0.1	0.1
High WHR	MTsat	UF right	1071	-0.15	0.005*	0.25	0.02	-0.01	0.2	1020	-0.06	0.4
High WHR	Volume	AF left	1083	-0.04	0.3	0.11	0.1	0	0.4	1032	-0.03	0.5
High WHR	Volume	AF right	1083	-0.13	0.002*	0.11	0.2	0	0.4	1032	-0.08	0.08
High WHR	Volume	CC 1	1075	-0.09	0.05	0.16	0.09	-0.01	0.2	1025	-0.08	0.1
High WHR	Volume	CC 2	1076	-0.07	0.08	0.12	0.1	0	0.3	1026	-0.05	0.2
High WHR	Volume	CC 3	1076	0.02	0.6	0.23	0.02	-0.01	0.01	1026	0.05	0.4
High WHR	Volume	CC 4	1075	-0.17	0.001*	0.32	0.002*	-0.01	0.1	1025	-0.11	0.06
High WHR	Volume	CC 5	1080	-0.21	<0.001*	0.28	0.005	-0.01	0.3	1029	-0.11	0.07
High WHR	Volume	CC 6	1082	-0.06	0.09	0.09	0.2	-0.01	0.1	1031	-0.02	0.6
High WHR	Volume	CC 7	1084	-0.1	0.09	0.15	0.2	0	>0.9	1033	-0.06	0.4
High WHR	Volume	CG left	1082	-0.13	0.001*	0.19	0.01	0	0.5	1031	-0.1	0.03
High WHR	Volume	CG right	1083	-0.15	<0.001*	0.14	0.1	0	0.6	1032	-0.13	0.008
High WHR	Volume	CST left	1080	-0.12	0.007*	0.31	<0.001*	-0.01	0.2	1029	-0.1	0.06
High WHR	Volume	CST right	1077	-0.11	0.03	0.32	<0.001*	-0.01	0.3	1027	-0.09	0.1
High WHR	Volume	FX left	1085	-0.09	0.08	0.33	0.001*	-0.01	0.2	1034	-0.07	0.2
High WHR	Volume	FX right	1085	-0.07	0.2	0.28	0.006	0	0.5	1034	-0.04	0.5
High WHR	Volume	IFO left	1083	-0.05	0.2	0.06	0.4	0	0.4	1032	-0.05	0.3
High WHR	Volume	IFO right	1084	-0.09	0.02	0.08	0.3	0	0.7	1033	-0.07	0.1
High WHR	Volume	ILF left	1082	0.01	0.7	0.12	0.1	0	0.9	1031	-0.03	0.5
High WHR	Volume	ILF right	1084	-0.03	0.5	0.02	0.7	-0.01	0.04	1033	-0.05	0.2
High WHR	Volume	MLF left	1082	-0.01	0.9	0.05	0.4	-0.01	0.06	1031	0.01	0.8
High WHR	Volume	MLF right	1083	-0.02	0.5	0.05	0.5	-0.01	0.008	1032	0	>0.9
High WHR	Volume	OR left	1084	0	>0.9	-0.02	0.8	0	>0.9	1033	0.01	>0.9
High WHR	Volume	OR right	1084	-0.03	0.6	0.1	0.3	-0.01	0.08	1033	-0.03	0.6
High WHR	Volume	SLF I left	1080	-0.05	0.3	0.19	0.02	-0.01	0.2	1029	-0.03	0.5
High WHR	Volume	SLF I right	1080	-0.09	0.04	0.15	0.07	-0.01	0.2	1029	-0.08	0.09
High WHR	Volume	SLF II left	1081	-0.03	0.6	0.09	0.4	0	0.3	1030	-0.03	0.5
High WHR	Volume	SLF II right	1080	-0.14	0.003*	0.09	0.3	-0.01	0.1	1029	-0.1	0.05
High WHR	Volume	SLF III left	1082	-0.14	0.005*	0.15	0.1	0.01	0.3	1031	-0.11	0.04
High WHR	Volume	SLF III right	1080	-0.15	<0.001*	0.19	0.03	0	0.5	1029	-0.08	0.1
High WHR	Volume	UF left	1078	-0.04	0.5	0.25	0.02	0	0.7	1027	-0.03	0.6
High WHR	Volume	UF right	1079	-0.03	0.5	0.19	0.03	-0.01	0.2	1028	-0.07	0.2
Hypertension	ICVF	AF left	1085	-0.18	0.005*	0.03	0.8	-0.01	0.07	1032	-0.18	0.009
Hypertension	ICVF	AF right	1085	-0.17	0.008*	0.02	0.9	-0.01	0.1	1032	-0.16	0.01
Hypertension	ICVF	CC 1	1077	-0.14	0.02	0.04	0.8	0	0.6	1025	-0.1	0.1
Hypertension	ICVF	CC 2	1078	-0.19	0.002*	0	>0.9	-0.01	0.2	1026	-0.18	0.007
Hypertension	ICVF	CC 3	1077	-0.22	<0.001*	-0.07	0.5	-0.01	0.1	1025	-0.19	0.004
Hypertension	ICVF	CC 4	1075	-0.17	0.01*	-0.1	0.4	-0.01	0.06	1024	-0.18	0.009
Hypertension	ICVF	CC 5	1082	-0.11	0.09	-0.08	0.5	-0.01	0.2	1029	-0.14	0.05
Hypertension	ICVF	CC 6	1084	-0.11	0.09	-0.05	0.7	-0.01	0.1	1031	-0.14	0.05
Hypertension	ICVF	CC 7	1086	-0.09	0.2	0.03	0.8	-0.01	0.4	1033	-0.12	0.08
Hypertension	ICVF	CG left	1084	-0.16	0.01*	0.01	>0.9	-0.01	0.2	1031	-0.16	0.01
Hypertension	ICVF	CG right	1085	-0.16	0.01*	0	>0.9	-0.01	0.3	1032	-0.17	0.01
Hypertension	ICVF	CST left	1080	-0.11	0.1	-0.15	0.2	-0.01	0.3	1027	-0.17	0.01
Hypertension	ICVF	CST right	1078	-0.1	0.1	-0.17	0.2	-0.01	0.09	1026	-0.16	0.02
Hypertension	ICVF	FX left	1085	0.17	0.005*	-0.38	0.001*	0	0.7	1032	0.07	0.3
Hypertension	ICVF	FX right	1086	0.14	0.03	-0.3	0.01	0	0.6	1033	0.04	0.5
Hypertension	ICVF	IFO left	1085	-0.16	0.01	0.04	0.7	0	0.6	1032	-0.17	0.01
Hypertension	ICVF	IFO right	1086	-0.15	0.02	0.02	0.9	0	0.5	1033	-0.16	0.02
Hypertension	ICVF	ILF left	1083	-0.14	0.03	0.01	>0.9	0	0.5	1030	-0.15	0.03
Hypertension	ICVF	ILF right	1086	-0.12	0.07	-0.01	>0.9	-0.01	0.3	1033	-0.13	0.05
Hypertension	ICVF	MLF left	1084	-0.14	0.03	0.01	>0.9	-0.01	0.08	1031	-0.15	0.03
Hypertension	ICVF	MLF right	1085	-0.11	0.08	-0.01	>0.9	-0.01	0.06	1032	-0.14	0.05
Hypertension	ICVF	OR left	1086	-0.15	0.03	-0.05	0.7	0	0.5	1033	-0.18	0.01
Hypertension	ICVF	OR right	1086	-0.14	0.04	-0.05	0.7	0	0.6	1033	-0.16	0.02
Hypertension	ICVF	SLF I left	1080	-0.15	0.02	-0.09	0.5	-0.01	0.1	1027	-0.18	0.01
Hypertension	ICVF	SLF I right	1081	-0.14	0.03	-0.13	0.3	-0.01	0.1	1028	-0.16	0.02
Hypertension	ICVF	SLF II left	1082	-0.18	0.005*	-0.09	0.4	-0.01	0.2	1029	-0.19	0.006
Hypertension	ICVF	SLF II right	1082	-0.18	0.005*	-0.05	0.7	-0.01	0.2	1029	-0.19	0.006
Hypertension	ICVF	SLF III left	1083	-0.2	0.002*	-0.06	0.6	-0.01	0.1	1030	-0.21	0.002
Hypertension	ICVF	SLF III right	1081	-0.19	0.003*	-0.03	0.8	-0.01	0.2	1028	-0.18	0.008
Hypertension	ICVF	UF left	1079	-0.14	0.02	0.02	0.9	-0.01	0.2	1026	-0.12	0.06
Hypertension	ICVF	UF right	1081	-0.16	0.008*	0	>0.9	-0.01	0.3	1028	-0.13	0.04
Hypertension	ISOVF	AF left	1076	0.33	<0.001*	-0.11	0.3	0	0.8	1023	0.3	<0.001*
Hypertension	ISOVF	AF right	1077	0.28	<0.001*	-0.01	>0.9	0	0.6	1024	0.23	<0.001*
Hypertension	ISOVF	CC 1	1075	0.13	0.02	-0.26	0.02	0.01	0.1	1023	0.13	0.03
Hypertension	ISOVF	CC 2	1073	0.21	<0.001*	-0.19	0.06	0	0.5	1021	0.18	0.002
Hypertension	ISOVF	CC 3	1076	0.27	<0.001*	-0.19	0.07	0.01	0.2	1024	0.22	<0.001*
Hypertension	ISOVF	CC 4	1072	0.23	<0.001*	-0.07	0.5	0	0.7	1021	0.17	0.005
Hypertension	ISOVF	CC 5	1077	0.2	<0.001*	-0.03	0.8	0	0.5	1025	0.14	0.01
Hypertension	ISOVF	CC 6	1080	0.23	<0.001*	-0.15	0.1	0	0.5	1027	0.19	<0.001*
Hypertension	ISOVF	CC 7	1084	0.2	<0.001*	-0.24	0.02	0.01	0.2	1031	0.12	0.04
Hypertension	ISOVF	CG left	1079	0.26	<0.001*	0.02	0.9	-0.01	0.3	1026	0.23	<0.001*
Hypertension	ISOVF	CG right	1079	0.28	<0.001*	-0.05	0.7	0	0.9	1026	0.24	<0.001*
Hypertension	ISOVF	CST left	1080	0.31	<0.001*	-0.07	0.5	0	0.8	1027	0.25	<0.001*
Hypertension	ISOVF	CST right	1075	0.3	<0.001*	-0.01	>0.9	-0.01	0.4	1023	0.22	<0.001*
Hypertension	ISOVF	FX left	1086	0.16	0.003*	0.03	0.8	-0.01	0.04	1033	0.11	0.05
Hypertension	ISOVF	FX right	1086	0.23	<0.001*	0.11	0.3	-0.01	0.05	1033	0.21	<0.001*
Hypertension	ISOVF	IFO left	1081	0.22	<0.001*	-0.21	0.03	0.01	0.2	1028	0.17	0.001*
Hypertension	ISOVF	IFO right	1084	0.16	<0.001*	-0.22	0.02	0.01	0.08	1031	0.09	0.06
Hypertension	ISOVF	ILF left	1079	0.22	<0.001*	-0.28	0.02	0	0.9	1026	0.17	0.008
Hypertension	ISOVF	ILF right	1083	0.19	0.002*	-0.27	0.02	0	0.6	1030	0.13	0.05
Hypertension	ISOVF	MLF left	1077	0.25	<0.001*	-0.05	0.6	0	>0.9	1024	0.24	<0.001*
Hypertension	ISOVF	MLF right	1079	0.21	<0.001*	-0.06	0.6	0	>0.9	1026	0.18	0.006
Hypertension	ISOVF	OR left	1082	0.2	<0.001*	-0.24	0.02	0.01	0.4	1029	0.14	0.009
Hypertension	ISOVF	OR right	1083	0.2	<0.001*	-0.27	0.008	0.01	0.09	1030	0.13	0.02
Hypertension	ISOVF	SLF I left	1077	0.2	<0.001*	-0.08	0.5	0	0.7	1024	0.17	0.01
Hypertension	ISOVF	SLF I right	1075	0.25	<0.001*	-0.02	0.8	0	0.8	1022	0.21	0.001*
Hypertension	ISOVF	SLF II left	1076	0.23	<0.001*	-0.09	0.4	0	>0.9	1023	0.2	0.002
Hypertension	ISOVF	SLF II right	1076	0.25	<0.001*	-0.06	0.6	0	0.8	1023	0.19	0.003
Hypertension	ISOVF	SLF III left	1077	0.37	<0.001*	-0.04	0.7	-0.01	0.3	1024	0.35	<0.001*
Hypertension	ISOVF	SLF III right	1077	0.33	<0.001*	-0.01	>0.9	-0.01	0.3	1024	0.29	<0.001*
Hypertension	ISOVF	UF left	1076	0.26	<0.001*	-0.13	0.3	0	0.5	1023	0.26	<0.001*
Hypertension	ISOVF	UF right	1075	0.18	0.005*	-0.18	0.1	0.01	0.4	1022	0.17	0.009
Hypertension	MTsat	AF left	1067	-0.18	0.002*	0.13	0.2	-0.01	0.02	1017	-0.14	0.03
Hypertension	MTsat	AF right	1069	-0.18	0.003*	0.2	0.07	-0.01	0.1	1019	-0.13	0.05
Hypertension	MTsat	CC 1	1069	-0.19	<0.001*	0.2	0.06	-0.01	0.06	1018	-0.15	0.01
Hypertension	MTsat	CC 2	1065	-0.19	<0.001*	0.27	0.01	-0.01	0.09	1016	-0.13	0.03
Hypertension	MTsat	CC 3	1064	-0.15	0.01*	0.15	0.2	-0.01	0.2	1015	-0.09	0.2
Hypertension	MTsat	CC 4	1065	-0.19	0.002*	0.27	0.02	-0.01	0.09	1016	-0.15	0.02
Hypertension	MTsat	CC 5	1066	-0.17	0.007*	0.25	0.03	-0.01	0.1	1016	-0.12	0.06
Hypertension	MTsat	CC 6	1073	-0.11	0.06	0.19	0.09	-0.01	0.3	1022	-0.08	0.2
Hypertension	MTsat	CC 7	1076	-0.07	0.2	0.14	0.2	-0.01	0.2	1024	-0.04	0.5
Hypertension	MTsat	CG left	1066	-0.16	0.006*	0.21	0.05	-0.01	0.2	1016	-0.11	0.08
Hypertension	MTsat	CG right	1073	-0.18	0.002*	0.27	0.01	-0.01	0.2	1022	-0.12	0.04
Hypertension	MTsat	CST left	1067	-0.13	0.04	0.17	0.1	-0.01	0.05	1016	-0.1	0.1
Hypertension	MTsat	CST right	1064	-0.16	0.01*	0.26	0.02	-0.01	0.3	1015	-0.13	0.06
Hypertension	MTsat	FX left	1081	-0.18	0.003*	-0.11	0.3	0.01	0.2	1029	-0.14	0.03
Hypertension	MTsat	FX right	1080	-0.18	0.005*	-0.17	0.2	0.01	0.3	1028	-0.15	0.02
Hypertension	MTsat	IFO left	1077	-0.15	0.006*	0.14	0.2	-0.01	0.08	1024	-0.1	0.08
Hypertension	MTsat	IFO right	1077	-0.14	0.008*	0.18	0.08	-0.01	0.04	1024	-0.09	0.1
Hypertension	MTsat	ILF left	1070	-0.14	0.01	0.11	0.3	-0.01	0.2	1019	-0.09	0.1
Hypertension	MTsat	ILF right	1073	-0.12	0.05	0.09	0.4	-0.01	0.2	1021	-0.08	0.2
Hypertension	MTsat	MLF left	1073	-0.13	0.03	0.17	0.1	-0.01	0.2	1022	-0.09	0.2
Hypertension	MTsat	MLF right	1070	-0.14	0.02	0.22	0.05	-0.01	0.2	1020	-0.11	0.07
Hypertension	MTsat	OR left	1076	-0.15	0.01*	0.15	0.2	-0.01	0.1	1024	-0.12	0.05
Hypertension	MTsat	OR right	1075	-0.13	0.03	0.09	0.4	-0.01	0.3	1023	-0.08	0.2
Hypertension	MTsat	SLF I left	1067	-0.12	0.06	0.18	0.1	-0.01	0.4	1017	-0.06	0.3
Hypertension	MTsat	SLF I right	1064	-0.15	0.02	0.21	0.07	0	0.5	1014	-0.1	0.1
Hypertension	MTsat	SLF II left	1069	-0.16	0.008*	0.1	0.4	-0.01	0.1	1019	-0.11	0.09
Hypertension	MTsat	SLF II right	1065	-0.16	0.005*	0.21	0.06	-0.01	0.4	1015	-0.11	0.08
Hypertension	MTsat	SLF III left	1066	-0.18	0.003*	0.13	0.3	-0.01	0.1	1016	-0.13	0.03
Hypertension	MTsat	SLF III right	1069	-0.2	<0.001*	0.22	0.05	-0.02	0.01	1019	-0.15	0.01
Hypertension	MTsat	UF left	1075	-0.21	<0.001*	0.22	0.04	-0.02	0.004	1022	-0.16	0.007
Hypertension	MTsat	UF right	1072	-0.26	<0.001*	0.28	0.007	-0.01	0.1	1020	-0.21	<0.001*
Hypertension	Volume	AF left	1085	-0.02	0.5	0.11	0.1	0	0.4	1032	0	0.9
Hypertension	Volume	AF right	1085	-0.04	0.3	0.03	0.8	0	0.3	1032	0.01	0.8
Hypertension	Volume	CC 1	1077	-0.05	0.3	0.15	0.1	-0.01	0.1	1025	-0.02	0.8
Hypertension	Volume	CC 2	1078	-0.01	0.7	0.17	0.02	0	0.3	1026	0.02	0.6
Hypertension	Volume	CC 3	1078	0.01	0.9	0.16	0.09	-0.01	0.02	1026	0.03	0.5
Hypertension	Volume	CC 4	1076	-0.07	0.2	0.15	0.1	0	0.6	1025	0	>0.9
Hypertension	Volume	CC 5	1082	-0.09	0.09	0.14	0.2	0	0.4	1029	0.01	0.8
Hypertension	Volume	CC 6	1084	-0.03	0.4	0.1	0.2	-0.01	0.1	1031	0.02	0.6
Hypertension	Volume	CC 7	1086	-0.11	0.07	0.03	0.8	0	0.9	1033	-0.04	0.5
Hypertension	Volume	CG left	1084	-0.07	0.1	0.06	0.4	-0.01	0.2	1031	-0.01	0.8
Hypertension	Volume	CG right	1085	-0.04	0.4	0.06	0.4	0	0.9	1032	0.02	0.6
Hypertension	Volume	CST left	1082	-0.02	0.7	0.13	0.1	-0.01	0.1	1029	0.05	0.3
Hypertension	Volume	CST right	1079	-0.02	0.7	0.13	0.2	0	0.4	1027	0.04	0.4
Hypertension	Volume	FX left	1087	-0.01	0.8	0.41	<0.001*	-0.01	0.1	1034	0.05	0.3
Hypertension	Volume	FX right	1087	-0.07	0.2	0.35	<0.001*	0	0.6	1034	0.01	0.8
Hypertension	Volume	IFO left	1085	-0.06	0.1	0.04	0.6	0	0.4	1032	-0.03	0.5
Hypertension	Volume	IFO right	1086	-0.05	0.2	0.04	0.6	0	0.3	1033	0.01	>0.9
Hypertension	Volume	ILF left	1084	0.01	0.8	0.06	0.5	0.01	0.2	1031	0.01	0.8
Hypertension	Volume	ILF right	1086	-0.03	0.5	0.05	0.5	0	0.3	1033	-0.01	0.9
Hypertension	Volume	MLF left	1084	-0.03	0.4	0.13	0.05	-0.01	0.2	1031	0	>0.9
Hypertension	Volume	MLF right	1085	0	>0.9	0.09	0.2	-0.01	0.08	1032	0.03	0.5
Hypertension	Volume	OR left	1086	-0.12	0.008*	0.15	0.09	0.01	0.09	1033	-0.11	0.02
Hypertension	Volume	OR right	1086	-0.04	0.4	0.12	0.2	0	0.9	1033	0	>0.9
Hypertension	Volume	SLF I left	1082	-0.04	0.3	0.13	0.1	0	0.3	1029	-0.02	0.7
Hypertension	Volume	SLF I right	1082	-0.01	0.9	0.17	0.04	0	0.6	1029	0.03	0.5
Hypertension	Volume	SLF II left	1083	0	>0.9	0.11	0.2	0	0.6	1030	0.01	0.8
Hypertension	Volume	SLF II right	1082	-0.05	0.3	0.16	0.08	-0.01	0.3	1029	0.02	0.7
Hypertension	Volume	SLF III left	1084	0	>0.9	-0.01	>0.9	0	0.8	1031	0.04	0.4
Hypertension	Volume	SLF III right	1082	-0.05	0.3	0.08	0.3	0	0.3	1029	0.03	0.5
Hypertension	Volume	UF left	1080	0.02	0.7	0.03	0.8	-0.01	0.2	1027	0.06	0.3
Hypertension	Volume	UF right	1081	0.03	0.5	0.08	0.4	-0.01	0.07	1028	0.05	0.3
Smoking	ICVF	AF left	1043	0.03	0.6	0.01	>0.9	0	0.6	1032	0.05	0.4
Smoking	ICVF	AF right	1043	0.02	0.8	-0.02	0.8	0	0.5	1032	0.04	0.5
Smoking	ICVF	CC 1	1036	-0.01	>0.9	-0.12	0.3	0	0.6	1025	0	>0.9
Smoking	ICVF	CC 2	1037	-0.01	0.8	-0.01	>0.9	0	0.8	1026	0	>0.9
Smoking	ICVF	CC 3	1036	-0.02	0.7	-0.04	0.7	0	>0.9	1025	0	>0.9
Smoking	ICVF	CC 4	1034	0.03	0.6	-0.02	0.9	0	0.8	1024	0.05	0.4
Smoking	ICVF	CC 5	1040	0.02	0.7	0.02	0.9	0	>0.9	1029	0.04	0.5
Smoking	ICVF	CC 6	1042	0.04	0.5	0	>0.9	0	0.9	1031	0.06	0.4
Smoking	ICVF	CC 7	1044	0.1	0.1	0.02	0.9	0	0.7	1033	0.12	0.06
Smoking	ICVF	CG left	1042	0	>0.9	-0.01	>0.9	0	0.7	1031	0.02	0.7
Smoking	ICVF	CG right	1043	0	>0.9	-0.04	0.8	0	0.5	1032	0.02	0.7
Smoking	ICVF	CST left	1038	0.04	0.5	0.13	0.3	0	>0.9	1027	0.06	0.3
Smoking	ICVF	CST right	1037	0.02	0.8	0.1	0.4	0	0.9	1026	0.03	0.6
Smoking	ICVF	FX left	1043	0.16	0.007*	0	>0.9	0.01	0.03	1032	0.15	0.006
Smoking	ICVF	FX right	1044	0.23	<0.001*	0.06	0.6	0.02	0.02	1033	0.23	<0.001*
Smoking	ICVF	IFO left	1043	0.05	0.4	-0.04	0.8	0	0.7	1032	0.07	0.3
Smoking	ICVF	IFO right	1044	0.06	0.4	-0.04	0.7	0	0.8	1033	0.07	0.2
Smoking	ICVF	ILF left	1041	0.07	0.3	0.01	>0.9	0	0.8	1030	0.08	0.2
Smoking	ICVF	ILF right	1044	0.07	0.3	0	>0.9	0	0.8	1033	0.08	0.2
Smoking	ICVF	MLF left	1042	0.04	0.5	-0.01	>0.9	0	0.7	1031	0.06	0.3
Smoking	ICVF	MLF right	1043	0.04	0.6	-0.01	>0.9	0	0.8	1032	0.05	0.4
Smoking	ICVF	OR left	1044	0.09	0.2	0	>0.9	0	0.8	1033	0.1	0.1
Smoking	ICVF	OR right	1044	0.09	0.1	0.04	0.7	0	0.5	1033	0.11	0.09
Smoking	ICVF	SLF I left	1038	0.01	0.8	0.03	0.8	0	0.6	1027	0.03	0.6
Smoking	ICVF	SLF I right	1039	0.02	0.8	0	>0.9	0	0.6	1028	0.03	0.6
Smoking	ICVF	SLF II left	1040	0	>0.9	-0.03	0.8	0	0.7	1029	0.02	0.7
Smoking	ICVF	SLF II right	1040	0.01	0.9	-0.01	>0.9	0	0.8	1029	0.03	0.7
Smoking	ICVF	SLF III left	1041	0.01	0.9	0.02	0.9	0	0.5	1030	0.03	0.6
Smoking	ICVF	SLF III right	1039	0	>0.9	-0.03	0.8	0	0.5	1028	0.02	0.7
Smoking	ICVF	UF left	1037	0.03	0.6	-0.02	0.9	0	0.7	1026	0.04	0.5
Smoking	ICVF	UF right	1039	0.02	0.8	-0.06	0.6	-0.01	0.4	1028	0.03	0.6
Smoking	ISOVF	AF left	1034	0.07	0.2	-0.31	0.006	-0.01	0.3	1023	0.06	0.3
Smoking	ISOVF	AF right	1035	0.04	0.4	-0.37	0.001*	-0.01	0.3	1024	0.04	0.4
Smoking	ISOVF	CC 1	1034	0.11	0.04	-0.24	0.03	0	0.7	1023	0.1	0.05
Smoking	ISOVF	CC 2	1032	0.09	0.08	-0.3	0.003*	0	>0.9	1021	0.08	0.1
Smoking	ISOVF	CC 3	1035	0.11	0.03	-0.24	0.02	0	>0.9	1024	0.1	0.05
Smoking	ISOVF	CC 4	1031	0.07	0.2	-0.25	0.02	0	0.9	1021	0.06	0.2
Smoking	ISOVF	CC 5	1036	0.08	0.1	-0.2	0.06	-0.01	0.3	1025	0.08	0.1
Smoking	ISOVF	CC 6	1038	0.1	0.05	-0.16	0.1	0	0.8	1027	0.09	0.05
Smoking	ISOVF	CC 7	1042	0.1	0.05	-0.09	0.4	0	0.6	1031	0.09	0.06
Smoking	ISOVF	CG left	1037	0.04	0.5	-0.41	<0.001*	-0.01	0.2	1026	0.04	0.5
Smoking	ISOVF	CG right	1037	0.06	0.3	-0.42	<0.001*	-0.01	0.3	1026	0.05	0.4
Smoking	ISOVF	CST left	1038	0.08	0.1	-0.18	0.1	0	>0.9	1027	0.07	0.2
Smoking	ISOVF	CST right	1034	0.11	0.05	-0.22	0.05	0	0.9	1023	0.09	0.09
Smoking	ISOVF	FX left	1044	0.07	0.2	0.03	0.7	0.01	0.3	1033	0.06	0.2
Smoking	ISOVF	FX right	1044	0.06	0.3	0.08	0.5	0	0.4	1033	0.05	0.4
Smoking	ISOVF	IFO left	1039	0.13	0.005*	-0.16	0.08	0.01	0.2	1028	0.12	0.009
Smoking	ISOVF	IFO right	1042	0.13	0.004*	-0.18	0.05	0.01	0.2	1031	0.12	0.007
Smoking	ISOVF	ILF left	1037	0.07	0.2	-0.08	0.5	0	>0.9	1026	0.07	0.2
Smoking	ISOVF	ILF right	1041	0.08	0.1	-0.17	0.1	0	>0.9	1030	0.08	0.2
Smoking	ISOVF	MLF left	1035	0.09	0.09	-0.24	0.03	0	0.7	1024	0.09	0.1
Smoking	ISOVF	MLF right	1037	0.05	0.3	-0.24	0.04	0	0.5	1026	0.05	0.3
Smoking	ISOVF	OR left	1040	0.15	0.002*	-0.05	0.6	0.01	0.07	1029	0.14	0.004
Smoking	ISOVF	OR right	1041	0.13	0.007*	-0.08	0.4	0.01	0.3	1030	0.12	0.01
Smoking	ISOVF	SLF I left	1035	0.03	0.6	-0.33	0.004	-0.01	0.3	1024	0.03	0.6
Smoking	ISOVF	SLF I right	1033	0.07	0.2	-0.34	0.002*	0	0.5	1022	0.07	0.2
Smoking	ISOVF	SLF II left	1034	0.03	0.6	-0.3	0.009	-0.01	0.4	1023	0.03	0.6
Smoking	ISOVF	SLF II right	1034	0.05	0.4	-0.3	0.009	0	0.6	1023	0.05	0.4
Smoking	ISOVF	SLF III left	1035	0.04	0.5	-0.24	0.04	-0.01	0.1	1024	0.03	0.6
Smoking	ISOVF	SLF III right	1035	0.04	0.4	-0.39	<0.001*	-0.01	0.4	1024	0.04	0.5
Smoking	ISOVF	UF left	1034	0.04	0.5	-0.44	<0.001*	-0.01	0.1	1023	0.03	0.6
Smoking	ISOVF	UF right	1033	0.07	0.2	-0.35	0.002*	0	0.7	1022	0.06	0.3
Smoking	MTsat	AF left	1026	0.05	0.3	0	>0.9	-0.01	0.1	1017	0.07	0.2
Smoking	MTsat	AF right	1028	0.07	0.2	-0.02	0.9	0	0.9	1019	0.08	0.2
Smoking	MTsat	CC 1	1028	0.03	0.6	-0.1	0.3	-0.02	0.009	1018	0.04	0.5
Smoking	MTsat	CC 2	1025	0.04	0.5	-0.02	0.8	-0.01	0.06	1016	0.05	0.4
Smoking	MTsat	CC 3	1024	0.03	0.5	0.02	0.9	-0.01	0.1	1015	0.05	0.4
Smoking	MTsat	CC 4	1025	0.03	0.6	0.03	0.8	-0.01	0.1	1016	0.04	0.5
Smoking	MTsat	CC 5	1025	0.03	0.7	0.06	0.6	-0.01	0.3	1016	0.03	0.5
Smoking	MTsat	CC 6	1032	0.06	0.2	-0.01	>0.9	0	>0.9	1022	0.08	0.2
Smoking	MTsat	CC 7	1034	0.06	0.2	0.09	0.4	-0.01	0.05	1024	0.07	0.2
Smoking	MTsat	CG left	1025	0.07	0.2	0.02	0.8	-0.01	0.2	1016	0.08	0.1
Smoking	MTsat	CG right	1032	0.03	0.6	-0.03	0.8	-0.01	0.09	1022	0.04	0.4
Smoking	MTsat	CST left	1026	0.06	0.3	-0.05	0.7	-0.01	0.02	1016	0.07	0.2
Smoking	MTsat	CST right	1024	0.05	0.4	0.09	0.4	-0.01	0.1	1015	0.06	0.3
Smoking	MTsat	FX left	1040	0.05	0.4	0.05	0.7	0	0.7	1029	0.05	0.4
Smoking	MTsat	FX right	1039	0.07	0.2	-0.02	0.9	0	0.5	1028	0.07	0.2
Smoking	MTsat	IFO left	1035	0.06	0.3	-0.06	0.6	-0.01	0.09	1024	0.07	0.2
Smoking	MTsat	IFO right	1035	0.04	0.5	0	>0.9	-0.01	0.05	1024	0.04	0.4
Smoking	MTsat	ILF left	1030	0.07	0.2	-0.04	0.7	0	0.4	1019	0.08	0.1
Smoking	MTsat	ILF right	1032	0.08	0.2	-0.1	0.4	-0.01	0.3	1021	0.08	0.1
Smoking	MTsat	MLF left	1032	0.06	0.3	-0.02	0.9	0	0.6	1022	0.07	0.2
Smoking	MTsat	MLF right	1029	0.07	0.2	0.02	0.9	0	0.8	1020	0.07	0.2
Smoking	MTsat	OR left	1035	0.04	0.5	0.09	0.4	-0.01	0.2	1024	0.04	0.5
Smoking	MTsat	OR right	1033	0.06	0.2	0.14	0.2	-0.01	0.3	1023	0.07	0.2
Smoking	MTsat	SLF I left	1026	0	>0.9	0.05	0.6	-0.01	0.2	1017	0.01	0.8
Smoking	MTsat	SLF I right	1023	0.03	0.6	0.05	0.7	0	0.6	1014	0.03	0.6
Smoking	MTsat	SLF II left	1028	0.03	0.6	-0.03	0.8	-0.01	0.3	1019	0.04	0.5
Smoking	MTsat	SLF II right	1024	0.04	0.4	0.01	>0.9	0	0.9	1015	0.05	0.4
Smoking	MTsat	SLF III left	1025	0.04	0.4	0	>0.9	-0.01	0.1	1016	0.05	0.3
Smoking	MTsat	SLF III right	1028	0.04	0.5	0	>0.9	-0.01	0.3	1019	0.04	0.5
Smoking	MTsat	UF left	1033	0.03	0.6	-0.07	0.5	-0.01	0.1	1022	0.04	0.4
Smoking	MTsat	UF right	1030	0.01	0.8	0	>0.9	-0.01	0.04	1020	0.03	0.6
Smoking	Volume	AF left	1043	-0.04	0.2	-0.05	0.5	0	0.2	1032	-0.05	0.2
Smoking	Volume	AF right	1043	-0.03	0.5	0.01	>0.9	0	0.5	1032	-0.03	0.4
Smoking	Volume	CC 1	1036	-0.05	0.3	0.04	0.7	-0.01	0.02	1025	-0.06	0.2
Smoking	Volume	CC 2	1037	-0.02	0.6	-0.03	0.7	-0.01	0.03	1026	-0.02	0.6
Smoking	Volume	CC 3	1037	-0.06	0.2	0.03	0.8	0	0.4	1026	-0.05	0.3
Smoking	Volume	CC 4	1035	-0.08	0.1	0.06	0.6	-0.01	0.07	1025	-0.07	0.2
Smoking	Volume	CC 5	1040	-0.06	0.2	-0.04	0.7	-0.01	0.09	1029	-0.06	0.2
Smoking	Volume	CC 6	1042	-0.05	0.2	0	>0.9	-0.01	0.05	1031	-0.05	0.2
Smoking	Volume	CC 7	1044	-0.1	0.06	0.05	0.7	0	0.8	1033	-0.1	0.07
Smoking	Volume	CG left	1042	-0.05	0.2	-0.02	0.8	-0.01	0.2	1031	-0.05	0.1
Smoking	Volume	CG right	1043	-0.03	0.4	-0.04	0.6	-0.01	0.2	1032	-0.04	0.3
Smoking	Volume	CST left	1040	-0.04	0.4	-0.03	0.8	-0.01	0.2	1029	-0.04	0.4
Smoking	Volume	CST right	1038	-0.06	0.2	0	>0.9	-0.01	0.2	1027	-0.06	0.2
Smoking	Volume	FX left	1045	-0.1	0.03	-0.09	0.4	-0.01	0.02	1034	-0.1	0.03
Smoking	Volume	FX right	1045	-0.12	0.01	0.12	0.2	-0.02	<0.001*	1034	-0.11	0.02
Smoking	Volume	IFO left	1043	-0.05	0.2	0.08	0.3	0	0.3	1032	-0.06	0.1
Smoking	Volume	IFO right	1044	-0.06	0.1	-0.03	0.7	0	0.6	1033	-0.07	0.07
Smoking	Volume	ILF left	1042	-0.03	0.4	-0.02	0.8	-0.01	0.05	1031	-0.04	0.3
Smoking	Volume	ILF right	1044	0.01	0.8	0.03	0.7	0	0.5	1033	0	>0.9
Smoking	Volume	MLF left	1042	-0.04	0.2	0	>0.9	-0.01	0.1	1031	-0.04	0.2
Smoking	Volume	MLF right	1043	-0.02	0.6	0	>0.9	0	0.2	1032	-0.02	0.5
Smoking	Volume	OR left	1044	-0.09	0.03	0.16	0.06	0	0.8	1033	-0.09	0.03
Smoking	Volume	OR right	1044	-0.11	0.01	-0.03	0.7	0	0.6	1033	-0.11	0.02
Smoking	Volume	SLF I left	1040	-0.02	0.5	0.03	0.7	-0.01	0.2	1029	-0.03	0.5
Smoking	Volume	SLF I right	1040	-0.06	0.1	-0.04	0.6	-0.01	0.2	1029	-0.06	0.1
Smoking	Volume	SLF II left	1041	0.02	0.7	0.1	0.3	-0.01	0.08	1030	0.01	0.8
Smoking	Volume	SLF II right	1040	-0.06	0.2	0	>0.9	-0.01	0.2	1029	-0.06	0.2
Smoking	Volume	SLF III left	1042	-0.03	0.5	0	>0.9	0	0.3	1031	-0.04	0.4
Smoking	Volume	SLF III right	1040	-0.03	0.5	-0.02	0.8	-0.01	0.2	1029	-0.04	0.4
Smoking	Volume	UF left	1038	0	>0.9	-0.08	0.4	0	0.9	1027	-0.01	>0.9
Smoking	Volume	UF right	1039	0.04	0.4	-0.09	0.3	0	0.6	1028	0.03	0.4
Abbreviations: AF = arcuate fasciculus, BMI = body mass index, CC = corpus callosum (1 = rostrum, 2 = genu, 3 = rostral body, 4 = anterior midbody, 5 = posterior midbody, 6 = isthmus, 7 = splenium), CG = cingulum bundle, CST = cortico-spinal tract, CVRF = cardiovascular risk factor, FX = fornix, ICVF = intra-cellular volume fraction, IFO = inferior fronto-occipital fasciculus, ILF = inferior long…

## Sheet: Supp_Data_4_aCVRF
Supplementary Data 4. Standardised β and p-value estimates for white matter microstructure associations with aggregate cardiovascular risk score and its interaction with sex and age. * False discovery rate-corrected p<0.05.
			aCVRF		aCVRF x sex		aCVRF x age
Map	Tract	N	β	P	β	P	β	P
ICVF	AF left	1032	-0.03	0.1	0.05	0.2	0	0.07
ICVF	AF right	1032	-0.03	0.2	0.06	0.2	0	0.05
ICVF	CC 1	1025	-0.05	0.02*	0.02	0.6	0	0.3
ICVF	CC 2	1026	-0.05	0.01*	0.05	0.2	0	0.2
ICVF	CC 3	1025	-0.06	0.007*	0.03	0.5	0	0.09
ICVF	CC 4	1024	-0.02	0.5	0.04	0.3	-0.01	0.01
ICVF	CC 5	1029	0	>0.9	0.04	0.3	-0.01	0.02
ICVF	CC 6	1031	0.01	0.8	0.03	0.4	0	0.1
ICVF	CC 7	1033	0.03	0.2	0.05	0.3	0	0.6
ICVF	CG left	1031	-0.03	0.1	0.05	0.2	0	0.06
ICVF	CG right	1032	-0.03	0.2	0.05	0.2	0	0.09
ICVF	CST left	1027	0.02	0.3	0.04	0.3	0	0.1
ICVF	CST right	1026	0.02	0.3	0.04	0.3	0	0.03
ICVF	FX left	1032	0.13	<0.001*	-0.02	0.7	0	0.03
ICVF	FX right	1033	0.12	<0.001*	0	>0.9	0	0.2
ICVF	IFO left	1032	-0.02	0.4	0.05	0.2	0	0.5
ICVF	IFO right	1033	-0.01	0.6	0.05	0.2	0	0.6
ICVF	ILF left	1030	-0.01	0.5	0.05	0.2	0	0.5
ICVF	ILF right	1033	0	>0.9	0.05	0.2	0	0.3
ICVF	MLF left	1031	-0.01	0.5	0.03	0.5	0	0.08
ICVF	MLF right	1032	0	>0.9	0.04	0.3	0	0.09
ICVF	OR left	1033	0.01	0.8	0.03	0.4	0	0.7
ICVF	OR right	1033	0.01	0.7	0.04	0.4	0	>0.9
ICVF	SLF I left	1027	-0.02	0.4	0.03	0.4	-0.01	0.02
ICVF	SLF I right	1028	-0.02	0.4	0.02	0.6	0	0.05
ICVF	SLF II left	1029	-0.04	0.08	0.01	0.7	-0.01	0.02
ICVF	SLF II right	1029	-0.03	0.1	0.04	0.3	0	0.1
ICVF	SLF III left	1030	-0.04	0.1	0.02	0.6	0	0.07
ICVF	SLF III right	1028	-0.04	0.05	0.04	0.3	0	0.07
ICVF	UF left	1026	-0.04	0.06	0.05	0.2	0	0.2
ICVF	UF right	1028	-0.04	0.03	0.05	0.2	0	0.2
ISOVF	AF left	1023	0.06	0.002*	-0.08	0.03	0	0.05
ISOVF	AF right	1024	0.07	<0.001*	-0.06	0.1	0	0.08
ISOVF	CC 1	1023	0.02	0.3	-0.11	0.002*	0	0.2
ISOVF	CC 2	1021	0.06	0.001*	-0.11	0.001*	0	0.5
ISOVF	CC 3	1024	0.08	<0.001*	-0.11	0.001*	0	0.2
ISOVF	CC 4	1021	0.08	<0.001*	-0.09	0.02	0	0.3
ISOVF	CC 5	1025	0.07	<0.001*	-0.06	0.1	0	0.1
ISOVF	CC 6	1027	0.06	<0.001*	-0.06	0.08	0	>0.9
ISOVF	CC 7	1031	0.09	<0.001*	-0.06	0.07	0	0.4
ISOVF	CG left	1026	0.05	0.02*	-0.09	0.03	0	0.07
ISOVF	CG right	1026	0.07	<0.001*	-0.08	0.05	0	0.1
ISOVF	CST left	1027	0.1	<0.001*	-0.08	0.02	0	0.8
ISOVF	CST right	1023	0.12	<0.001*	-0.09	0.02	0	>0.9
ISOVF	FX left	1033	0.08	<0.001*	0.01	0.7	0	0.7
ISOVF	FX right	1033	0.07	<0.001*	0.01	0.9	0	0.4
ISOVF	IFO left	1028	0.07	<0.001*	-0.07	0.02	0	0.1
ISOVF	IFO right	1031	0.06	<0.001*	-0.08	0.01	0	0.02
ISOVF	ILF left	1026	0.08	<0.001*	-0.08	0.04	0	>0.9
ISOVF	ILF right	1030	0.07	<0.001*	-0.07	0.07	0	0.8
ISOVF	MLF left	1024	0.05	0.02*	-0.06	0.1	0	0.2
ISOVF	MLF right	1026	0.05	0.02*	-0.05	0.2	0	0.1
ISOVF	OR left	1029	0.08	<0.001*	-0.07	0.04	0	0.03
ISOVF	OR right	1030	0.08	<0.001*	-0.06	0.07	0	0.02
ISOVF	SLF I left	1024	0.04	0.05	-0.11	0.005*	0	0.05
ISOVF	SLF I right	1022	0.07	<0.001*	-0.08	0.05	0	0.2
ISOVF	SLF II left	1023	0.04	0.04	-0.1	0.009	0	0.04
ISOVF	SLF II right	1023	0.08	<0.001*	-0.07	0.05	0	0.5
ISOVF	SLF III left	1024	0.08	<0.001*	-0.09	0.02	-0.01	0.02
ISOVF	SLF III right	1024	0.08	<0.001*	-0.08	0.04	0	0.08
ISOVF	UF left	1023	0.03	0.1	-0.08	0.06	0	0.4
ISOVF	UF right	1022	0.02	0.5	-0.08	0.04	0	0.3
MTsat	AF left	1017	-0.06	0.004*	0.08	0.02	0	0.1
MTsat	AF right	1019	-0.05	0.01*	0.11	0.003*	0	0.03
MTsat	CC 1	1018	-0.06	0.002*	0.07	0.07	-0.01	0.001*
MTsat	CC 2	1016	-0.07	<0.001*	0.1	0.004*	-0.01	0.008
MTsat	CC 3	1015	-0.06	0.002*	0.1	0.009*	0	0.08
MTsat	CC 4	1016	-0.05	0.02*	0.11	0.005*	0	0.1
MTsat	CC 5	1016	-0.04	0.05	0.1	0.01	0	0.3
MTsat	CC 6	1022	-0.03	0.09	0.1	0.005*	0	0.2
MTsat	CC 7	1024	-0.01	0.6	0.11	0.004*	0	0.04
MTsat	CG left	1016	-0.05	0.01*	0.1	0.01	0	0.2
MTsat	CG right	1022	-0.07	<0.001*	0.11	0.002*	-0.01	0.008
MTsat	CST left	1016	-0.03	0.1	0.07	0.07	0	0.4
MTsat	CST right	1015	-0.03	0.1	0.12	0.002*	0	0.2
MTsat	FX left	1029	-0.06	0.003*	0	>0.9	0	0.2
MTsat	FX right	1028	-0.04	0.04	0.01	0.8	0	0.1
MTsat	IFO left	1024	-0.05	0.01*	0.07	0.05	0	0.05
MTsat	IFO right	1024	-0.04	0.03	0.09	0.006*	-0.01	0.003
MTsat	ILF left	1019	-0.06	0.004*	0.08	0.03	0	0.2
MTsat	ILF right	1021	-0.02	0.2	0.06	0.09	0	0.2
MTsat	MLF left	1022	-0.05	0.009*	0.09	0.01	0	0.2
MTsat	MLF right	1020	-0.03	0.1	0.12	0.002*	0	0.2
MTsat	OR left	1024	-0.03	0.07	0.11	0.003*	0	0.1
MTsat	OR right	1023	-0.03	0.1	0.13	<0.001*	0	0.03
MTsat	SLF I left	1017	-0.05	0.01*	0.1	0.01	0	0.4
MTsat	SLF I right	1014	-0.05	0.02*	0.1	0.007*	0	0.4
MTsat	SLF II left	1019	-0.05	0.006*	0.07	0.06	0	0.2
MTsat	SLF II right	1015	-0.05	0.01*	0.11	0.005*	0	0.3
MTsat	SLF III left	1016	-0.05	0.02*	0.08	0.04	0	0.1
MTsat	SLF III right	1019	-0.05	0.02*	0.11	0.005*	-0.01	0.01
MTsat	UF left	1022	-0.08	<0.001*	0.07	0.06	-0.01	0.001*
MTsat	UF right	1020	-0.08	<0.001*	0.1	0.006*	-0.01	0.007
Volume	AF left	1032	-0.01	0.3	0.02	0.4	0	0.1
Volume	AF right	1032	-0.04	0.007*	0	>0.9	0	0.4
Volume	CC 1	1025	-0.02	0.1	0.06	0.07	0	0.06
Volume	CC 2	1026	-0.01	0.3	0.03	0.2	0	0.05
Volume	CC 3	1026	-0.01	0.5	0.08	0.02	-0.01	<0.001*
Volume	CC 4	1025	-0.06	0.002*	0.08	0.02	0	0.04
Volume	CC 5	1029	-0.08	<0.001*	0.07	0.04	0	0.02
Volume	CC 6	1031	-0.03	0.01*	0.05	0.06	0	0.01
Volume	CC 7	1033	-0.06	0.002*	0.03	0.4	0	>0.9
Volume	CG left	1031	-0.04	0.007*	0.03	0.2	0	0.1
Volume	CG right	1032	-0.03	0.04	0.02	0.5	0	0.4
Volume	CST left	1029	-0.03	0.05	0.05	0.07	0	0.004
Volume	CST right	1027	-0.03	0.09	0.06	0.06	0	0.02
Volume	FX left	1034	-0.04	0.02*	0.08	0.02	0	0.06
Volume	FX right	1034	-0.04	0.03	0.09	0.005*	-0.01	0.003
Volume	IFO left	1032	-0.02	0.1	0.01	0.6	0	0.8
Volume	IFO right	1033	-0.03	0.008*	-0.01	0.8	0	0.9
Volume	ILF left	1031	0.01	0.5	0.01	0.6	0	0.5
Volume	ILF right	1033	0	0.8	0	>0.9	0	0.06
Volume	MLF left	1031	-0.01	0.3	0.04	0.1	0	0.03
Volume	MLF right	1032	-0.01	0.5	0.04	0.1	0	0.02
Volume	OR left	1033	-0.02	0.1	0.03	0.3	0	>0.9
Volume	OR right	1033	-0.03	0.08	0.03	0.4	0	0.02
Volume	SLF I left	1029	0	0.8	0.08	0.002*	0	0.004
Volume	SLF I right	1029	-0.01	0.3	0.05	0.05	0	0.05
Volume	SLF II left	1030	0.01	0.4	0.06	0.07	0	0.09
Volume	SLF II right	1029	-0.04	0.007*	0.04	0.2	0	0.04
Volume	SLF III left	1031	-0.02	0.2	0.02	0.6	0	0.6
Volume	SLF III right	1029	-0.05	<0.001*	0.02	0.4	0	0.1
Volume	UF left	1027	-0.01	0.6	0.02	0.5	0	0.2
Volume	UF right	1028	0.02	0.1	0.03	0.4	0	0.04
Abbreviations: aCVRF = aggregate cardiovascular risk factors, AF = arcuate fasciculus, BMI = body mass index, CC = corpus callosum (1 = rostrum, 2 = genu, 3 = rostral body, 4 = anterior midbody, 5 = posterior midbody, 6 = isthmus, 7 = splenium), CG = cingulum bundle, CST = cortico-spinal tract, FX = fornix, ICVF = intra-cellular volume fraction, IFO = inferior fronto-occipital fasciculus, ILF = i…

## Sheet: Supp_Data_5_diabetes_age_inter
Supplementary Data 5. Standardised βs and p-values associated with age, age2, diabetes, and their interaction terms in linear regression models of white matter tracts volume, shown only in models where interactions were significant (FDR-corrected p<0.05). Models tested age x diabetes and age2 x diabetes separately and included sex and total intracranial volume as additional covariates.
	Age		Diabetes		Age x diabetes		Age2		Diabetes		Age2 x diabetes
Tract	β	P	β	P	β	P	β	P	β	P	β	P
ILF left	-0.03	<0.001	2.34	<0.001	-0.04	<0.001	-0.0002	<0.001	1.2	<0.001	-0.0003	<0.001
ILF right	-0.03	<0.001	2.27	<0.001	-0.04	<0.001	-0.0002	<0.001	1.13	<0.001	-0.0003	<0.001
MLF left	-0.03	<0.001	1.93	<0.001	-0.03	<0.001	-0.0002	<0.001	0.93	<0.001	-0.0003	<0.001
MLF right	-0.03	<0.001	2.22	<0.001	-0.04	<0.001	-0.0002	<0.001	1.07	<0.001	-0.0003	<0.001
SLF I left	-0.02	<0.001	2.41	<0.001	-0.04	<0.001	-0.0002	<0.001	1.2	<0.001	-0.0003	<0.001
SLF I right	-0.02	<0.001	2.55	<0.001	-0.04	<0.001	-0.0002	<0.001	1.28	<0.001	-0.0003	<0.001
SLF II right	-0.04	<0.001	2.01	0.002	-0.03	<0.001	-0.0003	<0.001	0.99	0.004	-0.0003	<0.001
CST left	-0.03	<0.001	2.22	<0.001	-0.04	<0.001	-0.0003	<0.001	1.04	0.002	-0.0003	<0.001
CST right	-0.04	<0.001	2.58	<0.001	-0.04	<0.001	-0.0003	<0.001	1.21	<0.001	-0.0003	<0.001
OR right	-0.03	<0.001	2.42	<0.001	-0.04	<0.001	-0.0002	<0.001	1.09	0.002	-0.0003	<0.001
CG right	-0.04	<0.001	1.84	0.002	-0.03	<0.001	-0.0003	<0.001	0.9	0.003	-0.0002	<0.001
FX right	N.S.	N.S.	N.S.	N.S.	N.S.	N.S.	0.0005	<0.001	1.4	<0.001	-0.0003	<0.001
UF left	-0.03	<0.001	2.27	0.002	-0.04	<0.001	-0.0003	<0.001	1.03	0.006	-0.0003	<0.001
UF right	-0.02	<0.001	2.4	<0.001	-0.04	<0.001	-0.0002	<0.001	1.19	<0.001	-0.0003	<0.001
CC 1	-0.04	<0.001	2.08	0.002	-0.03	0.001	-0.0003	<0.001	1.02	0.003	-0.0003	<0.001
CC 2	-0.03	<0.001	1.79	<0.001	-0.03	<0.001	-0.0002	<0.001	0.91	0.001	-0.0002	<0.001
CC 3	-0.02	<0.001	3.06	<0.001	-0.05	<0.001	-0.0002	<0.001	1.46	<0.001	-0.0004	<0.001
CC 5	-0.04	<0.001	2.16	0.002	-0.04	<0.001	-0.0003	<0.001	0.96	0.009	-0.0003	<0.001
CC 6	-0.03	<0.001	2.25	<0.001	-0.04	<0.001	-0.0003	<0.001	1.05	<0.001	-0.0003	<0.001
Abbreviations: CC = corpus callosum (1 = rostrum, 2 = genu, 3 = rostral body, 5 = posterior midbody, 6 = isthmus), CG = cingulum bundle, CST = cortico-spinal tract, FX = fornix, ILF = inferior longitudinal fasciculus, MLF = middle longitudinal fasciculus, N.S. = not significant, OR = optic radiation, SLF = superior longitudinal fasciculus, UF = uncinate fasciculus.

## Sheet: Supp_Data_6_adjusted_models
Supplementary Data 6. Sample size, standardised β and p-value estimates for white matter microstructure associations with education level, ApoE genetic risk, atypical and melancholic major depressive disorder subtypes, moderate-to-vigorous physical activity amount, alcohol consumption, cardiovascular risk factors and their interaction with sex and age. Significance (with FDR correction) was only …
				Education		ApoE risk		Atypical MDD		Melancholic MDD		MVPA		Alcohol		CVRF		CVRF x sex		CVRF x age
CVRF	Map	Tract	N	β	P	β	P	β	P	β	P	β	P	β	P	β	P	β	P	β	P
Diabetes	ICVF	AF left	595	0.03	0.7	0.14	0.3	-0.09	0.6	0.21	0.2	0.06	0.1	0.01	>0.9	-0.12	0.5	0.46	0.2	-0.03	0.2
Diabetes	ICVF	AF right	595	0.04	0.7	0.13	0.3	-0.14	0.4	0.24	0.1	0.06	0.1	-0.01	>0.9	-0.09	0.6	0.73	0.06	-0.03	0.2
Diabetes	ICVF	CC 1	592	-0.02	0.8	0.24	0.05	-0.1	0.5	0.19	0.2	0.04	0.3	-0.03	0.8	-0.06	0.7	0.19	0.6	-0.02	0.4
Diabetes	ICVF	CC 2	592	0.03	0.8	0.14	0.3	-0.1	0.5	0.18	0.3	0.05	0.2	-0.02	0.9	-0.11	0.5	0.46	0.2	-0.03	0.2
Diabetes	ICVF	CC 3	591	0.04	0.7	0.08	0.5	-0.14	0.4	0.2	0.2	0.05	0.2	0.07	0.6	-0.14	0.4	0.85	0.04	-0.04	0.08
Diabetes	ICVF	CC 4	590	0.03	0.8	0.06	0.6	-0.02	>0.9	0.18	0.3	0.07	0.09	0.11	0.4	-0.2	0.3	0.74	0.08	-0.04	0.2
Diabetes	ICVF	CC 5	594	0.07	0.5	0.09	0.5	0.06	0.7	0.14	0.4	0.07	0.1	0.11	0.4	-0.1	0.6	0.41	0.3	-0.02	0.4
Diabetes	ICVF	CC 6	594	0.04	0.7	0.13	0.3	-0.03	0.8	0.23	0.2	0.04	0.3	0.04	0.8	-0.02	>0.9	0.5	0.2	-0.02	0.4
Diabetes	ICVF	CC 7	596	0	>0.9	0.16	0.2	0.05	0.8	0.33	0.05	0.04	0.3	0.17	0.2	-0.06	0.7	0.65	0.1	-0.02	0.5
Diabetes	ICVF	CG left	594	0.1	0.3	0.16	0.2	-0.05	0.8	0.16	0.3	0.06	0.2	-0.01	>0.9	-0.09	0.6	0.41	0.3	-0.03	0.2
Diabetes	ICVF	CG right	595	0.07	0.5	0.12	0.4	-0.05	0.8	0.17	0.3	0.05	0.3	-0.03	0.8	0	>0.9	0.52	0.2	-0.02	0.3
Diabetes	ICVF	CST left	594	0.1	0.4	0.14	0.3	0.01	>0.9	0.2	0.2	0.04	0.4	0.26	0.07	0.03	0.9	0.52	0.2	-0.01	0.8
Diabetes	ICVF	CST right	594	0.14	0.2	0.18	0.2	0.02	>0.9	0.19	0.3	0.03	0.5	0.26	0.07	0.1	0.6	0.9	0.03	-0.01	0.8
Diabetes	ICVF	FX left	595	-0.15	0.1	0.16	0.2	0.39	0.01	0.14	0.4	-0.09	0.03	0.34	0.007	0.04	0.8	0.65	0.07	0.01	0.8
Diabetes	ICVF	FX right	596	-0.09	0.4	0.12	0.3	0.36	0.03	0.11	0.5	-0.08	0.06	0.24	0.07	-0.06	0.7	0.76	0.05	0	>0.9
Diabetes	ICVF	IFO left	595	0.05	0.7	0.18	0.2	-0.08	0.6	0.24	0.2	0.05	0.2	0.01	>0.9	-0.08	0.6	0.58	0.1	-0.02	0.4
Diabetes	ICVF	IFO right	596	0.02	0.9	0.17	0.2	-0.16	0.4	0.23	0.2	0.05	0.3	0.02	0.9	-0.07	0.7	0.77	0.05	-0.02	0.3
Diabetes	ICVF	ILF left	595	0.05	0.6	0.18	0.2	-0.08	0.6	0.3	0.08	0.04	0.3	0.07	0.6	0	>0.9	0.52	0.2	-0.02	0.3
Diabetes	ICVF	ILF right	596	0.04	0.7	0.22	0.1	-0.09	0.6	0.22	0.2	0.04	0.4	0.08	0.6	-0.02	0.9	0.68	0.09	-0.03	0.2
Diabetes	ICVF	MLF left	594	0.05	0.7	0.14	0.3	-0.04	0.8	0.24	0.2	0.05	0.3	0	>0.9	-0.01	>0.9	0.4	0.3	-0.03	0.2
Diabetes	ICVF	MLF right	595	0.05	0.7	0.12	0.3	-0.11	0.5	0.21	0.2	0.05	0.2	0.01	>0.9	0	>0.9	0.58	0.1	-0.03	0.3
Diabetes	ICVF	OR left	596	0.03	0.8	0.12	0.4	-0.04	0.8	0.36	0.04	0.06	0.2	0.12	0.4	0	>0.9	0.77	0.06	-0.02	0.4
Diabetes	ICVF	OR right	596	0.05	0.7	0.15	0.3	-0.18	0.3	0.25	0.1	0.04	0.3	0.15	0.3	-0.11	0.5	0.99	0.02	-0.02	0.3
Diabetes	ICVF	SLF I left	591	0.11	0.3	0.11	0.4	0.03	0.8	0.12	0.5	0.07	0.1	0.04	0.8	0.04	0.8	0.31	0.5	0	>0.9
Diabetes	ICVF	SLF I right	592	0.1	0.3	0.06	0.6	-0.03	0.9	0.17	0.3	0.05	0.2	0.06	0.7	0.01	>0.9	0.47	0.3	0	>0.9
Diabetes	ICVF	SLF II left	593	0.15	0.1	0.14	0.3	-0.03	0.9	0.18	0.3	0.07	0.1	0.02	>0.9	-0.04	0.8	0.32	0.4	-0.02	0.5
Diabetes	ICVF	SLF II right	593	0.12	0.3	0.12	0.4	-0.1	0.6	0.24	0.2	0.06	0.1	0	>0.9	-0.02	0.9	0.59	0.2	-0.01	0.7
Diabetes	ICVF	SLF III left	594	0.08	0.4	0.11	0.4	-0.13	0.4	0.26	0.1	0.07	0.08	0.05	0.7	-0.08	0.7	0.41	0.3	-0.02	0.3
Diabetes	ICVF	SLF III right	593	0.06	0.6	0.14	0.3	-0.18	0.3	0.25	0.1	0.07	0.1	0.01	>0.9	-0.07	0.7	0.73	0.07	-0.03	0.2
Diabetes	ICVF	UF left	593	0.08	0.4	0.22	0.07	-0.18	0.2	0.15	0.4	0.05	0.2	-0.04	0.8	0.07	0.7	0.17	0.6	-0.03	0.2
Diabetes	ICVF	UF right	594	0.06	0.5	0.21	0.08	-0.19	0.2	0.19	0.2	0.06	0.2	-0.06	0.6	-0.01	>0.9	0.41	0.3	-0.03	0.1
Diabetes	ISOVF	AF left	591	-0.03	0.7	0.14	0.2	-0.1	0.5	-0.16	0.3	0	>0.9	0.03	0.8	-0.17	0.3	0.25	0.5	0	>0.9
Diabetes	ISOVF	AF right	591	-0.01	>0.9	0.09	0.5	-0.03	0.8	-0.08	0.6	-0.02	0.5	0.01	>0.9	-0.02	0.9	0.45	0.2	0.01	0.6
Diabetes	ISOVF	CC 1	590	0.08	0.4	0.26	0.03	0.18	0.2	0.09	0.6	-0.03	0.4	0.19	0.1	0.16	0.3	0.21	0.6	0.05	0.01
Diabetes	ISOVF	CC 2	589	-0.01	0.9	0.19	0.07	0.1	0.4	-0.12	0.4	-0.05	0.2	0.09	0.4	0.24	0.09	0.1	0.8	0.05	0.003
Diabetes	ISOVF	CC 3	591	-0.02	0.8	0.1	0.4	0.2	0.2	-0.1	0.5	-0.07	0.07	0.13	0.3	0.26	0.09	-0.05	0.9	0.05	0.01
Diabetes	ISOVF	CC 4	588	-0.03	0.7	0.12	0.3	0.19	0.2	-0.05	0.7	0	>0.9	0.12	0.3	0.08	0.6	0.1	0.8	0.02	0.4
Diabetes	ISOVF	CC 5	591	-0.06	0.4	0.17	0.1	0.16	0.2	0.01	>0.9	-0.02	0.6	0.07	0.5	0.04	0.8	0.35	0.3	0.03	0.1
Diabetes	ISOVF	CC 6	591	-0.05	0.5	0.18	0.08	-0.05	0.7	0	>0.9	-0.04	0.3	0.1	0.3	0.13	0.3	0.43	0.2	0.02	0.2
Diabetes	ISOVF	CC 7	595	0.03	0.7	0.1	0.4	0.16	0.3	0.07	0.6	-0.01	0.7	0.31	0.008	0.37	0.02	0.37	0.3	0.05	0.01
Diabetes	ISOVF	CG left	591	-0.02	0.9	0.18	0.1	-0.02	0.9	-0.15	0.3	0.02	0.6	0.02	0.9	-0.09	0.6	0.17	0.7	0.01	0.7
Diabetes	ISOVF	CG right	592	-0.01	>0.9	0.12	0.3	-0.03	0.8	-0.15	0.3	0.01	0.8	0.06	0.6	-0.01	>0.9	0.33	0.4	0	0.9
Diabetes	ISOVF	CST left	593	-0.07	0.4	0.1	0.4	0.07	0.6	-0.13	0.3	-0.03	0.3	0.27	0.02	0.29	0.04	-0.07	0.8	0.05	0.004
Diabetes	ISOVF	CST right	592	-0.06	0.5	0.18	0.1	0.09	0.5	0.06	0.7	-0.04	0.3	0.24	0.04	0.49	0.002*	0.43	0.2	0.05	0.005
Diabetes	ISOVF	FX left	596	-0.16	0.05	0.07	0.5	0.17	0.2	0.04	0.8	-0.05	0.2	0.18	0.1	0.12	0.4	0.21	0.5	0	>0.9
Diabetes	ISOVF	FX right	596	-0.11	0.2	0.01	>0.9	0.14	0.3	0.04	0.8	-0.04	0.3	0.1	0.4	-0.07	0.6	0.29	0.4	-0.02	0.4
Diabetes	ISOVF	IFO left	591	-0.02	0.8	0.2	0.04	0	>0.9	0	>0.9	-0.01	0.8	0.21	0.05	0.19	0.2	0.68	0.02	0.02	0.2
Diabetes	ISOVF	IFO right	594	-0.02	0.7	0.16	0.09	0.01	>0.9	0.04	0.7	-0.02	0.5	0.27	0.007	0.23	0.08	0.36	0.2	0.03	0.08
Diabetes	ISOVF	ILF left	593	0.03	0.7	0.18	0.2	-0.13	0.4	0.07	0.7	0.01	0.8	0.09	0.5	0.02	0.9	0.59	0.1	0.01	0.7
Diabetes	ISOVF	ILF right	594	0.01	>0.9	0.16	0.2	-0.03	0.9	0.02	>0.9	0.03	0.5	0.12	0.3	0.22	0.2	0.53	0.2	0.03	0.2
Diabetes	ISOVF	MLF left	590	-0.02	0.8	0.18	0.1	-0.11	0.5	0.01	>0.9	0	>0.9	0.03	0.8	-0.11	0.5	0.44	0.2	-0.02	0.4
Diabetes	ISOVF	MLF right	592	-0.04	0.7	0.16	0.2	-0.14	0.4	-0.01	>0.9	0.01	0.9	0.04	0.7	0.01	>0.9	0.61	0.1	-0.01	0.7
Diabetes	ISOVF	OR left	593	-0.05	0.6	0.13	0.2	0	>0.9	0.05	0.7	0	>0.9	0.29	0.009	0.24	0.1	0.12	0.7	0.02	0.2
Diabetes	ISOVF	OR right	593	-0.01	>0.9	0.22	0.05	0.06	0.7	0.1	0.5	-0.01	0.7	0.26	0.02	0.54	<0.001*	0.39	0.2	0.04	0.02
Diabetes	ISOVF	SLF I left	591	0.03	0.8	0.08	0.5	-0.12	0.5	-0.21	0.2	0.01	0.8	0.02	0.9	-0.15	0.4	0.16	0.7	0.01	0.5
Diabetes	ISOVF	SLF I right	590	-0.02	0.8	0.1	0.4	-0.06	0.7	-0.13	0.4	-0.02	0.6	0.1	0.4	0	>0.9	0.17	0.7	0.03	0.1
Diabetes	ISOVF	SLF II left	590	0.04	0.7	0.14	0.2	-0.07	0.7	-0.24	0.1	-0.01	0.9	-0.03	0.8	-0.17	0.3	-0.02	>0.9	0	0.9
Diabetes	ISOVF	SLF II right	590	0.02	0.9	0.13	0.3	-0.06	0.7	-0.14	0.4	-0.05	0.2	0.06	0.6	-0.01	>0.9	0.31	0.4	0.02	0.4
Diabetes	ISOVF	SLF III left	592	0.01	>0.9	0.14	0.2	0.03	0.9	-0.22	0.2	0	>0.9	-0.01	>0.9	-0.08	0.6	0.11	0.8	0.01	0.6
Diabetes	ISOVF	SLF III right	592	-0.03	0.7	0.12	0.3	0.14	0.3	0.05	0.7	-0.04	0.3	0.04	0.7	0.01	>0.9	0.4	0.3	0.02	0.4
Diabetes	ISOVF	UF left	591	-0.03	0.8	0.17	0.2	-0.19	0.2	0.16	0.3	0.04	0.3	0.02	0.9	-0.17	0.3	0.26	0.5	-0.01	0.8
Diabetes	ISOVF	UF right	590	-0.05	0.6	0.21	0.09	-0.11	0.5	0.05	0.8	0.06	0.1	0.12	0.4	-0.06	0.7	0.54	0.2	0.02	0.5
Diabetes	MTsat	AF left	588	0.09	0.3	-0.07	0.6	-0.25	0.09	-0.06	0.7	0.12	0.002	-0.03	0.8	0.02	0.9	0.22	0.6	-0.02	0.4
Diabetes	MTsat	AF right	589	0.2	0.03	-0.03	0.8	-0.26	0.08	-0.06	0.7	0.14	<0.001	-0.04	0.7	-0.03	0.9	0.44	0.2	-0.01	0.7
Diabetes	MTsat	CC 1	585	0.16	0.06	0.02	0.8	-0.21	0.1	-0.05	0.7	0.13	<0.001	-0.23	0.04	-0.01	>0.9	-0.13	0.7	0.02	0.3
Diabetes	MTsat	CC 2	586	0.19	0.03	0.04	0.7	-0.32	0.02	-0.05	0.7	0.13	<0.001	-0.04	0.7	-0.03	0.8	0.14	0.7	-0.02	0.4
Diabetes	MTsat	CC 3	586	0.15	0.1	0.02	0.9	-0.28	0.06	-0.05	0.7	0.12	0.002	0.04	0.7	0	>0.9	0.41	0.3	-0.03	0.2
Diabetes	MTsat	CC 4	587	0.13	0.2	0.02	0.9	-0.26	0.08	-0.01	>0.9	0.12	0.002	0.09	0.5	0.18	0.3	0.32	0.4	0.01	0.8
Diabetes	MTsat	CC 5	588	0.11	0.3	-0.01	>0.9	-0.27	0.08	-0.05	0.8	0.12	0.002	0.11	0.4	0.17	0.3	0.2	0.6	0.02	0.5
Diabetes	MTsat	CC 6	589	0.16	0.07	-0.05	0.7	-0.23	0.1	-0.16	0.2	0.12	<0.001	-0.08	0.5	0.07	0.7	0.16	0.6	0.02	0.3
Diabetes	MTsat	CC 7	592	0.18	0.04	0.02	0.8	-0.15	0.3	-0.09	0.5	0.12	0.002	-0.13	0.3	-0.11	0.5	0.12	0.7	-0.02	0.3
Diabetes	MTsat	CG left	586	0.15	0.08	-0.03	0.8	-0.28	0.05	-0.15	0.3	0.12	<0.001	-0.03	0.8	0.15	0.3	-0.03	>0.9	0.02	0.5
Diabetes	MTsat	CG right	591	0.15	0.09	0	>0.9	-0.32	0.03	-0.13	0.3	0.13	<0.001	-0.09	0.4	0	>0.9	0.14	0.7	0	0.9
Diabetes	MTsat	CST left	589	0.06	0.5	0.05	0.7	-0.22	0.1	0.03	0.9	0.13	0.001	0.08	0.5	0.18	0.3	0.22	0.6	0	>0.9
Diabetes	MTsat	CST right	588	0.15	0.1	0.08	0.5	-0.27	0.08	-0.02	0.9	0.12	0.002	0.01	>0.9	0.11	0.5	0.26	0.5	0.02	0.3
Diabetes	MTsat	FX left	596	0.19	0.04	-0.06	0.6	-0.2	0.2	0.05	0.7	0.09	0.02	0.06	0.6	-0.04	0.8	-0.11	0.8	-0.04	0.04
Diabetes	MTsat	FX right	595	0.18	0.06	-0.03	0.8	-0.13	0.4	-0.02	0.9	0.06	0.1	0.06	0.6	0.01	>0.9	-0.13	0.7	-0.02	0.3
Diabetes	MTsat	IFO left	591	0.14	0.09	-0.04	0.7	-0.19	0.2	-0.07	0.6	0.13	<0.001	-0.19	0.08	-0.27	0.05	-0.09	0.8	-0.05	0.005
Diabetes	MTsat	IFO right	592	0.19	0.02	-0.02	0.9	-0.25	0.05	-0.11	0.4	0.13	<0.001	-0.2	0.06	-0.25	0.07	0.16	0.6	-0.05	0.008
Diabetes	MTsat	ILF left	590	0.2	0.02	0.06	0.6	-0.18	0.2	-0.16	0.3	0.11	0.002	-0.13	0.3	-0.26	0.08	0.04	>0.9	-0.05	0.009
Diabetes	MTsat	ILF right	590	0.21	0.02	0	>0.9	-0.21	0.1	-0.22	0.1	0.13	<0.001	-0.1	0.4	-0.15	0.3	0.08	0.8	-0.04	0.05
Diabetes	MTsat	MLF left	589	0.11	0.2	-0.06	0.6	-0.26	0.07	-0.14	0.3	0.11	0.002	-0.07	0.5	-0.03	0.8	0.23	0.5	-0.01	0.6
Diabetes	MTsat	MLF right	590	0.21	0.02	-0.03	0.8	-0.24	0.1	-0.2	0.2	0.14	<0.001	-0.12	0.3	0.08	0.6	0.2	0.6	0.03	0.2
Diabetes	MTsat	OR left	592	0.13	0.1	0.01	>0.9	-0.14	0.3	-0.03	0.8	0.13	<0.001	-0.11	0.3	-0.14	0.4	0.76	0.03	-0.05	0.02
Diabetes	MTsat	OR right	592	0.19	0.03	0.03	0.8	-0.22	0.1	-0.17	0.2	0.13	<0.001	-0.14	0.2	-0.23	0.1	0.98	0.006	-0.02	0.4
Diabetes	MTsat	SLF I left	588	0.08	0.4	0.02	0.8	-0.29	0.06	-0.11	0.5	0.11	0.004	-0.02	0.9	0.22	0.2	0.03	>0.9	0.02	0.4
Diabetes	MTsat	SLF I right	588	0.16	0.1	0.01	>0.9	-0.31	0.05	-0.12	0.4	0.13	0.002	-0.02	0.9	0.16	0.4	0.16	0.7	0.03	0.2
Diabetes	MTsat	SLF II left	589	0.13	0.2	-0.04	0.7	-0.27	0.07	-0.1	0.5	0.13	0.001	-0.01	>0.9	0.22	0.2	-0.08	0.8	0.01	0.7
Diabetes	MTsat	SLF II right	588	0.21	0.03	0.01	>0.9	-0.32	0.04	-0.1	0.5	0.13	<0.001	-0.06	0.6	0.1	0.6	0.22	0.6	0.03	0.3
Diabetes	MTsat	SLF III left	587	0.12	0.2	-0.06	0.6	-0.25	0.09	-0.01	>0.9	0.12	0.003	0.01	>0.9	0.08	0.6	0.35	0.4	-0.02	0.3
Diabetes	MTsat	SLF III right	589	0.16	0.07	-0.03	0.8	-0.26	0.08	0.01	>0.9	0.12	0.001	-0.06	0.6	0.02	0.9	0.45	0.2	-0.01	0.6
Diabetes	MTsat	UF left	592	0.19	0.03	0.05	0.6	-0.07	0.6	-0.2	0.2	0.14	<0.001	-0.23	0.06	-0.22	0.2	-0.19	0.6	-0.04	0.03
Diabetes	MTsat	UF right	589	0.26	0.004	0.1	0.4	-0.18	0.2	-0.23	0.1	0.12	<0.001	-0.25	0.03	-0.01	>0.9	0.16	0.7	0	0.8
Diabetes	Volume	AF left	595	0.01	>0.9	-0.06	0.4	-0.07	0.4	-0.16	0.06	0.03	0.2	-0.17	0.02	-0.04	0.6	-0.05	0.8	-0.04	0.001
Diabetes	Volume	AF right	595	0	>0.9	0.01	>0.9	-0.15	0.2	-0.16	0.1	0.02	0.4	-0.23	0.009	-0.03	0.8	-0.17	0.5	-0.05	0.001
Diabetes	Volume	CC 1	592	-0.11	0.1	-0.04	0.6	-0.29	0.02	-0.13	0.3	0.06	0.04	-0.24	0.02	-0.24	0.07	-0.25	0.4	-0.05	0.005
Diabetes	Volume	CC 2	592	-0.01	>0.9	-0.06	0.4	-0.11	0.2	-0.15	0.1	0.08	0.001	-0.21	0.005	-0.22	0.03	-0.31	0.2	-0.04	<0.001*
Diabetes	Volume	CC 3	592	-0.03	0.7	0.03	0.8	-0.07	0.6	0.05	0.7	0.08	0.02	-0.24	0.02	-0.5	<0.001*	-0.04	>0.9	-0.04	0.03
Diabetes	Volume	CC 4	591	0.01	0.9	-0.02	0.9	-0.15	0.2	-0.06	0.7	0.08	0.02	-0.31	0.005	-0.3	0.04	0.21	0.5	-0.03	0.1
Diabetes	Volume	CC 5	594	-0.06	0.5	-0.08	0.4	-0.15	0.3	-0.03	0.8	0.09	0.009	-0.23	0.04	-0.41	0.004	0.21	0.5	-0.06	0.002
Diabetes	Volume	CC 6	594	0.02	0.7	-0.04	0.6	-0.02	0.9	0	>0.9	0.08	<0.001	-0.14	0.06	-0.35	<0.001*	0.4	0.09	-0.06	<0.001*
Diabetes	Volume	CC 7	596	0.01	>0.9	-0.14	0.3	-0.27	0.08	-0.12	0.4	-0.03	0.4	-0.23	0.07	-0.45	0.007	0.08	0.8	-0.03	0.1
Diabetes	Volume	CG left	594	-0.03	0.6	-0.06	0.5	-0.2	0.05	-0.12	0.2	0.05	0.04	-0.12	0.1	-0.09	0.4	0.13	0.6	-0.04	0.002
Diabetes	Volume	CG right	595	0	>0.9	-0.05	0.6	-0.14	0.2	-0.08	0.5	0.09	0.002	-0.14	0.1	-0.07	0.5	-0.25	0.3	-0.05	<0.001*
Diabetes	Volume	CST left	595	0.05	0.5	-0.14	0.2	-0.1	0.4	-0.15	0.2	0.08	0.01	-0.21	0.03	-0.34	0.009	-0.06	0.8	-0.06	<0.001*
Diabetes	Volume	CST right	594	-0.02	0.8	-0.07	0.5	-0.08	0.6	-0.16	0.2	0.09	0.009	-0.18	0.1	-0.4	0.005	-0.08	0.8	-0.06	<0.001*
Diabetes	Volume	FX left	596	0.21	0.008	-0.24	0.02	-0.23	0.08	-0.23	0.07	0.07	0.03	-0.16	0.1	-0.08	0.6	-0.07	0.8	-0.01	0.6
Diabetes	Volume	FX right	596	0.15	0.06	-0.15	0.1	-0.17	0.2	-0.18	0.2	0.09	0.007	-0.21	0.05	-0.24	0.09	0.43	0.2	-0.03	0.07
Diabetes	Volume	IFO left	595	-0.07	0.3	-0.07	0.4	0	>0.9	-0.1	0.3	0.03	0.2	-0.18	0.03	-0.08	0.5	-0.15	0.5	-0.06	<0.001*
Diabetes	Volume	IFO right	596	-0.05	0.5	-0.03	0.7	-0.18	0.08	-0.09	0.4	0.03	0.2	-0.21	0.01	-0.21	0.06	0.03	0.9	-0.05	<0.001*
Diabetes	Volume	ILF left	596	0	>0.9	-0.12	0.2	-0.08	0.5	-0.06	0.6	0.02	0.6	-0.13	0.1	0.01	>0.9	-0.11	0.7	-0.06	<0.001*
Diabetes	Volume	ILF right	596	-0.04	0.5	-0.05	0.6	-0.06	0.6	-0.07	0.5	0.03	0.2	-0.15	0.06	-0.17	0.1	0.25	0.3	-0.05	<0.001*
Diabetes	Volume	MLF left	594	0.05	0.3	0	>0.9	-0.01	>0.9	-0.05	0.6	0.06	0.008	-0.15	0.03	-0.26	0.005	0.37	0.09	-0.05	<0.001*
Diabetes	Volume	MLF right	595	0.02	0.8	-0.01	>0.9	-0.01	0.9	-0.05	0.6	0.06	0.008	-0.17	0.02	-0.28	0.005	0.17	0.4	-0.07	<0.001*
Diabetes	Volume	OR left	596	0.01	0.8	0	>0.9	0.11	0.3	-0.06	0.6	0.02	0.5	-0.26	0.007	-0.19	0.1	0.07	0.8	-0.05	0.002
Diabetes	Volume	OR right	596	0.01	>0.9	-0.1	0.3	-0.12	0.3	-0.13	0.3	0.04	0.3	-0.2	0.06	-0.49	<0.001*	0.24	0.4	-0.04	0.01
Diabetes	Volume	SLF I left	593	-0.01	0.8	-0.08	0.3	-0.18	0.09	-0.08	0.4	0.05	0.07	-0.1	0.2	-0.25	0.02	0.42	0.1	-0.06	<0.001*
Diabetes	Volume	SLF I right	593	-0.07	0.3	-0.02	0.8	-0.13	0.2	-0.2	0.05	0.05	0.05	-0.13	0.1	-0.24	0.03	0.31	0.2	-0.06	<0.001*
Diabetes	Volume	SLF II left	594	-0.05	0.6	-0.13	0.2	-0.14	0.3	-0.14	0.2	0.02	0.6	-0.12	0.2	-0.18	0.2	0.71	0.02	-0.04	0.02
Diabetes	Volume	SLF II right	593	-0.09	0.2	-0.04	0.6	-0.16	0.2	-0.24	0.04	0.05	0.1	-0.19	0.04	-0.21	0.09	0.49	0.09	-0.06	<0.001*
Diabetes	Volume	SLF III left	595	0.01	0.9	0.05	0.6	0.02	0.8	-0.16	0.2	0.07	0.04	-0.12	0.2	-0.1	0.5	0.04	>0.9	-0.03	0.05
Diabetes	Volume	SLF III right	594	0	>0.9	-0.02	0.8	-0.25	0.03	-0.04	0.7	0.06	0.03	-0.2	0.03	-0.12	0.3	-0.18	0.5	-0.05	0.003
Diabetes	Volume	UF left	594	-0.12	0.2	-0.09	0.4	-0.14	0.3	-0.05	0.7	0.05	0.1	-0.08	0.5	-0.25	0.08	-0.54	0.1	-0.04	0.02
Diabetes	Volume	UF right	594	-0.16	0.02	-0.09	0.3	-0.08	0.5	0.2	0.09	0.07	0.02	-0.2	0.03	-0.09	0.5	-0.09	0.8	-0.04	0.01
Dyslipidemia	ICVF	AF left	599	0.01	>0.9	0.17	0.2	-0.07	0.7	0.2	0.2	0.06	0.2	0.03	0.8	-0.12	0.2	0.32	0.05	-0.01	0.4
Dyslipidemia	ICVF	AF right	599	0.02	0.9	0.16	0.2	-0.12	0.5	0.23	0.2	0.06	0.2	0.01	>0.9	-0.12	0.2	0.35	0.03	-0.01	0.3
Dyslipidemia	ICVF	CC 1	596	-0.05	0.6	0.28	0.03	-0.07	0.7	0.18	0.3	0.04	0.4	-0.02	0.9	-0.14	0.1	0.19	0.2	-0.01	0.3
Dyslipidemia	ICVF	CC 2	596	0	>0.9	0.19	0.1	-0.07	0.7	0.16	0.3	0.04	0.3	-0.01	>0.9	-0.17	0.04	0.3	0.06	-0.01	0.3
Dyslipidemia	ICVF	CC 3	595	0.01	0.9	0.15	0.2	-0.1	0.5	0.18	0.3	0.04	0.3	0.08	0.5	-0.21	0.01	0.26	0.1	-0.01	0.2
Dyslipidemia	ICVF	CC 4	594	0.01	>0.9	0.12	0.4	0.03	0.9	0.16	0.3	0.07	0.1	0.13	0.4	-0.17	0.06	0.33	0.05	-0.02	0.08
Dyslipidemia	ICVF	CC 5	598	0.05	0.6	0.14	0.3	0.09	0.6	0.12	0.5	0.07	0.1	0.12	0.4	-0.16	0.06	0.28	0.1	-0.01	0.4
Dyslipidemia	ICVF	CC 6	598	0.02	0.9	0.15	0.3	-0.02	>0.9	0.22	0.2	0.04	0.4	0.05	0.7	-0.08	0.3	0.31	0.07	-0.01	0.6
Dyslipidemia	ICVF	CC 7	600	-0.01	>0.9	0.16	0.2	0.05	0.8	0.33	0.05	0.04	0.3	0.18	0.2	-0.05	0.6	0.38	0.03	-0.01	0.3
Dyslipidemia	ICVF	CG left	598	0.07	0.5	0.2	0.1	-0.02	0.9	0.14	0.4	0.05	0.3	0	>0.9	-0.14	0.09	0.29	0.07	-0.01	0.3
Dyslipidemia	ICVF	CG right	599	0.04	0.7	0.16	0.2	-0.02	0.9	0.15	0.3	0.04	0.4	-0.02	0.9	-0.13	0.1	0.28	0.09	-0.01	0.3
Dyslipidemia	ICVF	CST left	598	0.09	0.4	0.16	0.2	0.03	0.9	0.19	0.3	0.04	0.4	0.25	0.07	-0.09	0.3	0.32	0.07	0	0.8
Dyslipidemia	ICVF	CST right	598	0.11	0.3	0.21	0.1	0.04	0.8	0.17	0.3	0.02	0.6	0.25	0.07	-0.1	0.3	0.28	0.1	-0.01	0.3
Dyslipidemia	ICVF	FX left	599	-0.14	0.1	0.11	0.4	0.37	0.02	0.15	0.3	-0.08	0.04	0.33	0.007	0.16	0.04	0.19	0.2	0.02	0.004
Dyslipidemia	ICVF	FX right	600	-0.07	0.5	0.07	0.6	0.34	0.04	0.13	0.4	-0.07	0.08	0.25	0.06	0.17	0.04	0.28	0.09	0.02	0.09
Dyslipidemia	ICVF	IFO left	599	0.02	0.8	0.2	0.1	-0.07	0.7	0.23	0.2	0.05	0.3	0.02	0.9	-0.09	0.3	0.29	0.08	-0.01	0.4
Dyslipidemia	ICVF	IFO right	600	0	>0.9	0.19	0.1	-0.14	0.4	0.23	0.2	0.04	0.3	0.04	0.8	-0.09	0.3	0.37	0.03	-0.01	0.4
Dyslipidemia	ICVF	ILF left	599	0.03	0.8	0.2	0.1	-0.07	0.7	0.29	0.08	0.04	0.4	0.08	0.6	-0.08	0.4	0.34	0.05	0	0.6
Dyslipidemia	ICVF	ILF right	600	0.02	0.8	0.24	0.07	-0.08	0.6	0.21	0.2	0.03	0.4	0.09	0.5	-0.08	0.4	0.34	0.04	-0.01	0.3
Dyslipidemia	ICVF	MLF left	598	0.02	0.9	0.16	0.2	-0.02	0.9	0.23	0.2	0.04	0.3	0.01	>0.9	-0.08	0.4	0.3	0.07	-0.01	0.5
Dyslipidemia	ICVF	MLF right	599	0.02	0.8	0.14	0.3	-0.09	0.6	0.2	0.2	0.04	0.3	0.02	0.9	-0.08	0.3	0.35	0.04	-0.01	0.4
Dyslipidemia	ICVF	OR left	600	0.01	>0.9	0.13	0.3	-0.04	0.8	0.35	0.04	0.05	0.2	0.13	0.4	-0.04	0.6	0.27	0.1	-0.01	0.5
Dyslipidemia	ICVF	OR right	600	0.03	0.7	0.16	0.2	-0.18	0.3	0.25	0.1	0.04	0.3	0.16	0.2	-0.07	0.4	0.36	0.03	-0.01	0.4
Dyslipidemia	ICVF	SLF I left	595	0.08	0.4	0.15	0.2	0.06	0.7	0.11	0.5	0.06	0.2	0.04	0.8	-0.13	0.1	0.18	0.3	-0.01	0.2
Dyslipidemia	ICVF	SLF I right	596	0.07	0.5	0.11	0.4	0	>0.9	0.15	0.4	0.04	0.3	0.06	0.6	-0.14	0.1	0.3	0.07	-0.01	0.3
Dyslipidemia	ICVF	SLF II left	597	0.12	0.2	0.19	0.1	0.01	>0.9	0.16	0.3	0.06	0.2	0.03	0.8	-0.18	0.04	0.23	0.2	-0.01	0.2
Dyslipidemia	ICVF	SLF II right	597	0.09	0.4	0.16	0.2	-0.07	0.7	0.22	0.2	0.06	0.2	0	>0.9	-0.15	0.08	0.33	0.05	-0.01	0.5
Dyslipidemia	ICVF	SLF III left	598	0.05	0.6	0.17	0.2	-0.1	0.6	0.24	0.1	0.07	0.1	0.06	0.7	-0.18	0.03	0.3	0.07	-0.01	0.5
Dyslipidemia	ICVF	SLF III right	597	0.03	0.8	0.19	0.1	-0.14	0.4	0.23	0.2	0.06	0.2	0.03	0.8	-0.16	0.06	0.33	0.05	-0.01	0.3
Dyslipidemia	ICVF	UF left	597	0.04	0.6	0.25	0.04	-0.16	0.3	0.13	0.4	0.04	0.3	-0.03	0.8	-0.12	0.1	0.31	0.04	-0.01	0.5
Dyslipidemia	ICVF	UF right	598	0.04	0.7	0.23	0.06	-0.17	0.3	0.18	0.3	0.05	0.2	-0.05	0.7	-0.07	0.4	0.28	0.07	0	0.7
Dyslipidemia	ISOVF	AF left	595	-0.03	0.7	0.14	0.2	-0.08	0.6	-0.15	0.3	0.01	0.9	0.03	0.8	-0.01	>0.9	-0.31	0.04	0	0.9
Dyslipidemia	ISOVF	AF right	595	-0.01	0.9	0.09	0.5	-0.02	>0.9	-0.08	0.6	-0.02	0.6	0	>0.9	-0.01	>0.9	-0.31	0.04	-0.01	0.5
Dyslipidemia	ISOVF	CC 1	594	0.05	0.6	0.29	0.01	0.19	0.2	0.07	0.6	-0.04	0.3	0.18	0.1	-0.12	0.1	-0.15	0.3	0	0.8
Dyslipidemia	ISOVF	CC 2	593	-0.03	0.7	0.19	0.07	0.11	0.4	-0.13	0.3	-0.05	0.1	0.06	0.6	-0.02	0.8	-0.29	0.03	0	0.5
Dyslipidemia	ISOVF	CC 3	595	-0.02	0.8	0.07	0.5	0.18	0.2	-0.1	0.5	-0.07	0.07	0.1	0.4	0.06	0.5	-0.36	0.01	0.01	0.4
Dyslipidemia	ISOVF	CC 4	592	-0.04	0.7	0.11	0.3	0.19	0.2	-0.05	0.7	0	>0.9	0.11	0.3	0.02	0.8	-0.28	0.04	0	0.6
Dyslipidemia	ISOVF	CC 5	595	-0.06	0.4	0.16	0.1	0.15	0.3	0.01	>0.9	-0.01	0.7	0.06	0.6	-0.01	>0.9	-0.15	0.3	0	0.6
Dyslipidemia	ISOVF	CC 6	595	-0.05	0.5	0.17	0.1	-0.06	0.6	0	>0.9	-0.04	0.3	0.08	0.4	0.04	0.6	-0.19	0.1	0	0.6
Dyslipidemia	ISOVF	CC 7	599	0.03	0.8	0.09	0.4	0.13	0.4	0.06	0.7	-0.01	0.7	0.27	0.02	0.04	0.6	-0.11	0.5	0	0.5
Dyslipidemia	ISOVF	CG left	595	-0.02	0.8	0.18	0.1	-0.01	>0.9	-0.15	0.3	0.02	0.6	0.01	>0.9	0	>0.9	-0.35	0.03	0	>0.9
Dyslipidemia	ISOVF	CG right	596	-0.03	0.8	0.13	0.3	0	>0.9	-0.16	0.3	0.01	0.8	0.05	0.7	-0.02	0.9	-0.29	0.08	0	0.8
Dyslipidemia	ISOVF	CST left	597	-0.08	0.4	0.08	0.4	0.05	0.7	-0.14	0.3	-0.03	0.3	0.24	0.04	0.02	0.7	-0.35	0.01	0	0.6
Dyslipidemia	ISOVF	CST right	596	-0.07	0.4	0.16	0.2	0.06	0.7	0.05	0.7	-0.04	0.3	0.19	0.1	0.05	0.5	-0.36	0.01	0	0.7
Dyslipidemia	ISOVF	FX left	600	-0.15	0.08	0.04	0.7	0.13	0.3	0.05	0.7	-0.05	0.2	0.17	0.1	0.09	0.2	0.07	0.6	0.01	0.4
Dyslipidemia	ISOVF	FX right	600	-0.09	0.3	-0.01	>0.9	0.11	0.5	0.05	0.7	-0.04	0.3	0.11	0.3	0.04	0.6	0.11	0.4	0	0.7
Dyslipidemia	ISOVF	IFO left	595	-0.02	0.8	0.19	0.06	-0.01	>0.9	0	>0.9	-0.01	0.8	0.18	0.08	0.03	0.6	-0.18	0.2	0.01	0.3
Dyslipidemia	ISOVF	IFO right	598	-0.03	0.7	0.16	0.1	-0.01	>0.9	0.04	0.8	-0.02	0.5	0.24	0.02	0	>0.9	-0.25	0.04	0.01	0.2
Dyslipidemia	ISOVF	ILF left	597	0.03	0.8	0.19	0.1	-0.13	0.4	0.06	0.7	0.01	0.7	0.08	0.5	-0.04	0.6	-0.18	0.2	0	0.9
Dyslipidemia	ISOVF	ILF right	598	-0.01	>0.9	0.17	0.2	-0.03	0.9	0	>0.9	0.02	0.6	0.09	0.5	-0.04	0.6	-0.25	0.1	0	0.8
Dyslipidemia	ISOVF	MLF left	594	-0.02	0.9	0.17	0.1	-0.11	0.5	0.02	>0.9	0.01	0.8	0.03	0.8	0.02	0.8	-0.17	0.2	0	0.7
Dyslipidemia	ISOVF	MLF right	596	-0.04	0.6	0.16	0.2	-0.13	0.4	-0.02	>0.9	0.01	0.8	0.03	0.8	0	>0.9	-0.27	0.08	0	>0.9
Dyslipidemia	ISOVF	OR left	597	-0.05	0.5	0.11	0.3	-0.02	0.9	0.05	0.7	0	>0.9	0.26	0.02	0.06	0.4	-0.14	0.3	0.01	0.2
Dyslipidemia	ISOVF	OR right	597	-0.03	0.7	0.19	0.08	0.04	0.8	0.09	0.5	-0.02	0.6	0.21	0.06	0.03	0.7	-0.24	0.08	0.01	0.2
Dyslipidemia	ISOVF	SLF I left	595	0.03	0.7	0.06	0.6	-0.1	0.5	-0.21	0.2	0.02	0.7	0.02	0.9	0.05	0.5	-0.4	0.01	0	0.8
Dyslipidemia	ISOVF	SLF I right	594	-0.03	0.8	0.09	0.5	-0.04	0.8	-0.13	0.4	-0.02	0.6	0.09	0.5	0.04	0.6	-0.32	0.04	0	>0.9
Dyslipidemia	ISOVF	SLF II left	594	0.03	0.7	0.14	0.3	-0.04	0.8	-0.24	0.1	0	>0.9	-0.02	0.9	-0.01	>0.9	-0.31	0.05	0	>0.9
Dyslipidemia	ISOVF	SLF II right	594	0.01	>0.9	0.1	0.4	-0.05	0.8	-0.14	0.4	-0.04	0.3	0.05	0.7	0.06	0.4	-0.33	0.03	0	0.7
Dyslipidemia	ISOVF	SLF III left	596	0.01	>0.9	0.11	0.3	0.02	0.9	-0.21	0.2	0	>0.9	-0.01	>0.9	0.06	0.5	-0.41	0.008	-0.01	0.4
Dyslipidemia	ISOVF	SLF III right	596	-0.04	0.7	0.1	0.4	0.14	0.3	0.05	0.7	-0.04	0.3	0.03	0.8	0.03	0.7	-0.32	0.03	-0.01	0.3
Dyslipidemia	ISOVF	UF left	595	-0.04	0.7	0.19	0.1	-0.17	0.3	0.16	0.3	0.04	0.3	0.02	0.9	-0.09	0.3	-0.12	0.5	0	0.7
Dyslipidemia	ISOVF	UF right	594	-0.07	0.5	0.23	0.06	-0.09	0.6	0.04	0.8	0.06	0.1	0.11	0.4	-0.09	0.3	-0.31	0.05	0.01	0.5
Dyslipidemia	MTsat	AF left	592	0.07	0.5	-0.03	0.8	-0.2	0.2	-0.08	0.6	0.11	0.003	-0.03	0.8	-0.08	0.3	0	>0.9	0	>0.9
Dyslipidemia	MTsat	AF right	593	0.18	0.05	0.01	>0.9	-0.2	0.2	-0.08	0.6	0.14	<0.001	-0.03	0.8	-0.1	0.2	0.14	0.3	-0.01	0.1
Dyslipidemia	MTsat	CC 1	589	0.14	0.09	0.05	0.7	-0.17	0.2	-0.07	0.6	0.13	<0.001	-0.22	0.04	-0.05	0.5	-0.05	0.7	-0.01	0.3
Dyslipidemia	MTsat	CC 2	590	0.17	0.05	0.07	0.5	-0.27	0.05	-0.07	0.6	0.12	<0.001	-0.03	0.8	-0.07	0.4	0.09	0.5	-0.01	0.3
Dyslipidemia	MTsat	CC 3	590	0.13	0.2	0.06	0.6	-0.23	0.1	-0.07	0.6	0.11	0.003	0.05	0.7	-0.11	0.1	0.1	0.5	0	0.8
Dyslipidemia	MTsat	CC 4	591	0.1	0.3	0.07	0.6	-0.22	0.2	-0.03	0.8	0.11	0.003	0.08	0.5	-0.12	0.1	0.11	0.5	0.01	0.5
Dyslipidemia	MTsat	CC 5	592	0.08	0.4	0.04	0.7	-0.23	0.1	-0.07	0.6	0.11	0.004	0.1	0.4	-0.12	0.1	0.06	0.7	0	0.6
Dyslipidemia	MTsat	CC 6	593	0.14	0.1	-0.01	>0.9	-0.18	0.2	-0.18	0.2	0.11	0.002	-0.08	0.5	-0.06	0.4	0.09	0.5	0	0.9
Dyslipidemia	MTsat	CC 7	596	0.17	0.05	0.04	0.8	-0.11	0.4	-0.1	0.5	0.11	0.002	-0.11	0.3	-0.01	>0.9	0.19	0.2	0	0.6
Dyslipidemia	MTsat	CG left	590	0.13	0.1	-0.01	0.9	-0.24	0.08	-0.16	0.2	0.12	<0.001	-0.04	0.8	0	>0.9	-0.05	0.7	0	>0.9
Dyslipidemia	MTsat	CG right	595	0.13	0.1	0.04	0.8	-0.27	0.05	-0.15	0.3	0.12	<0.001	-0.08	0.5	-0.07	0.4	0.09	0.5	-0.01	0.2
Dyslipidemia	MTsat	CST left	593	0.03	0.7	0.1	0.4	-0.19	0.2	0	>0.9	0.12	0.002	0.07	0.5	-0.12	0.1	0.02	0.9	0.01	0.3
Dyslipidemia	MTsat	CST right	592	0.12	0.2	0.13	0.3	-0.22	0.1	-0.05	0.7	0.11	0.003	0.01	>0.9	-0.13	0.1	0.19	0.2	0.01	0.4
Dyslipidemia	MTsat	FX left	600	0.16	0.1	-0.03	0.8	-0.15	0.3	0.03	0.8	0.08	0.03	0.06	0.6	-0.14	0.08	0.03	0.9	0.01	0.3
Dyslipidemia	MTsat	FX right	599	0.15	0.1	-0.03	0.8	-0.09	0.5	-0.03	0.9	0.06	0.1	0.06	0.6	-0.03	0.7	0.01	>0.9	0.02	0.07
Dyslipidemia	MTsat	IFO left	595	0.14	0.1	-0.01	>0.9	-0.15	0.3	-0.07	0.6	0.13	<0.001	-0.16	0.1	-0.06	0.4	0.09	0.5	0	0.7
Dyslipidemia	MTsat	IFO right	596	0.18	0.03	0.01	>0.9	-0.21	0.1	-0.12	0.4	0.13	<0.001	-0.17	0.1	-0.04	0.6	0.15	0.3	-0.01	0.3
Dyslipidemia	MTsat	ILF left	594	0.2	0.02	0.09	0.4	-0.13	0.3	-0.16	0.2	0.11	0.002	-0.1	0.4	-0.03	0.7	0.08	0.6	-0.01	0.5
Dyslipidemia	MTsat	ILF right	594	0.2	0.02	0.02	0.9	-0.16	0.2	-0.23	0.09	0.13	<0.001	-0.08	0.5	-0.03	0.7	0.09	0.5	-0.01	0.5
Dyslipidemia	MTsat	MLF left	593	0.08	0.3	-0.01	>0.9	-0.21	0.1	-0.16	0.3	0.1	0.004	-0.06	0.6	-0.1	0.2	0.06	0.7	0	>0.9
Dyslipidemia	MTsat	MLF right	594	0.19	0.03	0	>0.9	-0.19	0.2	-0.22	0.1	0.13	<0.001	-0.12	0.3	-0.04	0.6	0.11	0.5	-0.01	0.5
Dyslipidemia	MTsat	OR left	596	0.12	0.1	0.04	0.7	-0.11	0.4	-0.05	0.7	0.12	<0.001	-0.1	0.4	-0.08	0.3	0.17	0.2	0	0.6
Dyslipidemia	MTsat	OR right	596	0.19	0.03	0.06	0.6	-0.19	0.2	-0.18	0.2	0.13	<0.001	-0.12	0.3	-0.05	0.5	0.28	0.05	-0.01	0.5
Dyslipidemia	MTsat	SLF I left	592	0.05	0.6	0.07	0.6	-0.25	0.1	-0.13	0.4	0.1	0.008	-0.03	0.8	-0.09	0.2	0.06	0.7	0	>0.9
Dyslipidemia	MTsat	SLF I right	592	0.14	0.2	0.05	0.7	-0.26	0.09	-0.14	0.4	0.12	0.004	-0.02	0.9	-0.06	0.4	0.16	0.3	0	>0.9
Dyslipidemia	MTsat	SLF II left	593	0.1	0.3	0	>0.9	-0.23	0.1	-0.13	0.4	0.12	0.002	-0.02	0.9	-0.07	0.4	0.02	0.9	0	0.9
Dyslipidemia	MTsat	SLF II right	592	0.19	0.04	0.04	0.7	-0.27	0.07	-0.12	0.4	0.13	<0.001	-0.06	0.6	-0.06	0.5	0.16	0.3	0	>0.9
Dyslipidemia	MTsat	SLF III left	591	0.1	0.3	-0.01	>0.9	-0.2	0.2	-0.03	0.8	0.11	0.004	0.01	>0.9	-0.1	0.2	0.05	0.7	0	0.7
Dyslipidemia	MTsat	SLF III right	593	0.14	0.1	0.02	0.8	-0.21	0.2	-0.01	>0.9	0.12	0.002	-0.05	0.7	-0.12	0.1	0.18	0.2	-0.01	0.5
Dyslipidemia	MTsat	UF left	596	0.19	0.04	0.08	0.5	-0.03	0.8	-0.21	0.2	0.14	<0.001	-0.21	0.08	-0.04	0.6	0	>0.9	-0.01	0.4
Dyslipidemia	MTsat	UF right	593	0.24	0.006	0.12	0.3	-0.15	0.3	-0.24	0.1	0.12	0.001	-0.25	0.03	-0.03	0.7	-0.07	0.6	-0.01	0.4
Dyslipidemia	Volume	AF left	599	0.01	>0.9	-0.06	0.4	-0.08	0.4	-0.16	0.07	0.03	0.2	-0.17	0.02	0	>0.9	0.09	0.3	-0.01	0.07
Dyslipidemia	Volume	AF right	599	0	>0.9	0	>0.9	-0.16	0.1	-0.15	0.1	0.02	0.4	-0.22	0.01	0.01	0.9	0.12	0.3	-0.01	0.2
Dyslipidemia	Volume	CC 1	596	-0.11	0.2	-0.04	0.7	-0.28	0.02	-0.13	0.3	0.07	0.03	-0.22	0.03	-0.02	0.7	0.08	0.5	-0.01	0.4
Dyslipidemia	Volume	CC 2	596	-0.01	>0.9	-0.05	0.5	-0.09	0.3	-0.15	0.1	0.08	0.001	-0.19	0.01	-0.04	0.4	0.12	0.2	-0.01	0.2
Dyslipidemia	Volume	CC 3	596	-0.04	0.7	0.09	0.4	-0.02	0.9	0.04	0.8	0.08	0.02	-0.18	0.08	-0.14	0.04	0.33	0.01	-0.01	0.09
Dyslipidemia	Volume	CC 4	595	0.02	0.8	-0.01	>0.9	-0.14	0.3	-0.05	0.7	0.08	0.01	-0.28	0.009	-0.01	0.9	0.08	0.6	-0.01	0.2
Dyslipidemia	Volume	CC 5	598	-0.06	0.5	-0.08	0.4	-0.14	0.3	-0.02	0.9	0.09	0.007	-0.2	0.06	-0.05	0.5	0.17	0.2	-0.02	0.007
Dyslipidemia	Volume	CC 6	598	0.02	0.7	-0.05	0.5	-0.02	0.8	0.01	0.9	0.09	<0.001	-0.12	0.1	0.01	0.9	0.14	0.1	-0.01	0.04
Dyslipidemia	Volume	CC 7	600	0.01	>0.9	-0.12	0.3	-0.26	0.09	-0.11	0.5	-0.03	0.5	-0.19	0.1	-0.05	0.6	0.16	0.3	0	0.6
Dyslipidemia	Volume	CG left	598	-0.03	0.6	-0.06	0.4	-0.2	0.05	-0.12	0.2	0.05	0.03	-0.12	0.1	-0.01	0.9	0.1	0.3	-0.01	0.3
Dyslipidemia	Volume	CG right	599	0	>0.9	-0.06	0.5	-0.15	0.1	-0.07	0.5	0.09	0.001	-0.13	0.1	0.02	0.8	0.1	0.3	0	>0.9
Dyslipidemia	Volume	CST left	599	0.06	0.4	-0.13	0.2	-0.08	0.5	-0.15	0.2	0.08	0.007	-0.18	0.06	-0.01	0.8	0.09	0.5	-0.01	0.03
Dyslipidemia	Volume	CST right	598	0.01	0.9	-0.07	0.5	-0.07	0.6	-0.14	0.3	0.1	0.005	-0.14	0.2	0.04	0.6	0.04	0.8	-0.01	0.3
Dyslipidemia	Volume	FX left	600	0.22	0.005	-0.22	0.03	-0.22	0.09	-0.23	0.07	0.07	0.02	-0.15	0.1	0.01	>0.9	0.1	0.4	0	0.8
Dyslipidemia	Volume	FX right	600	0.15	0.06	-0.13	0.2	-0.15	0.2	-0.18	0.2	0.09	0.008	-0.18	0.09	-0.07	0.3	0.04	0.7	-0.01	0.3
Dyslipidemia	Volume	IFO left	599	-0.06	0.4	-0.09	0.3	-0.01	0.9	-0.09	0.4	0.03	0.2	-0.17	0.04	0.04	0.4	0.1	0.3	0	0.7
Dyslipidemia	Volume	IFO right	600	-0.04	0.5	-0.04	0.6	-0.19	0.07	-0.08	0.4	0.03	0.2	-0.2	0.02	0.02	0.7	0.03	0.8	0	0.5
Dyslipidemia	Volume	ILF left	600	0	>0.9	-0.16	0.06	-0.09	0.4	-0.05	0.7	0.02	0.5	-0.13	0.1	0.13	0.02	0.1	0.3	0	>0.9
Dyslipidemia	Volume	ILF right	600	-0.02	0.7	-0.05	0.5	-0.06	0.5	-0.07	0.5	0.03	0.2	-0.13	0.1	0.04	0.4	0.07	0.5	-0.01	0.1
Dyslipidemia	Volume	MLF left	598	0.06	0.3	-0.02	0.8	-0.02	0.8	-0.03	0.7	0.06	0.005	-0.13	0.06	0.04	0.4	0.14	0.1	-0.01	0.02
Dyslipidemia	Volume	MLF right	599	0.03	0.6	-0.04	0.6	-0.03	0.8	-0.03	0.7	0.07	0.004	-0.15	0.05	0.07	0.1	0.14	0.1	-0.01	0.2
Dyslipidemia	Volume	OR left	600	0.03	0.7	-0.03	0.8	0.09	0.4	-0.04	0.7	0.02	0.4	-0.24	0.01	0.08	0.2	0.06	0.6	0	0.5
Dyslipidemia	Volume	OR right	600	0.02	0.8	-0.09	0.4	-0.12	0.4	-0.12	0.4	0.04	0.2	-0.15	0.1	-0.03	0.7	0.05	0.7	0	>0.9
Dyslipidemia	Volume	SLF I left	597	0.01	0.9	-0.09	0.3	-0.17	0.09	-0.07	0.5	0.05	0.05	-0.08	0.4	0.07	0.2	0.33	0.001*	-0.01	0.04
Dyslipidemia	Volume	SLF I right	597	-0.08	0.2	0.01	>0.9	-0.11	0.3	-0.2	0.05	0.05	0.05	-0.1	0.2	-0.09	0.07	0.15	0.1	-0.01	0.02
Dyslipidemia	Volume	SLF II left	598	-0.03	0.7	-0.14	0.2	-0.16	0.2	-0.13	0.3	0.02	0.6	-0.1	0.3	0.05	0.5	0.24	0.05	-0.01	0.1
Dyslipidemia	Volume	SLF II right	597	-0.1	0.1	-0.02	0.8	-0.16	0.2	-0.24	0.04	0.05	0.1	-0.17	0.06	-0.09	0.1	0.14	0.2	-0.01	0.09
Dyslipidemia	Volume	SLF III left	599	0.02	0.8	0.05	0.6	0.01	>0.9	-0.15	0.2	0.07	0.03	-0.11	0.3	0.01	0.8	0.21	0.1	0	0.6
Dyslipidemia	Volume	SLF III right	598	0	>0.9	-0.02	0.9	-0.25	0.03	-0.03	0.8	0.06	0.03	-0.19	0.04	-0.04	0.5	0.14	0.2	-0.01	0.2
Dyslipidemia	Volume	UF left	598	-0.12	0.2	-0.07	0.5	-0.13	0.3	-0.05	0.7	0.06	0.1	-0.07	0.5	-0.06	0.4	0.03	0.9	-0.01	0.08
Dyslipidemia	Volume	UF right	598	-0.15	0.03	-0.11	0.2	-0.07	0.6	0.2	0.08	0.07	0.01	-0.2	0.04	0.06	0.3	-0.01	>0.9	-0.01	0.06
High BMI	ICVF	AF left	598	0.04	0.7	0.14	0.3	-0.08	0.6	0.22	0.2	0.07	0.1	0.03	0.8	0.11	0.2	0.35	0.03	0	0.8
High BMI	ICVF	AF right	598	0.05	0.6	0.13	0.3	-0.13	0.4	0.25	0.1	0.07	0.09	0.02	0.9	0.12	0.2	0.4	0.01	0	0.8
High BMI	ICVF	CC 1	595	-0.04	0.7	0.25	0.04	-0.08	0.6	0.18	0.2	0.04	0.4	-0.02	0.9	-0.02	0.8	0.32	0.03	0.01	0.3
High BMI	ICVF	CC 2	595	0.03	0.7	0.15	0.2	-0.09	0.6	0.18	0.2	0.05	0.2	0	>0.9	0.06	0.5	0.42	0.006	0.01	0.4
High BMI	ICVF	CC 3	594	0.05	0.6	0.09	0.5	-0.12	0.4	0.2	0.2	0.06	0.2	0.09	0.5	0.08	0.3	0.41	0.009	0.01	0.6
High BMI	ICVF	CC 4	594	0.06	0.6	0.07	0.6	0	>0.9	0.19	0.3	0.09	0.04	0.14	0.3	0.17	0.04	0.36	0.03	0	0.7
High BMI	ICVF	CC 5	597	0.1	0.3	0.08	0.6	0.06	0.7	0.16	0.4	0.09	0.04	0.14	0.3	0.21	0.01	0.24	0.1	0	0.6
High BMI	ICVF	CC 6	597	0.05	0.6	0.11	0.4	-0.04	0.8	0.24	0.1	0.06	0.2	0.06	0.6	0.19	0.03	0.28	0.08	0	0.7
High BMI	ICVF	CC 7	599	0.03	0.8	0.14	0.3	0.03	0.9	0.35	0.04	0.06	0.2	0.19	0.2	0.2	0.02	0.24	0.1	0.01	0.2
High BMI	ICVF	CG left	597	0.1	0.3	0.16	0.2	-0.04	0.8	0.16	0.3	0.06	0.2	0.01	>0.9	0.1	0.2	0.33	0.03	0	0.8
High BMI	ICVF	CG right	598	0.07	0.5	0.12	0.3	-0.04	0.8	0.17	0.3	0.05	0.2	-0.01	>0.9	0.11	0.2	0.34	0.03	0	0.8
High BMI	ICVF	CST left	597	0.15	0.2	0.1	0.4	-0.02	>0.9	0.23	0.2	0.08	0.09	0.29	0.04	0.36	<0.001*	0.24	0.1	0	0.8
High BMI	ICVF	CST right	597	0.17	0.1	0.15	0.3	0	>0.9	0.21	0.2	0.06	0.2	0.29	0.04	0.34	<0.001*	0.26	0.1	0	>0.9
High BMI	ICVF	FX left	598	-0.13	0.2	0.15	0.2	0.36	0.02	0.15	0.3	-0.07	0.07	0.34	0.006	0.17	0.02	0.12	0.4	0.02	0.02
High BMI	ICVF	FX right	599	-0.06	0.5	0.12	0.3	0.34	0.04	0.13	0.4	-0.06	0.1	0.25	0.05	0.19	0.02	0.17	0.3	0.02	0.006
High BMI	ICVF	IFO left	598	0.05	0.6	0.17	0.2	-0.09	0.6	0.25	0.1	0.06	0.2	0.03	0.8	0.11	0.2	0.38	0.02	0.01	0.4
High BMI	ICVF	IFO right	599	0.03	0.8	0.16	0.2	-0.16	0.3	0.25	0.1	0.06	0.2	0.05	0.7	0.14	0.09	0.4	0.01	0.01	0.1
High BMI	ICVF	ILF left	598	0.06	0.6	0.18	0.2	-0.09	0.6	0.31	0.07	0.05	0.3	0.09	0.5	0.11	0.2	0.32	0.05	0.01	0.4
High BMI	ICVF	ILF right	599	0.05	0.6	0.21	0.1	-0.1	0.5	0.23	0.2	0.05	0.2	0.1	0.5	0.16	0.05	0.35	0.03	0.01	0.5
High BMI	ICVF	MLF left	597	0.05	0.6	0.14	0.3	-0.04	0.8	0.25	0.1	0.06	0.2	0.02	0.9	0.14	0.09	0.27	0.09	0	0.9
High BMI	ICVF	MLF right	598	0.06	0.6	0.11	0.4	-0.12	0.5	0.22	0.2	0.06	0.1	0.03	0.8	0.19	0.02	0.38	0.02	0	0.7
High BMI	ICVF	OR left	599	0.04	0.7	0.11	0.4	-0.05	0.8	0.37	0.03	0.07	0.1	0.14	0.3	0.13	0.1	0.31	0.06	0.01	0.3
High BMI	ICVF	OR right	599	0.07	0.5	0.14	0.3	-0.19	0.2	0.27	0.1	0.06	0.2	0.17	0.2	0.16	0.06	0.32	0.05	0.01	0.1
High BMI	ICVF	SLF I left	594	0.12	0.2	0.1	0.4	0.03	0.9	0.13	0.4	0.08	0.06	0.06	0.6	0.2	0.02	0.19	0.2	0	0.9
High BMI	ICVF	SLF I right	595	0.11	0.3	0.06	0.7	-0.03	0.9	0.18	0.3	0.07	0.1	0.08	0.6	0.16	0.05	0.24	0.1	0	>0.9
High BMI	ICVF	SLF II left	596	0.16	0.1	0.14	0.3	-0.02	>0.9	0.18	0.3	0.08	0.07	0.04	0.8	0.13	0.1	0.2	0.2	0	0.6
High BMI	ICVF	SLF II right	596	0.12	0.2	0.11	0.4	-0.09	0.6	0.24	0.1	0.07	0.09	0.02	0.9	0.12	0.1	0.33	0.04	0	0.8
High BMI	ICVF	SLF III left	597	0.1	0.3	0.11	0.4	-0.12	0.5	0.27	0.1	0.08	0.05	0.07	0.6	0.14	0.09	0.22	0.2	0	0.8
High BMI	ICVF	SLF III right	596	0.07	0.5	0.14	0.3	-0.17	0.3	0.26	0.1	0.08	0.08	0.04	0.8	0.12	0.1	0.33	0.04	0	0.9
High BMI	ICVF	UF left	596	0.07	0.5	0.22	0.07	-0.18	0.3	0.14	0.4	0.05	0.3	-0.03	0.8	0.06	0.5	0.34	0.02	0.01	0.5
High BMI	ICVF	UF right	597	0.05	0.6	0.21	0.08	-0.18	0.2	0.19	0.2	0.06	0.2	-0.05	0.7	0.05	0.6	0.35	0.02	0	0.6
High BMI	ISOVF	AF left	594	-0.02	0.9	0.14	0.2	-0.09	0.6	-0.14	0.3	0.02	0.7	0.04	0.8	0.12	0.1	-0.15	0.3	0	0.8
High BMI	ISOVF	AF right	594	0.01	>0.9	0.08	0.5	-0.03	0.8	-0.07	0.6	-0.01	0.8	0.01	>0.9	0.16	0.04	-0.1	0.5	0	>0.9
High BMI	ISOVF	CC 1	593	0.06	0.5	0.26	0.03	0.18	0.2	0.07	0.6	-0.04	0.3	0.17	0.2	-0.05	0.5	-0.22	0.1	-0.01	0.5
High BMI	ISOVF	CC 2	592	-0.02	0.8	0.18	0.08	0.1	0.5	-0.12	0.4	-0.04	0.2	0.07	0.5	0.06	0.3	-0.17	0.2	0	0.7
High BMI	ISOVF	CC 3	594	-0.01	>0.9	0.06	0.6	0.17	0.2	-0.09	0.5	-0.05	0.2	0.12	0.3	0.18	0.01	-0.28	0.04	0.01	0.4
High BMI	ISOVF	CC 4	592	-0.01	0.9	0.11	0.3	0.18	0.2	-0.04	0.8	0.02	0.6	0.12	0.3	0.2	0.004	-0.2	0.1	0	0.6
High BMI	ISOVF	CC 5	594	-0.04	0.6	0.13	0.2	0.12	0.3	0.03	0.8	0.01	0.9	0.08	0.4	0.18	0.005	-0.19	0.1	-0.01	0.4
High BMI	ISOVF	CC 6	594	-0.04	0.6	0.17	0.09	-0.07	0.6	0.01	>0.9	-0.02	0.4	0.09	0.4	0.12	0.05	-0.18	0.1	0	0.8
High BMI	ISOVF	CC 7	598	0.06	0.5	0.09	0.4	0.11	0.4	0.08	0.6	0.01	0.8	0.28	0.02	0.26	<0.001*	-0.26	0.07	0.01	0.3
High BMI	ISOVF	CG left	594	-0.01	>0.9	0.18	0.1	-0.01	>0.9	-0.15	0.4	0.03	0.5	0.02	0.9	0.09	0.3	-0.14	0.4	0	0.9
High BMI	ISOVF	CG right	595	0	>0.9	0.12	0.3	-0.02	>0.9	-0.15	0.4	0.02	0.6	0.06	0.6	0.14	0.07	-0.1	0.5	0	0.8
High BMI	ISOVF	CST left	596	-0.05	0.6	0.07	0.5	0.03	0.8	-0.12	0.4	-0.01	0.8	0.26	0.02	0.25	<0.001*	-0.21	0.1	0.01	0.5
High BMI	ISOVF	CST right	595	-0.04	0.6	0.14	0.2	0.04	0.8	0.07	0.6	-0.02	0.7	0.22	0.06	0.29	<0.001*	-0.15	0.3	0.01	0.4
High BMI	ISOVF	FX left	599	-0.15	0.07	0.07	0.5	0.14	0.3	0.04	0.8	-0.05	0.2	0.17	0.1	0.04	0.5	-0.17	0.2	0	0.6
High BMI	ISOVF	FX right	599	-0.08	0.3	0.01	>0.9	0.11	0.5	0.06	0.7	-0.03	0.4	0.11	0.3	0.07	0.3	-0.12	0.4	-0.01	0.3
High BMI	ISOVF	IFO left	594	-0.01	0.9	0.2	0.04	-0.02	>0.9	0	>0.9	0	>0.9	0.18	0.07	0.09	0.2	-0.22	0.07	0	0.6
High BMI	ISOVF	IFO right	597	-0.01	>0.9	0.16	0.1	-0.02	0.8	0.05	0.7	-0.01	0.8	0.25	0.01	0.17	0.006	-0.18	0.1	0.01	0.2
High BMI	ISOVF	ILF left	596	0.06	0.5	0.18	0.1	-0.15	0.4	0.08	0.6	0.03	0.5	0.09	0.5	0.2	0.01	-0.1	0.5	0.01	0.2
High BMI	ISOVF	ILF right	597	0.04	0.7	0.15	0.2	-0.05	0.7	0.03	0.9	0.05	0.2	0.11	0.4	0.27	<0.001*	-0.1	0.5	0.01	0.3
High BMI	ISOVF	MLF left	593	-0.01	>0.9	0.18	0.1	-0.11	0.5	0.02	0.9	0.01	0.7	0.03	0.8	0.08	0.3	-0.11	0.4	0	0.7
High BMI	ISOVF	MLF right	595	-0.02	0.8	0.15	0.2	-0.14	0.3	-0.01	>0.9	0.02	0.6	0.04	0.8	0.14	0.07	-0.08	0.6	0	0.9
High BMI	ISOVF	OR left	596	-0.04	0.6	0.12	0.3	-0.03	0.8	0.06	0.7	0.01	0.9	0.26	0.02	0.13	0.05	-0.22	0.09	0.01	0.1
High BMI	ISOVF	OR right	596	0	>0.9	0.19	0.07	0.02	>0.9	0.11	0.4	0	>0.9	0.23	0.04	0.26	<0.001*	-0.15	0.3	0.01	0.09
High BMI	ISOVF	SLF I left	594	0.04	0.7	0.06	0.6	-0.11	0.5	-0.2	0.2	0.03	0.5	0.03	0.8	0.13	0.09	-0.24	0.1	0	>0.9
High BMI	ISOVF	SLF I right	593	-0.01	0.9	0.08	0.5	-0.05	0.8	-0.12	0.4	-0.01	0.9	0.1	0.4	0.14	0.06	-0.11	0.4	0	0.9
High BMI	ISOVF	SLF II left	593	0.05	0.6	0.13	0.3	-0.05	0.7	-0.23	0.1	0.01	0.8	-0.01	>0.9	0.13	0.1	-0.3	0.05	0	0.8
High BMI	ISOVF	SLF II right	593	0.02	0.8	0.11	0.4	-0.06	0.7	-0.13	0.4	-0.03	0.5	0.06	0.6	0.17	0.03	-0.19	0.2	0	0.8
High BMI	ISOVF	SLF III left	595	0.02	0.8	0.13	0.3	0.01	>0.9	-0.2	0.2	0.01	0.7	0	>0.9	0.16	0.04	-0.32	0.03	0	0.9
High BMI	ISOVF	SLF III right	595	-0.02	0.9	0.11	0.4	0.13	0.4	0.07	0.6	-0.02	0.6	0.04	0.7	0.18	0.01	-0.18	0.2	0	0.8
High BMI	ISOVF	UF left	594	-0.02	0.8	0.16	0.2	-0.19	0.2	0.17	0.3	0.05	0.2	0.03	0.8	0.06	0.4	0.08	0.6	0	0.6
High BMI	ISOVF	UF right	593	-0.06	0.5	0.2	0.09	-0.09	0.5	0.05	0.8	0.06	0.1	0.11	0.4	-0.01	0.9	0.1	0.5	0.01	0.3
High BMI	MTsat	AF left	592	0.06	0.5	-0.04	0.7	-0.2	0.2	-0.08	0.6	0.1	0.007	-0.04	0.8	-0.13	0.08	0.44	0.002*	0.01	0.1
High BMI	MTsat	AF right	593	0.16	0.07	-0.01	>0.9	-0.2	0.2	-0.08	0.6	0.12	<0.001	-0.04	0.7	-0.18	0.01	0.45	0.001*	0	0.7
High BMI	MTsat	CC 1	589	0.13	0.1	0.04	0.7	-0.16	0.2	-0.08	0.6	0.11	0.001	-0.23	0.03	-0.17	0.01	0.24	0.07	0	0.8
High BMI	MTsat	CC 2	590	0.15	0.08	0.06	0.6	-0.26	0.06	-0.08	0.6	0.11	0.003	-0.04	0.7	-0.19	0.006	0.37	0.006	0	0.9
High BMI	MTsat	CC 3	590	0.12	0.2	0.04	0.7	-0.22	0.1	-0.08	0.6	0.1	0.01	0.04	0.8	-0.18	0.01	0.4	0.005	0.01	0.4
High BMI	MTsat	CC 4	591	0.1	0.3	0.04	0.7	-0.21	0.2	-0.04	0.8	0.11	0.007	0.08	0.5	-0.13	0.08	0.33	0.02	0.01	0.5
High BMI	MTsat	CC 5	592	0.08	0.4	0.02	>0.9	-0.22	0.2	-0.08	0.6	0.1	0.01	0.1	0.5	-0.14	0.06	0.38	0.01	0.01	0.3
High BMI	MTsat	CC 6	593	0.13	0.1	-0.02	0.8	-0.18	0.2	-0.19	0.2	0.1	0.004	-0.09	0.5	-0.11	0.1	0.52	<0.001*	0.01	0.1
High BMI	MTsat	CC 7	596	0.17	0.06	0.04	0.7	-0.11	0.4	-0.1	0.5	0.11	0.003	-0.11	0.3	-0.05	0.5	0.48	<0.001*	0	0.8
High BMI	MTsat	CG left	590	0.11	0.2	-0.01	>0.9	-0.23	0.1	-0.18	0.2	0.11	0.003	-0.05	0.7	-0.15	0.03	0.36	0.008	0.01	0.1
High BMI	MTsat	CG right	595	0.11	0.2	0.03	0.8	-0.26	0.06	-0.16	0.3	0.11	0.004	-0.09	0.4	-0.2	0.006	0.39	0.004	0	0.9
High BMI	MTsat	CST left	593	0.03	0.8	0.07	0.6	-0.18	0.2	0	>0.9	0.11	0.006	0.06	0.6	-0.15	0.05	0.42	0.004	0.01	0.07
High BMI	MTsat	CST right	592	0.12	0.2	0.1	0.4	-0.22	0.1	-0.05	0.7	0.11	0.007	0.01	>0.9	-0.14	0.06	0.41	0.005	0	0.6
High BMI	MTsat	FX left	599	0.16	0.08	-0.04	0.7	-0.14	0.3	0.03	0.8	0.07	0.06	0.05	0.7	-0.12	0.1	0.27	0.06	0.01	0.2
High BMI	MTsat	FX right	598	0.14	0.1	-0.02	0.8	-0.08	0.6	-0.04	0.8	0.05	0.2	0.04	0.7	-0.16	0.03	0.24	0.1	0.02	0.06
High BMI	MTsat	IFO left	594	0.13	0.1	0	>0.9	-0.14	0.3	-0.08	0.6	0.12	<0.001	-0.18	0.1	-0.09	0.2	0.42	<0.001*	0	0.7
High BMI	MTsat	IFO right	595	0.17	0.03	0.02	0.8	-0.2	0.1	-0.13	0.3	0.12	<0.001	-0.19	0.07	-0.11	0.1	0.39	0.002*	0	0.8
High BMI	MTsat	ILF left	593	0.19	0.03	0.11	0.3	-0.12	0.4	-0.18	0.2	0.1	0.006	-0.12	0.3	-0.14	0.05	0.45	<0.001*	0	0.7
High BMI	MTsat	ILF right	593	0.2	0.02	0.04	0.7	-0.15	0.3	-0.24	0.08	0.12	<0.001	-0.09	0.4	-0.09	0.2	0.44	<0.001*	0.01	0.3
High BMI	MTsat	MLF left	593	0.08	0.4	-0.03	0.8	-0.2	0.1	-0.16	0.3	0.1	0.009	-0.07	0.5	-0.13	0.06	0.51	<0.001*	0.01	0.1
High BMI	MTsat	MLF right	594	0.19	0.04	-0.01	>0.9	-0.18	0.2	-0.22	0.1	0.12	0.001	-0.12	0.3	-0.09	0.2	0.53	<0.001*	0.01	0.2
High BMI	MTsat	OR left	595	0.13	0.1	0.05	0.6	-0.1	0.5	-0.05	0.7	0.12	0.001	-0.11	0.3	-0.06	0.4	0.5	<0.001*	0	0.8
High BMI	MTsat	OR right	596	0.18	0.04	0.05	0.7	-0.19	0.2	-0.18	0.2	0.12	<0.001	-0.12	0.3	-0.07	0.3	0.53	<0.001*	0	>0.9
High BMI	MTsat	SLF I left	592	0.04	0.7	0.05	0.7	-0.24	0.1	-0.14	0.4	0.09	0.02	-0.04	0.8	-0.16	0.03	0.38	0.009	0.01	0.1
High BMI	MTsat	SLF I right	592	0.12	0.2	0.04	0.8	-0.25	0.1	-0.16	0.3	0.1	0.01	-0.03	0.8	-0.19	0.02	0.38	0.01	0.01	0.4
High BMI	MTsat	SLF II left	593	0.09	0.3	-0.01	>0.9	-0.22	0.1	-0.13	0.4	0.11	0.006	-0.03	0.8	-0.16	0.03	0.42	0.003*	0.01	0.2
High BMI	MTsat	SLF II right	592	0.17	0.07	0.04	0.8	-0.26	0.08	-0.13	0.4	0.11	0.004	-0.07	0.5	-0.19	0.01	0.43	0.003*	0.01	0.4
High BMI	MTsat	SLF III left	591	0.1	0.3	-0.03	0.8	-0.2	0.2	-0.03	0.8	0.1	0.008	0	>0.9	-0.1	0.2	0.38	0.008	0.01	0.3
High BMI	MTsat	SLF III right	593	0.13	0.1	0	>0.9	-0.2	0.2	-0.01	>0.9	0.11	0.005	-0.06	0.6	-0.15	0.03	0.36	0.01	0	0.6
High BMI	MTsat	UF left	595	0.18	0.05	0.09	0.4	-0.02	0.9	-0.22	0.1	0.12	<0.001	-0.22	0.06	-0.15	0.04	0.32	0.02	0	0.7
High BMI	MTsat	UF right	593	0.23	0.01	0.12	0.3	-0.14	0.3	-0.25	0.08	0.11	0.004	-0.26	0.03	-0.14	0.05	0.29	0.03	0	0.5
High BMI	Volume	AF left	598	-0.01	>0.9	-0.04	0.5	-0.07	0.4	-0.17	0.05	0.02	0.4	-0.18	0.01	-0.11	0.01	0.25	0.003*	0	>0.9
High BMI	Volume	AF right	598	-0.02	0.7	0.03	0.7	-0.13	0.2	-0.17	0.1	0	>0.9	-0.24	0.004	-0.19	<0.001*	0.25	0.01	0.01	0.3
High BMI	Volume	CC 1	595	-0.11	0.1	-0.02	0.8	-0.27	0.02	-0.13	0.3	0.05	0.08	-0.23	0.02	-0.08	0.2	0.2	0.09	0.01	0.07
High BMI	Volume	CC 2	595	0	>0.9	-0.04	0.6	-0.08	0.4	-0.15	0.1	0.07	0.002	-0.2	0.006	-0.03	0.5	0.14	0.1	0	>0.9
High BMI	Volume	CC 3	595	-0.02	0.8	0.08	0.4	-0.02	0.9	0.05	0.7	0.07	0.03	-0.2	0.06	-0.03	0.6	0.3	0.02	0	>0.9
High BMI	Volume	CC 4	595	-0.01	>0.9	0	>0.9	-0.12	0.4	-0.07	0.6	0.07	0.05	-0.3	0.006	-0.2	0.003*	0.4	0.002*	0	0.8
High BMI	Volume	CC 5	597	-0.09	0.3	-0.06	0.5	-0.11	0.4	-0.04	0.7	0.06	0.06	-0.23	0.03	-0.28	<0.001*	0.43	<0.001*	0	0.8
High BMI	Volume	CC 6	597	0.01	0.8	-0.03	0.7	0	>0.9	0	>0.9	0.07	0.002	-0.14	0.07	-0.1	0.03	0.3	<0.001*	0	>0.9
High BMI	Volume	CC 7	599	-0.01	>0.9	-0.12	0.3	-0.25	0.1	-0.12	0.4	-0.04	0.3	-0.2	0.1	-0.18	0.02	0.24	0.1	0	0.9
High BMI	Volume	CG left	597	-0.04	0.5	-0.05	0.5	-0.18	0.06	-0.13	0.2	0.04	0.09	-0.13	0.1	-0.1	0.05	0.25	0.008	0	0.7
High BMI	Volume	CG right	598	-0.01	0.8	-0.04	0.7	-0.14	0.2	-0.08	0.5	0.08	0.005	-0.14	0.09	-0.09	0.1	0.25	0.01	0.01	0.3
High BMI	Volume	CST left	598	0.05	0.5	-0.11	0.3	-0.06	0.6	-0.16	0.2	0.07	0.03	-0.2	0.04	-0.14	0.02	0.25	0.03	0	0.5
High BMI	Volume	CST right	597	-0.01	>0.9	-0.03	0.7	-0.05	0.7	-0.16	0.2	0.08	0.02	-0.16	0.1	-0.12	0.07	0.3	0.02	0	0.5
High BMI	Volume	FX left	599	0.22	0.006	-0.22	0.03	-0.22	0.09	-0.24	0.07	0.07	0.03	-0.16	0.1	-0.03	0.7	0.22	0.07	0	0.6
High BMI	Volume	FX right	599	0.15	0.07	-0.14	0.2	-0.15	0.3	-0.18	0.2	0.08	0.01	-0.19	0.08	-0.08	0.2	0.24	0.05	-0.01	0.2
High BMI	Volume	IFO left	598	-0.07	0.2	-0.06	0.4	0	>0.9	-0.1	0.3	0.02	0.4	-0.18	0.03	-0.09	0.07	0.21	0.03	0	0.4
High BMI	Volume	IFO right	599	-0.05	0.4	-0.02	0.8	-0.18	0.08	-0.09	0.4	0.02	0.4	-0.21	0.01	-0.09	0.08	0.13	0.2	0	0.8
High BMI	Volume	ILF left	599	-0.01	0.9	-0.12	0.2	-0.08	0.5	-0.06	0.6	0.01	0.7	-0.14	0.1	0	>0.9	0.12	0.3	0	0.6
High BMI	Volume	ILF right	599	-0.03	0.7	-0.03	0.7	-0.06	0.6	-0.07	0.5	0.03	0.3	-0.14	0.08	-0.02	0.6	0.04	0.6	0	>0.9
High BMI	Volume	MLF left	597	0.05	0.4	0.02	0.8	0	>0.9	-0.04	0.6	0.05	0.02	-0.15	0.03	-0.08	0.06	0.24	0.003*	0	0.8
High BMI	Volume	MLF right	598	0.01	0.8	0.01	>0.9	-0.01	>0.9	-0.05	0.6	0.05	0.02	-0.16	0.02	-0.08	0.09	0.22	0.01	0	0.6
High BMI	Volume	OR left	599	0.01	0.9	0	>0.9	0.11	0.4	-0.05	0.7	0.01	0.6	-0.25	0.009	-0.07	0.2	0.12	0.3	-0.01	0.3
High BMI	Volume	OR right	599	0.02	0.8	-0.1	0.3	-0.12	0.3	-0.11	0.4	0.04	0.2	-0.16	0.1	0	>0.9	0.16	0.2	-0.01	0.2
High BMI	Volume	SLF I left	596	0	>0.9	-0.04	0.6	-0.16	0.1	-0.08	0.4	0.04	0.1	-0.09	0.2	-0.06	0.3	0.37	<0.001*	-0.01	0.1
High BMI	Volume	SLF I right	596	-0.06	0.3	0.01	>0.9	-0.11	0.3	-0.19	0.05	0.05	0.07	-0.11	0.2	-0.02	0.7	0.29	0.002*	0	0.5
High BMI	Volume	SLF II left	597	-0.04	0.6	-0.11	0.3	-0.15	0.2	-0.14	0.3	0.01	0.8	-0.11	0.3	-0.05	0.4	0.35	0.003*	0	0.6
High BMI	Volume	SLF II right	596	-0.1	0.1	-0.02	0.8	-0.15	0.2	-0.24	0.03	0.03	0.2	-0.19	0.04	-0.11	0.05	0.43	<0.001*	0	0.8
High BMI	Volume	SLF III left	598	0	>0.9	0.07	0.5	0.03	0.8	-0.17	0.2	0.05	0.1	-0.12	0.2	-0.13	0.03	0.26	0.03	0.01	0.2
High BMI	Volume	SLF III right	597	-0.02	0.7	0	>0.9	-0.23	0.04	-0.05	0.7	0.04	0.1	-0.21	0.02	-0.2	<0.001*	0.3	0.004	0	0.9
High BMI	Volume	UF left	597	-0.11	0.2	-0.08	0.5	-0.13	0.3	-0.04	0.7	0.06	0.1	-0.07	0.5	-0.02	0.8	0.21	0.1	0.01	0.06
High BMI	Volume	UF right	597	-0.16	0.03	-0.07	0.4	-0.06	0.6	0.2	0.09	0.07	0.02	-0.21	0.03	0.01	0.9	0.15	0.2	0	0.6
High WHR	ICVF	AF left	597	0.03	0.7	0.16	0.2	-0.07	0.7	0.2	0.2	0.06	0.2	0.02	0.9	-0.05	0.6	0.16	0.3	-0.01	0.4
High WHR	ICVF	AF right	597	0.04	0.7	0.14	0.3	-0.13	0.4	0.24	0.1	0.06	0.1	0.01	>0.9	0	>0.9	0.2	0.2	-0.01	0.4
High WHR	ICVF	CC 1	594	-0.03	0.8	0.27	0.03	-0.07	0.7	0.18	0.3	0.04	0.3	-0.02	0.9	-0.11	0.2	0.12	0.5	0	0.7
High WHR	ICVF	CC 2	594	0.03	0.8	0.16	0.2	-0.07	0.6	0.17	0.3	0.04	0.3	-0.01	>0.9	-0.06	0.5	0.2	0.2	0	0.8
High WHR	ICVF	CC 3	593	0.04	0.7	0.1	0.4	-0.11	0.5	0.19	0.2	0.05	0.2	0.08	0.5	-0.05	0.5	0.18	0.3	-0.01	0.4
High WHR	ICVF	CC 4	593	0.03	0.7	0.08	0.6	0	>0.9	0.18	0.3	0.08	0.08	0.13	0.3	0.07	0.5	0.1	0.6	-0.01	0.2
High WHR	ICVF	CC 5	596	0.07	0.5	0.08	0.5	0.06	0.7	0.15	0.4	0.07	0.09	0.13	0.3	0.11	0.2	-0.01	>0.9	-0.01	0.2
High WHR	ICVF	CC 6	596	0.03	0.8	0.12	0.4	-0.04	0.8	0.23	0.2	0.04	0.3	0.05	0.7	0.08	0.4	0.09	0.6	-0.01	0.4
High WHR	ICVF	CC 7	598	0	>0.9	0.15	0.3	0.03	0.8	0.33	0.05	0.05	0.3	0.18	0.2	0.08	0.4	0.11	0.5	0	0.8
High WHR	ICVF	CG left	596	0.09	0.4	0.17	0.2	-0.03	0.9	0.15	0.4	0.05	0.2	0	>0.9	-0.04	0.6	0.14	0.4	-0.01	0.4
High WHR	ICVF	CG right	597	0.06	0.5	0.13	0.3	-0.03	0.8	0.16	0.3	0.04	0.3	-0.02	0.9	-0.02	0.8	0.14	0.4	-0.01	0.4
High WHR	ICVF	CST left	596	0.09	0.4	0.1	0.5	-0.02	>0.9	0.22	0.2	0.05	0.3	0.27	0.05	0.24	0.01	0.03	0.9	0	0.6
High WHR	ICVF	CST right	596	0.12	0.2	0.14	0.3	0	>0.9	0.2	0.2	0.04	0.4	0.27	0.05	0.24	0.009	0.1	0.6	-0.01	0.4
High WHR	ICVF	FX left	597	-0.16	0.09	0.15	0.2	0.35	0.02	0.15	0.3	-0.08	0.03	0.33	0.007	0.19	0.02	-0.16	0.3	0.01	0.2
High WHR	ICVF	FX right	598	-0.09	0.4	0.12	0.4	0.34	0.04	0.13	0.4	-0.08	0.07	0.24	0.06	0.14	0.1	-0.11	0.5	0.01	0.5
High WHR	ICVF	IFO left	597	0.04	0.7	0.19	0.2	-0.08	0.6	0.24	0.2	0.05	0.2	0.02	0.9	-0.02	0.9	0.25	0.1	0	>0.9
High WHR	ICVF	IFO right	598	0.02	0.9	0.17	0.2	-0.15	0.4	0.23	0.2	0.04	0.3	0.04	0.8	0	>0.9	0.28	0.1	0	0.8
High WHR	ICVF	ILF left	597	0.05	0.6	0.19	0.1	-0.08	0.7	0.29	0.08	0.04	0.4	0.08	0.6	-0.01	>0.9	0.21	0.2	0	0.9
High WHR	ICVF	ILF right	598	0.04	0.7	0.22	0.09	-0.09	0.6	0.22	0.2	0.04	0.4	0.09	0.5	0.03	0.7	0.26	0.1	0	0.7
High WHR	ICVF	MLF left	596	0.04	0.7	0.15	0.2	-0.03	0.8	0.24	0.2	0.04	0.3	0.01	>0.9	0.01	>0.9	0.11	0.5	-0.01	0.4
High WHR	ICVF	MLF right	597	0.04	0.7	0.12	0.3	-0.11	0.5	0.21	0.2	0.05	0.3	0.02	0.9	0.07	0.5	0.14	0.4	-0.01	0.4
High WHR	ICVF	OR left	598	0.02	0.8	0.12	0.4	-0.05	0.8	0.36	0.04	0.06	0.2	0.13	0.4	0.05	0.6	0.25	0.1	0	0.8
High WHR	ICVF	OR right	598	0.05	0.7	0.14	0.3	-0.19	0.3	0.26	0.1	0.04	0.3	0.16	0.2	0.05	0.6	0.24	0.2	0	>0.9
High WHR	ICVF	SLF I left	593	0.1	0.3	0.11	0.4	0.04	0.8	0.12	0.5	0.06	0.1	0.05	0.7	0.06	0.5	0.01	>0.9	-0.01	0.4
High WHR	ICVF	SLF I right	594	0.09	0.4	0.06	0.6	-0.02	0.9	0.17	0.3	0.05	0.2	0.07	0.6	0.05	0.6	0.02	>0.9	-0.01	0.3
High WHR	ICVF	SLF II left	595	0.15	0.1	0.15	0.3	-0.01	>0.9	0.17	0.3	0.07	0.1	0.03	0.8	-0.01	>0.9	0.04	0.8	-0.01	0.2
High WHR	ICVF	SLF II right	595	0.11	0.3	0.12	0.4	-0.08	0.6	0.23	0.2	0.06	0.1	0.01	>0.9	0.02	0.8	0.12	0.5	-0.01	0.4
High WHR	ICVF	SLF III left	596	0.08	0.4	0.12	0.4	-0.11	0.5	0.25	0.1	0.07	0.09	0.06	0.6	-0.01	>0.9	0.07	0.7	-0.01	0.2
High WHR	ICVF	SLF III right	595	0.06	0.6	0.15	0.2	-0.16	0.3	0.24	0.1	0.06	0.1	0.03	0.8	-0.01	>0.9	0.15	0.4	-0.01	0.2
High WHR	ICVF	UF left	595	0.07	0.5	0.24	0.05	-0.16	0.3	0.13	0.4	0.04	0.3	-0.03	0.8	-0.09	0.3	0.17	0.3	0	0.7
High WHR	ICVF	UF right	596	0.05	0.6	0.23	0.06	-0.17	0.3	0.17	0.3	0.05	0.2	-0.06	0.7	-0.07	0.4	0.24	0.1	0	0.9
High WHR	ISOVF	AF left	593	-0.03	0.7	0.14	0.2	-0.1	0.5	-0.14	0.4	0.01	0.8	0.03	0.8	0.18	0.03	-0.28	0.08	-0.01	0.3
High WHR	ISOVF	AF right	593	-0.02	0.9	0.07	0.6	-0.05	0.8	-0.07	0.7	-0.02	0.6	0	>0.9	0.22	0.005	-0.2	0.2	-0.01	0.2
High WHR	ISOVF	CC 1	592	0.07	0.5	0.25	0.03	0.17	0.2	0.08	0.6	-0.03	0.4	0.18	0.1	0.04	0.6	-0.2	0.2	0	0.7
High WHR	ISOVF	CC 2	591	-0.04	0.7	0.17	0.1	0.08	0.5	-0.11	0.4	-0.05	0.2	0.07	0.5	0.17	0.02	-0.27	0.05	0	0.8
High WHR	ISOVF	CC 3	593	-0.04	0.6	0.05	0.6	0.16	0.3	-0.09	0.5	-0.06	0.09	0.11	0.4	0.19	0.01	-0.4	0.006	-0.01	0.5
High WHR	ISOVF	CC 4	591	-0.04	0.6	0.1	0.3	0.17	0.2	-0.03	0.8	0	>0.9	0.11	0.3	0.24	<0.001*	-0.35	0.01	-0.02	0.04
High WHR	ISOVF	CC 5	593	-0.07	0.4	0.12	0.2	0.12	0.4	0.03	0.8	-0.01	0.8	0.07	0.5	0.19	0.005	-0.27	0.04	-0.02	0.01
High WHR	ISOVF	CC 6	593	-0.07	0.4	0.15	0.1	-0.08	0.5	0.01	>0.9	-0.03	0.3	0.09	0.4	0.16	0.01	-0.31	0.02	-0.02	0.02
High WHR	ISOVF	CC 7	597	0	>0.9	0.06	0.6	0.09	0.5	0.09	0.5	-0.01	0.8	0.27	0.02	0.33	<0.001*	-0.38	0.01	-0.01	0.5
High WHR	ISOVF	CG left	593	-0.02	0.8	0.18	0.1	-0.02	>0.9	-0.14	0.4	0.02	0.6	0.01	>0.9	0.1	0.2	-0.29	0.07	-0.01	0.2
High WHR	ISOVF	CG right	594	-0.02	0.8	0.12	0.4	-0.03	0.9	-0.15	0.4	0.01	0.7	0.05	0.7	0.2	0.02	-0.2	0.2	-0.01	0.4
High WHR	ISOVF	CST left	595	-0.09	0.3	0.05	0.6	0.01	>0.9	-0.12	0.4	-0.03	0.4	0.25	0.03	0.29	<0.001*	-0.24	0.08	-0.01	0.4
High WHR	ISOVF	CST right	594	-0.09	0.3	0.12	0.3	0.02	0.9	0.07	0.6	-0.03	0.3	0.21	0.08	0.34	<0.001*	-0.16	0.3	-0.01	0.5
High WHR	ISOVF	FX left	598	-0.17	0.05	0.05	0.6	0.12	0.4	0.05	0.7	-0.05	0.1	0.17	0.1	0.14	0.04	-0.15	0.3	-0.01	0.4
High WHR	ISOVF	FX right	598	-0.1	0.3	0	>0.9	0.1	0.5	0.06	0.7	-0.04	0.3	0.11	0.3	0.11	0.1	-0.18	0.2	-0.01	0.4
High WHR	ISOVF	IFO left	593	-0.03	0.7	0.18	0.06	-0.03	0.8	0.01	>0.9	-0.01	0.8	0.18	0.07	0.2	0.003*	-0.27	0.04	0	0.9
High WHR	ISOVF	IFO right	596	-0.04	0.6	0.14	0.2	-0.04	0.7	0.06	0.6	-0.02	0.5	0.25	0.01	0.25	<0.001*	-0.21	0.09	0.01	0.4
High WHR	ISOVF	ILF left	595	0.02	0.8	0.16	0.2	-0.17	0.3	0.09	0.6	0.02	0.7	0.08	0.5	0.3	<0.001*	-0.29	0.07	0	>0.9
High WHR	ISOVF	ILF right	596	-0.01	0.9	0.13	0.3	-0.07	0.6	0.03	0.8	0.03	0.5	0.1	0.4	0.32	<0.001*	-0.17	0.3	0	0.9
High WHR	ISOVF	MLF left	592	-0.02	0.8	0.17	0.1	-0.12	0.4	0.02	0.9	0.01	0.8	0.03	0.8	0.13	0.09	-0.25	0.1	-0.02	0.05
High WHR	ISOVF	MLF right	594	-0.05	0.6	0.14	0.2	-0.15	0.3	0	>0.9	0.01	0.8	0.03	0.8	0.15	0.07	-0.25	0.1	-0.01	0.09
High WHR	ISOVF	OR left	595	-0.07	0.4	0.11	0.3	-0.04	0.8	0.06	0.6	0	>0.9	0.26	0.02	0.21	0.004	-0.32	0.02	0	>0.9
High WHR	ISOVF	OR right	595	-0.05	0.6	0.17	0.1	0	>0.9	0.11	0.4	-0.01	0.7	0.21	0.05	0.33	<0.001*	-0.2	0.1	0	0.6
High WHR	ISOVF	SLF I left	593	0.02	0.8	0.06	0.6	-0.11	0.5	-0.21	0.2	0.02	0.7	0.03	0.8	0.11	0.2	-0.41	0.01	-0.02	0.04
High WHR	ISOVF	SLF I right	592	-0.03	0.7	0.07	0.5	-0.06	0.7	-0.12	0.4	-0.01	0.7	0.1	0.4	0.19	0.02	-0.34	0.03	-0.01	0.1
High WHR	ISOVF	SLF II left	592	0.04	0.7	0.13	0.3	-0.06	0.7	-0.23	0.1	0	>0.9	-0.02	0.9	0.15	0.06	-0.41	0.01	-0.02	0.03
High WHR	ISOVF	SLF II right	592	0	>0.9	0.1	0.4	-0.07	0.6	-0.13	0.4	-0.04	0.3	0.06	0.7	0.23	0.004	-0.34	0.03	-0.01	0.3
High WHR	ISOVF	SLF III left	594	0	>0.9	0.12	0.3	0	>0.9	-0.2	0.2	0	>0.9	-0.01	>0.9	0.23	0.004	-0.37	0.02	-0.02	0.03
High WHR	ISOVF	SLF III right	594	-0.04	0.6	0.1	0.4	0.11	0.4	0.07	0.6	-0.03	0.4	0.03	0.8	0.23	0.002*	-0.27	0.07	-0.01	0.08
High WHR	ISOVF	UF left	593	-0.03	0.8	0.16	0.2	-0.2	0.2	0.17	0.3	0.05	0.3	0.03	0.8	0.11	0.2	0.03	0.8	-0.01	0.5
High WHR	ISOVF	UF right	592	-0.06	0.5	0.2	0.1	-0.11	0.5	0.05	0.7	0.06	0.1	0.11	0.4	0.09	0.3	0.08	0.6	0.01	0.1
High WHR	MTsat	AF left	591	0.08	0.4	-0.03	0.8	-0.19	0.2	-0.09	0.6	0.11	0.003	-0.03	0.8	-0.16	0.03	0.42	0.005	0	0.7
High WHR	MTsat	AF right	592	0.19	0.03	0	>0.9	-0.2	0.2	-0.08	0.6	0.14	<0.001	-0.03	0.8	-0.1	0.2	0.47	0.001*	0	0.9
High WHR	MTsat	CC 1	588	0.16	0.07	0.05	0.7	-0.16	0.2	-0.07	0.6	0.13	<0.001	-0.22	0.04	-0.09	0.2	0.17	0.2	-0.01	0.2
High WHR	MTsat	CC 2	589	0.19	0.03	0.06	0.6	-0.26	0.06	-0.07	0.6	0.12	<0.001	-0.03	0.8	-0.13	0.08	0.33	0.02	0	0.8
High WHR	MTsat	CC 3	589	0.14	0.1	0.04	0.7	-0.22	0.1	-0.08	0.6	0.11	0.003	0.05	0.7	-0.12	0.1	0.39	0.01	0	0.6
High WHR	MTsat	CC 4	590	0.13	0.2	0.05	0.7	-0.21	0.2	-0.04	0.8	0.12	0.003	0.08	0.5	-0.11	0.2	0.42	0.007	0	>0.9
High WHR	MTsat	CC 5	591	0.1	0.3	0.02	0.9	-0.22	0.2	-0.08	0.6	0.12	0.004	0.1	0.4	-0.14	0.09	0.48	0.003*	0	0.8
High WHR	MTsat	CC 6	592	0.15	0.08	-0.02	0.9	-0.18	0.2	-0.19	0.2	0.11	0.002	-0.08	0.5	-0.1	0.2	0.53	<0.001*	0	0.6
High WHR	MTsat	CC 7	595	0.18	0.04	0.05	0.7	-0.1	0.5	-0.11	0.5	0.11	0.002	-0.11	0.3	-0.08	0.3	0.43	0.003*	0	>0.9
High WHR	MTsat	CG left	589	0.14	0.1	0	>0.9	-0.22	0.1	-0.17	0.2	0.12	0.001	-0.04	0.7	-0.12	0.09	0.39	0.006	0	0.8
High WHR	MTsat	CG right	594	0.15	0.09	0.04	0.7	-0.26	0.07	-0.16	0.3	0.12	<0.001	-0.08	0.5	-0.15	0.04	0.44	0.003*	-0.01	0.4
High WHR	MTsat	CST left	592	0.05	0.6	0.08	0.5	-0.18	0.2	0	>0.9	0.12	0.002	0.07	0.6	-0.12	0.1	0.47	0.003*	0.01	0.2
High WHR	MTsat	CST right	591	0.14	0.1	0.11	0.4	-0.22	0.1	-0.05	0.8	0.12	0.003	0.01	>0.9	-0.09	0.3	0.53	<0.001*	0	0.8
High WHR	MTsat	FX left	598	0.19	0.04	-0.02	0.8	-0.14	0.4	0.03	0.8	0.08	0.03	0.05	0.7	-0.13	0.1	0.21	0.2	0.02	0.03
High WHR	MTsat	FX right	597	0.17	0.07	-0.01	>0.9	-0.08	0.6	-0.04	0.8	0.06	0.1	0.05	0.7	-0.12	0.1	0.16	0.3	0.01	0.07
High WHR	MTsat	IFO left	593	0.15	0.06	0.01	>0.9	-0.13	0.3	-0.08	0.5	0.12	<0.001	-0.17	0.1	-0.14	0.05	0.34	0.01	0	>0.9
High WHR	MTsat	IFO right	594	0.2	0.01	0.03	0.8	-0.19	0.1	-0.13	0.3	0.13	<0.001	-0.18	0.08	-0.12	0.07	0.39	0.003*	0	>0.9
High WHR	MTsat	ILF left	592	0.22	0.01	0.12	0.3	-0.11	0.4	-0.18	0.2	0.11	0.003	-0.11	0.3	-0.19	0.01	0.33	0.02	0.01	0.4
High WHR	MTsat	ILF right	592	0.21	0.01	0.05	0.6	-0.14	0.3	-0.24	0.08	0.13	<0.001	-0.09	0.4	-0.1	0.2	0.42	0.003*	0.01	0.2
High WHR	MTsat	MLF left	592	0.1	0.2	-0.02	0.8	-0.2	0.2	-0.16	0.2	0.11	0.004	-0.06	0.6	-0.15	0.04	0.5	<0.001*	0	0.5
High WHR	MTsat	MLF right	593	0.2	0.02	-0.01	>0.9	-0.18	0.2	-0.22	0.1	0.13	<0.001	-0.12	0.3	-0.08	0.3	0.54	<0.001*	0	0.7
High WHR	MTsat	OR left	594	0.14	0.1	0.06	0.6	-0.1	0.5	-0.05	0.7	0.12	<0.001	-0.11	0.3	-0.09	0.2	0.47	<0.001*	0	0.6
High WHR	MTsat	OR right	595	0.2	0.02	0.06	0.6	-0.18	0.2	-0.18	0.2	0.13	<0.001	-0.12	0.3	-0.11	0.1	0.51	<0.001*	0	0.8
High WHR	MTsat	SLF I left	591	0.06	0.5	0.05	0.7	-0.24	0.1	-0.13	0.4	0.1	0.007	-0.03	0.8	-0.13	0.1	0.46	0.003*	0	0.7
High WHR	MTsat	SLF I right	591	0.16	0.1	0.04	0.7	-0.25	0.1	-0.15	0.3	0.12	0.003	-0.02	0.9	-0.12	0.2	0.49	0.002*	0	>0.9
High WHR	MTsat	SLF II left	592	0.12	0.2	-0.01	>0.9	-0.21	0.1	-0.13	0.4	0.12	0.002	-0.02	0.9	-0.14	0.07	0.44	0.004	0	0.6
High WHR	MTsat	SLF II right	591	0.2	0.03	0.04	0.7	-0.26	0.08	-0.12	0.4	0.13	<0.001	-0.06	0.6	-0.11	0.2	0.5	0.001*	0	0.8
High WHR	MTsat	SLF III left	590	0.11	0.2	-0.03	0.8	-0.2	0.2	-0.03	0.8	0.11	0.004	0.01	>0.9	-0.1	0.2	0.45	0.003*	0	0.9
High WHR	MTsat	SLF III right	592	0.16	0.08	0	>0.9	-0.2	0.2	-0.01	>0.9	0.12	0.002	-0.05	0.7	-0.09	0.3	0.44	0.003*	-0.01	0.3
High WHR	MTsat	UF left	594	0.2	0.02	0.1	0.4	-0.01	>0.9	-0.22	0.1	0.13	<0.001	-0.22	0.07	-0.21	0.007	0.22	0.1	-0.01	0.5
High WHR	MTsat	UF right	592	0.25	0.004	0.13	0.3	-0.14	0.3	-0.25	0.08	0.12	0.001	-0.25	0.03	-0.14	0.05	0.25	0.09	0	>0.9
High WHR	Volume	AF left	597	0.01	0.8	-0.04	0.6	-0.07	0.4	-0.17	0.05	0.03	0.2	-0.17	0.01	-0.09	0.05	0.22	0.01	0	0.6
High WHR	Volume	AF right	597	0.01	>0.9	0.03	0.7	-0.13	0.2	-0.17	0.1	0.02	0.5	-0.23	0.006	-0.15	0.006	0.24	0.02	0	>0.9
High WHR	Volume	CC 1	594	-0.09	0.2	-0.01	>0.9	-0.26	0.03	-0.14	0.2	0.06	0.05	-0.23	0.02	-0.13	0.03	0.25	0.04	-0.01	0.4
High WHR	Volume	CC 2	594	0.01	>0.9	-0.03	0.7	-0.07	0.4	-0.16	0.09	0.07	0.002	-0.2	0.006	-0.11	0.03	0.17	0.07	0	0.5
High WHR	Volume	CC 3	594	-0.01	>0.9	0.09	0.4	-0.02	0.9	0.05	0.7	0.08	0.02	-0.19	0.07	0.01	0.8	0.31	0.02	-0.01	0.1
High WHR	Volume	CC 4	594	0.02	0.8	0.01	>0.9	-0.11	0.4	-0.07	0.6	0.08	0.02	-0.29	0.008	-0.2	0.004	0.48	<0.001*	0	0.5
High WHR	Volume	CC 5	596	-0.04	0.6	-0.04	0.7	-0.1	0.4	-0.04	0.7	0.08	0.01	-0.22	0.04	-0.27	<0.001*	0.43	0.001*	0	0.6
High WHR	Volume	CC 6	596	0.04	0.5	-0.02	0.8	0	>0.9	0	>0.9	0.08	<0.001	-0.13	0.08	-0.08	0.08	0.19	0.05	0	>0.9
High WHR	Volume	CC 7	598	0.02	0.8	-0.11	0.4	-0.24	0.1	-0.12	0.4	-0.03	0.4	-0.19	0.1	-0.21	0.009	0.36	0.02	0	0.8
High WHR	Volume	CG left	596	-0.03	0.7	-0.04	0.6	-0.17	0.07	-0.13	0.2	0.05	0.05	-0.13	0.1	-0.15	0.003	0.23	0.02	0	0.8
High WHR	Volume	CG right	597	0	>0.9	-0.02	0.8	-0.13	0.2	-0.08	0.4	0.08	0.002	-0.14	0.09	-0.15	0.006	0.22	0.04	0.01	0.3
High WHR	Volume	CST left	597	0.07	0.3	-0.09	0.3	-0.06	0.6	-0.16	0.2	0.08	0.01	-0.2	0.04	-0.17	0.007	0.41	<0.001*	0	0.7
High WHR	Volume	CST right	596	0.01	0.9	-0.03	0.8	-0.04	0.8	-0.16	0.2	0.09	0.009	-0.16	0.1	-0.16	0.02	0.41	0.002*	0	>0.9
High WHR	Volume	FX left	598	0.22	0.006	-0.21	0.04	-0.2	0.1	-0.25	0.06	0.07	0.03	-0.16	0.1	-0.15	0.03	0.34	0.01	0	0.8
High WHR	Volume	FX right	598	0.16	0.04	-0.13	0.2	-0.14	0.3	-0.19	0.1	0.09	0.008	-0.18	0.08	-0.15	0.02	0.38	0.004	0	0.7
High WHR	Volume	IFO left	597	-0.06	0.3	-0.06	0.5	0.01	>0.9	-0.11	0.3	0.03	0.3	-0.18	0.03	-0.11	0.04	0.35	<0.001*	0.01	0.3
High WHR	Volume	IFO right	598	-0.04	0.5	-0.01	0.9	-0.17	0.1	-0.1	0.3	0.03	0.3	-0.2	0.01	-0.14	0.008	0.17	0.1	0	0.6
High WHR	Volume	ILF left	598	-0.01	0.9	-0.12	0.2	-0.08	0.5	-0.06	0.6	0.01	0.6	-0.14	0.1	0.01	0.8	0.26	0.02	0	0.8
High WHR	Volume	ILF right	598	-0.03	0.7	-0.03	0.7	-0.05	0.6	-0.07	0.5	0.03	0.3	-0.14	0.08	-0.04	0.4	0.14	0.2	-0.01	0.1
High WHR	Volume	MLF left	596	0.07	0.2	0.02	0.7	0	>0.9	-0.04	0.6	0.06	0.009	-0.15	0.04	-0.04	0.3	0.16	0.06	0	0.5
High WHR	Volume	MLF right	597	0.03	0.6	0.01	>0.9	-0.02	0.9	-0.04	0.6	0.06	0.007	-0.16	0.03	0	>0.9	0.08	0.4	0	0.5
High WHR	Volume	OR left	598	0.02	0.8	0	>0.9	0.11	0.4	-0.05	0.7	0.02	0.5	-0.24	0.01	-0.05	0.4	0.21	0.08	0	0.7
High WHR	Volume	OR right	598	0.02	0.8	-0.09	0.4	-0.11	0.4	-0.12	0.3	0.04	0.2	-0.16	0.1	-0.08	0.2	0.18	0.2	-0.01	0.1
High WHR	Volume	SLF I left	595	0.01	>0.9	-0.04	0.6	-0.16	0.1	-0.08	0.4	0.04	0.09	-0.09	0.3	-0.04	0.4	0.31	0.002*	-0.01	0.1
High WHR	Volume	SLF I right	595	-0.06	0.4	0.01	0.9	-0.1	0.3	-0.2	0.05	0.05	0.06	-0.11	0.2	-0.07	0.2	0.22	0.03	-0.01	0.2
High WHR	Volume	SLF II left	596	-0.04	0.6	-0.11	0.3	-0.15	0.2	-0.14	0.3	0.01	0.7	-0.11	0.3	-0.03	0.6	0.3	0.02	-0.01	0.4
High WHR	Volume	SLF II right	595	-0.08	0.2	-0.01	>0.9	-0.14	0.2	-0.24	0.03	0.04	0.1	-0.19	0.04	-0.16	0.008	0.23	0.05	-0.01	0.2
High WHR	Volume	SLF III left	597	0.02	0.8	0.08	0.4	0.04	0.7	-0.17	0.2	0.06	0.05	-0.12	0.2	-0.19	0.004	0.25	0.05	0	0.8
High WHR	Volume	SLF III right	596	0.01	0.9	0.01	>0.9	-0.22	0.04	-0.05	0.7	0.06	0.04	-0.2	0.02	-0.18	0.001*	0.3	0.007	0	0.7
High WHR	Volume	UF left	596	-0.11	0.2	-0.07	0.5	-0.13	0.4	-0.05	0.7	0.06	0.1	-0.07	0.5	-0.06	0.4	0.4	0.004	0	0.8
High WHR	Volume	UF right	596	-0.16	0.03	-0.07	0.5	-0.05	0.7	0.19	0.09	0.07	0.02	-0.21	0.03	-0.03	0.6	0.31	0.008	-0.01	0.4
Hypertension	ICVF	AF left	599	0	>0.9	0.15	0.2	-0.06	0.7	0.2	0.2	0.05	0.3	0.03	0.8	-0.23	0.009	0.14	0.4	-0.01	0.1
Hypertension	ICVF	AF right	599	0.01	>0.9	0.14	0.3	-0.11	0.5	0.23	0.2	0.05	0.2	0.01	>0.9	-0.22	0.01	0.19	0.3	-0.01	0.2
Hypertension	ICVF	CC 1	596	-0.05	0.6	0.25	0.04	-0.07	0.7	0.18	0.3	0.03	0.4	-0.02	0.9	-0.14	0.1	0.1	0.5	0	0.8
Hypertension	ICVF	CC 2	596	0	>0.9	0.16	0.2	-0.07	0.7	0.16	0.3	0.04	0.4	0	>0.9	-0.2	0.02	0.11	0.5	-0.01	0.3
Hypertension	ICVF	CC 3	595	0.02	0.9	0.1	0.4	-0.1	0.5	0.18	0.3	0.04	0.3	0.09	0.5	-0.24	0.007	0.1	0.5	-0.01	0.2
Hypertension	ICVF	CC 4	594	0.01	>0.9	0.09	0.5	0.03	0.9	0.16	0.3	0.06	0.1	0.13	0.3	-0.22	0.02	0.18	0.3	-0.01	0.2
Hypertension	ICVF	CC 5	598	0.05	0.6	0.1	0.4	0.09	0.6	0.13	0.5	0.06	0.2	0.12	0.4	-0.16	0.08	0.21	0.2	-0.01	0.3
Hypertension	ICVF	CC 6	598	0.01	>0.9	0.13	0.3	-0.01	>0.9	0.22	0.2	0.03	0.5	0.05	0.7	-0.17	0.06	0.14	0.4	-0.01	0.3
Hypertension	ICVF	CC 7	600	-0.01	0.9	0.15	0.2	0.05	0.8	0.32	0.06	0.04	0.4	0.18	0.2	-0.11	0.2	0.25	0.1	-0.01	0.5
Hypertension	ICVF	CG left	598	0.07	0.5	0.17	0.2	-0.02	0.9	0.14	0.4	0.04	0.3	0	>0.9	-0.19	0.03	0.12	0.5	-0.01	0.4
Hypertension	ICVF	CG right	599	0.04	0.7	0.13	0.3	-0.02	>0.9	0.15	0.4	0.03	0.4	-0.02	>0.9	-0.21	0.02	0.13	0.4	-0.01	0.3
Hypertension	ICVF	CST left	598	0.08	0.5	0.15	0.3	0.03	0.9	0.19	0.3	0.03	0.5	0.26	0.07	-0.18	0.05	0.09	0.6	-0.01	0.5
Hypertension	ICVF	CST right	598	0.11	0.3	0.19	0.2	0.04	0.8	0.17	0.3	0.02	0.7	0.26	0.07	-0.15	0.1	0.16	0.4	-0.01	0.2
Hypertension	ICVF	FX left	599	-0.14	0.1	0.15	0.2	0.37	0.02	0.15	0.3	-0.08	0.05	0.33	0.007	0.16	0.06	-0.3	0.05	0.01	0.3
Hypertension	ICVF	FX right	600	-0.08	0.4	0.12	0.4	0.35	0.03	0.12	0.5	-0.07	0.08	0.24	0.06	0.08	0.4	-0.3	0.07	-0.01	0.5
Hypertension	ICVF	IFO left	599	0.02	0.9	0.19	0.2	-0.06	0.7	0.23	0.2	0.04	0.4	0.02	0.9	-0.18	0.04	0.19	0.3	-0.01	0.5
Hypertension	ICVF	IFO right	600	-0.01	>0.9	0.17	0.2	-0.13	0.4	0.22	0.2	0.03	0.4	0.04	0.8	-0.2	0.03	0.21	0.2	-0.01	0.5
Hypertension	ICVF	ILF left	599	0.02	0.8	0.19	0.2	-0.07	0.7	0.29	0.09	0.03	0.5	0.08	0.5	-0.17	0.06	0.16	0.3	-0.01	0.5
Hypertension	ICVF	ILF right	600	0.01	0.9	0.22	0.09	-0.08	0.6	0.21	0.2	0.03	0.5	0.09	0.5	-0.16	0.07	0.22	0.2	-0.01	0.4
Hypertension	ICVF	MLF left	598	0.01	>0.9	0.15	0.2	-0.02	>0.9	0.23	0.2	0.03	0.4	0.01	>0.9	-0.2	0.02	0.13	0.4	-0.01	0.2
Hypertension	ICVF	MLF right	599	0.01	>0.9	0.13	0.3	-0.09	0.6	0.19	0.2	0.04	0.4	0.02	0.9	-0.18	0.04	0.17	0.3	-0.01	0.2
Hypertension	ICVF	OR left	600	0	>0.9	0.13	0.3	-0.02	0.9	0.34	0.04	0.04	0.3	0.13	0.4	-0.2	0.03	0.11	0.5	-0.01	0.5
Hypertension	ICVF	OR right	600	0.02	0.8	0.15	0.2	-0.17	0.3	0.24	0.2	0.03	0.5	0.16	0.2	-0.2	0.03	0.18	0.3	-0.01	0.6
Hypertension	ICVF	SLF I left	595	0.08	0.5	0.13	0.3	0.07	0.7	0.1	0.5	0.05	0.2	0.04	0.7	-0.22	0.01	0.04	0.8	-0.01	0.2
Hypertension	ICVF	SLF I right	596	0.07	0.5	0.08	0.5	0	>0.9	0.15	0.4	0.04	0.4	0.07	0.6	-0.2	0.03	0.07	0.7	-0.01	0.2
Hypertension	ICVF	SLF II left	597	0.12	0.3	0.16	0.2	0.01	>0.9	0.16	0.3	0.05	0.2	0.03	0.8	-0.25	0.006	0.06	0.7	-0.01	0.3
Hypertension	ICVF	SLF II right	597	0.08	0.4	0.13	0.3	-0.06	0.7	0.22	0.2	0.05	0.3	0.01	>0.9	-0.25	0.006	0.13	0.4	-0.01	0.3
Hypertension	ICVF	SLF III left	598	0.05	0.6	0.13	0.3	-0.09	0.6	0.24	0.2	0.06	0.2	0.06	0.6	-0.27	0.002*	0.13	0.4	-0.01	0.4
Hypertension	ICVF	SLF III right	597	0.03	0.8	0.16	0.2	-0.14	0.4	0.23	0.2	0.05	0.2	0.03	0.8	-0.23	0.009	0.21	0.2	-0.01	0.3
Hypertension	ICVF	UF left	597	0.05	0.6	0.23	0.06	-0.16	0.3	0.13	0.4	0.03	0.4	-0.03	0.8	-0.14	0.1	0.12	0.5	-0.01	0.2
Hypertension	ICVF	UF right	598	0.03	0.8	0.22	0.07	-0.17	0.3	0.17	0.3	0.04	0.3	-0.05	0.7	-0.15	0.08	0.11	0.5	-0.01	0.4
Hypertension	ISOVF	AF left	595	-0.01	>0.9	0.13	0.3	-0.1	0.5	-0.14	0.4	0.02	0.6	0.03	0.8	0.25	0.002*	-0.07	0.7	0	0.6
Hypertension	ISOVF	AF right	595	0.01	>0.9	0.07	0.5	-0.04	0.8	-0.07	0.6	-0.01	0.8	0	>0.9	0.23	0.005	-0.01	>0.9	0	>0.9
Hypertension	ISOVF	CC 1	594	0.08	0.4	0.25	0.03	0.17	0.2	0.08	0.6	-0.03	0.4	0.18	0.1	0.08	0.3	-0.12	0.4	0.01	0.4
Hypertension	ISOVF	CC 2	593	-0.01	0.9	0.18	0.08	0.09	0.5	-0.12	0.4	-0.04	0.2	0.06	0.5	0.18	0.01	-0.22	0.09	0	>0.9
Hypertension	ISOVF	CC 3	595	0	>0.9	0.07	0.5	0.17	0.2	-0.09	0.5	-0.05	0.1	0.1	0.4	0.27	<0.001*	-0.26	0.07	0.01	0.4
Hypertension	ISOVF	CC 4	592	-0.02	0.8	0.11	0.3	0.18	0.2	-0.04	0.8	0.01	0.8	0.11	0.3	0.19	0.01	0.04	0.8	-0.01	0.5
Hypertension	ISOVF	CC 5	595	-0.05	0.5	0.15	0.1	0.14	0.3	0.02	0.9	-0.01	0.8	0.06	0.6	0.13	0.08	0.09	0.5	0	0.5
Hypertension	ISOVF	CC 6	595	-0.04	0.6	0.17	0.09	-0.07	0.6	0.01	>0.9	-0.03	0.4	0.08	0.4	0.12	0.07	-0.05	0.7	0	>0.9
Hypertension	ISOVF	CC 7	599	0.04	0.7	0.09	0.4	0.12	0.4	0.07	0.6	-0.01	0.8	0.27	0.02	0.16	0.04	-0.13	0.4	0	>0.9
Hypertension	ISOVF	CG left	595	0	>0.9	0.17	0.2	-0.02	0.9	-0.14	0.4	0.03	0.5	0.01	>0.9	0.17	0.04	-0.04	0.8	-0.01	0.3
Hypertension	ISOVF	CG right	596	0	>0.9	0.11	0.4	-0.02	0.9	-0.15	0.4	0.02	0.6	0.05	0.7	0.22	0.01	-0.1	0.5	0	>0.9
Hypertension	ISOVF	CST left	597	-0.06	0.5	0.08	0.4	0.04	0.8	-0.13	0.3	-0.02	0.5	0.24	0.03	0.2	0.007	-0.03	0.8	0	0.7
Hypertension	ISOVF	CST right	596	-0.06	0.5	0.16	0.2	0.05	0.7	0.06	0.7	-0.03	0.4	0.19	0.1	0.23	0.004	0.09	0.5	0	0.7
Hypertension	ISOVF	FX left	600	-0.14	0.08	0.06	0.6	0.13	0.3	0.05	0.7	-0.04	0.2	0.17	0.1	0.15	0.03	0.07	0.6	-0.01	0.1
Hypertension	ISOVF	FX right	600	-0.07	0.4	-0.01	>0.9	0.09	0.5	0.07	0.6	-0.02	0.5	0.11	0.3	0.27	<0.001*	0.07	0.6	-0.01	0.08
Hypertension	ISOVF	IFO left	595	-0.01	0.9	0.19	0.05	-0.02	0.9	0	>0.9	0	>0.9	0.18	0.08	0.12	0.09	-0.16	0.2	0	0.7
Hypertension	ISOVF	IFO right	598	-0.02	0.8	0.16	0.1	-0.02	0.9	0.04	0.7	-0.02	0.5	0.24	0.02	0.08	0.2	-0.16	0.2	0	0.7
Hypertension	ISOVF	ILF left	597	0.05	0.6	0.18	0.2	-0.14	0.4	0.07	0.7	0.02	0.6	0.08	0.5	0.11	0.2	-0.18	0.3	-0.01	0.5
Hypertension	ISOVF	ILF right	598	0.01	>0.9	0.16	0.2	-0.04	0.8	0.01	>0.9	0.03	0.5	0.09	0.5	0.1	0.2	-0.15	0.3	0	0.6
Hypertension	ISOVF	MLF left	594	0	>0.9	0.17	0.1	-0.12	0.4	0.02	0.9	0.02	0.7	0.03	0.8	0.16	0.05	0.04	0.8	0	>0.9
Hypertension	ISOVF	MLF right	596	-0.04	0.7	0.15	0.2	-0.14	0.4	-0.01	>0.9	0.01	0.8	0.03	0.8	0.09	0.3	-0.01	>0.9	-0.01	0.4
Hypertension	ISOVF	OR left	597	-0.04	0.6	0.12	0.3	-0.03	0.8	0.05	0.7	0	>0.9	0.26	0.02	0.15	0.05	-0.22	0.1	-0.01	0.5
Hypertension	ISOVF	OR right	597	-0.02	0.8	0.19	0.07	0.03	0.8	0.09	0.5	-0.01	0.7	0.21	0.06	0.14	0.06	-0.22	0.1	0	>0.9
Hypertension	ISOVF	SLF I left	595	0.04	0.7	0.07	0.6	-0.11	0.5	-0.2	0.2	0.02	0.6	0.02	0.9	0.17	0.04	-0.11	0.5	0	0.9
Hypertension	ISOVF	SLF I right	594	-0.01	>0.9	0.08	0.5	-0.05	0.7	-0.12	0.4	-0.01	0.8	0.09	0.5	0.21	0.01	-0.05	0.7	0	0.6
Hypertension	ISOVF	SLF II left	594	0.06	0.6	0.13	0.3	-0.06	0.7	-0.22	0.1	0.01	0.9	-0.02	0.9	0.2	0.02	-0.08	0.6	0.01	0.3
Hypertension	ISOVF	SLF II right	594	0.02	0.8	0.11	0.4	-0.06	0.7	-0.14	0.4	-0.04	0.4	0.05	0.7	0.2	0.02	-0.09	0.6	0	0.8
Hypertension	ISOVF	SLF III left	596	0.04	0.7	0.11	0.3	0	>0.9	-0.2	0.2	0.02	0.7	-0.01	>0.9	0.34	<0.001*	-0.06	0.7	0	0.7
Hypertension	ISOVF	SLF III right	596	-0.01	>0.9	0.09	0.4	0.12	0.4	0.07	0.6	-0.02	0.6	0.03	0.8	0.31	<0.001*	-0.02	0.9	0	0.8
Hypertension	ISOVF	UF left	595	-0.01	>0.9	0.16	0.2	-0.19	0.2	0.17	0.3	0.05	0.2	0.02	0.9	0.19	0.03	-0.14	0.4	0	0.8
Hypertension	ISOVF	UF right	594	-0.04	0.7	0.2	0.1	-0.11	0.5	0.06	0.7	0.07	0.07	0.11	0.4	0.18	0.03	-0.17	0.3	0	0.9
Hypertension	MTsat	AF left	592	0.05	0.6	-0.03	0.8	-0.19	0.2	-0.09	0.5	0.1	0.007	-0.03	0.8	-0.25	0.002*	0.15	0.3	-0.01	0.2
Hypertension	MTsat	AF right	593	0.17	0.06	-0.01	>0.9	-0.2	0.2	-0.08	0.6	0.13	<0.001	-0.03	0.8	-0.2	0.01	0.24	0.1	0	0.7
Hypertension	MTsat	CC 1	589	0.12	0.2	0.05	0.6	-0.15	0.3	-0.08	0.5	0.11	0.001	-0.22	0.04	-0.33	<0.001*	0.29	0.03	-0.01	0.4
Hypertension	MTsat	CC 2	590	0.15	0.08	0.06	0.6	-0.26	0.06	-0.08	0.6	0.11	0.002	-0.03	0.8	-0.28	<0.001*	0.32	0.02	0	0.8
Hypertension	MTsat	CC 3	590	0.12	0.2	0.05	0.7	-0.22	0.1	-0.08	0.6	0.1	0.007	0.05	0.7	-0.24	0.003	0.19	0.2	0	>0.9
Hypertension	MTsat	CC 4	591	0.09	0.3	0.05	0.6	-0.2	0.2	-0.04	0.8	0.1	0.008	0.09	0.5	-0.27	0.001*	0.35	0.02	0	0.8
Hypertension	MTsat	CC 5	592	0.08	0.4	0.02	0.9	-0.22	0.2	-0.08	0.6	0.11	0.008	0.11	0.4	-0.22	0.009	0.28	0.08	0	>0.9
Hypertension	MTsat	CC 6	593	0.13	0.1	-0.02	0.8	-0.18	0.2	-0.19	0.2	0.11	0.003	-0.08	0.5	-0.16	0.03	0.23	0.1	0	>0.9
Hypertension	MTsat	CC 7	596	0.17	0.05	0.04	0.7	-0.11	0.4	-0.1	0.5	0.11	0.002	-0.11	0.3	-0.04	0.6	0.2	0.2	-0.01	0.5
Hypertension	MTsat	CG left	590	0.11	0.2	0	>0.9	-0.22	0.1	-0.18	0.2	0.11	0.003	-0.04	0.7	-0.25	0.001*	0.26	0.07	0	0.6
Hypertension	MTsat	CG right	595	0.12	0.2	0.03	0.8	-0.26	0.06	-0.16	0.3	0.11	0.002	-0.08	0.5	-0.23	0.003	0.35	0.02	0	0.7
Hypertension	MTsat	CST left	593	0.03	0.8	0.07	0.5	-0.18	0.2	0	>0.9	0.11	0.004	0.08	0.5	-0.18	0.03	0.17	0.3	0	0.8
Hypertension	MTsat	CST right	592	0.12	0.2	0.11	0.4	-0.21	0.2	-0.05	0.7	0.11	0.006	0.02	0.9	-0.21	0.01	0.37	0.02	0	0.9
Hypertension	MTsat	FX left	600	0.16	0.09	-0.06	0.6	-0.15	0.3	0.03	0.8	0.08	0.04	0.06	0.6	-0.16	0.05	-0.06	0.7	0.02	0.07
Hypertension	MTsat	FX right	599	0.14	0.1	-0.03	0.8	-0.08	0.6	-0.04	0.8	0.05	0.2	0.06	0.6	-0.2	0.02	-0.03	0.8	0.02	0.05
Hypertension	MTsat	IFO left	595	0.12	0.1	-0.01	>0.9	-0.14	0.3	-0.08	0.5	0.12	<0.001	-0.16	0.1	-0.2	0.006	0.18	0.2	-0.01	0.1
Hypertension	MTsat	IFO right	596	0.17	0.04	0.01	>0.9	-0.2	0.1	-0.13	0.3	0.12	<0.001	-0.17	0.1	-0.19	0.005	0.25	0.05	-0.01	0.2
Hypertension	MTsat	ILF left	594	0.19	0.03	0.09	0.4	-0.12	0.4	-0.17	0.2	0.11	0.004	-0.1	0.4	-0.19	0.01	0.18	0.2	-0.01	0.4
Hypertension	MTsat	ILF right	594	0.19	0.03	0.02	0.8	-0.15	0.3	-0.24	0.08	0.13	<0.001	-0.08	0.5	-0.14	0.06	0.14	0.3	0	0.8
Hypertension	MTsat	MLF left	593	0.08	0.4	-0.03	0.8	-0.2	0.1	-0.16	0.2	0.1	0.007	-0.06	0.6	-0.2	0.008	0.17	0.2	-0.01	0.4
Hypertension	MTsat	MLF right	594	0.18	0.05	-0.01	>0.9	-0.18	0.2	-0.23	0.1	0.12	0.001	-0.12	0.3	-0.2	0.01	0.32	0.03	0	>0.9
Hypertension	MTsat	OR left	596	0.12	0.2	0.04	0.7	-0.1	0.5	-0.05	0.7	0.12	0.001	-0.09	0.4	-0.18	0.02	0.23	0.1	-0.01	0.3
Hypertension	MTsat	OR right	596	0.17	0.05	0.05	0.6	-0.18	0.2	-0.18	0.2	0.12	<0.001	-0.12	0.3	-0.17	0.02	0.24	0.1	-0.01	0.3
Hypertension	MTsat	SLF I left	592	0.04	0.7	0.05	0.6	-0.24	0.1	-0.14	0.4	0.09	0.02	-0.03	0.8	-0.23	0.005	0.25	0.1	-0.01	0.4
Hypertension	MTsat	SLF I right	592	0.13	0.2	0.04	0.7	-0.25	0.1	-0.15	0.3	0.11	0.008	-0.02	0.9	-0.23	0.007	0.33	0.04	0	0.6
Hypertension	MTsat	SLF II left	593	0.09	0.3	-0.01	>0.9	-0.22	0.1	-0.14	0.4	0.11	0.005	-0.02	0.9	-0.23	0.004	0.16	0.3	0	0.7
Hypertension	MTsat	SLF II right	592	0.17	0.07	0.04	0.7	-0.26	0.08	-0.13	0.4	0.12	0.003	-0.06	0.6	-0.27	<0.001*	0.37	0.02	0	0.8
Hypertension	MTsat	SLF III left	591	0.08	0.4	-0.02	0.8	-0.19	0.2	-0.04	0.8	0.1	0.01	0.01	>0.9	-0.27	<0.001*	0.18	0.2	-0.01	0.5
Hypertension	MTsat	SLF III right	593	0.13	0.1	0	>0.9	-0.2	0.2	-0.01	>0.9	0.11	0.004	-0.05	0.7	-0.21	0.007	0.23	0.1	0	>0.9
Hypertension	MTsat	UF left	596	0.16	0.07	0.08	0.5	-0.01	>0.9	-0.22	0.1	0.13	<0.001	-0.2	0.08	-0.31	<0.001*	0.21	0.2	-0.01	0.1
Hypertension	MTsat	UF right	593	0.21	0.01	0.13	0.2	-0.13	0.3	-0.26	0.07	0.1	0.004	-0.25	0.03	-0.32	<0.001*	0.27	0.06	0	>0.9
Hypertension	Volume	AF left	599	0.01	>0.9	-0.06	0.4	-0.08	0.4	-0.16	0.07	0.03	0.2	-0.17	0.02	-0.01	0.9	0.05	0.6	-0.01	0.3
Hypertension	Volume	AF right	599	-0.01	0.9	0.01	>0.9	-0.15	0.2	-0.16	0.1	0.02	0.5	-0.22	0.01	-0.06	0.3	0.01	>0.9	-0.01	0.2
Hypertension	Volume	CC 1	596	-0.11	0.1	-0.04	0.6	-0.28	0.02	-0.13	0.3	0.06	0.04	-0.22	0.03	-0.04	0.5	0	>0.9	-0.02	0.009
Hypertension	Volume	CC 2	596	-0.01	>0.9	-0.05	0.5	-0.09	0.3	-0.15	0.1	0.08	0.001	-0.19	0.01	-0.05	0.4	0.11	0.3	-0.01	0.3
Hypertension	Volume	CC 3	596	-0.02	0.8	0.06	0.6	-0.03	0.8	0.05	0.7	0.08	0.02	-0.18	0.09	-0.01	0.8	0.18	0.2	-0.02	0.04
Hypertension	Volume	CC 4	595	0.01	>0.9	-0.01	>0.9	-0.13	0.3	-0.06	0.7	0.08	0.02	-0.28	0.009	-0.1	0.2	-0.02	0.9	-0.01	0.2
Hypertension	Volume	CC 5	598	-0.06	0.5	-0.09	0.4	-0.14	0.3	-0.02	0.9	0.09	0.008	-0.2	0.06	-0.05	0.5	-0.03	0.8	-0.01	0.2
Hypertension	Volume	CC 6	598	0.03	0.6	-0.05	0.5	-0.02	0.8	0.02	0.9	0.09	<0.001	-0.12	0.1	0.04	0.5	0.03	0.7	-0.01	0.3
Hypertension	Volume	CC 7	600	0	>0.9	-0.13	0.3	-0.26	0.1	-0.11	0.5	-0.03	0.4	-0.19	0.1	-0.14	0.1	-0.01	>0.9	-0.01	0.5
Hypertension	Volume	CG left	598	-0.04	0.5	-0.06	0.4	-0.19	0.05	-0.12	0.2	0.05	0.04	-0.12	0.1	-0.04	0.5	0.01	>0.9	-0.01	0.3
Hypertension	Volume	CG right	599	0	>0.9	-0.06	0.5	-0.15	0.1	-0.07	0.5	0.09	0.001	-0.13	0.1	0.01	0.9	-0.03	0.7	0	0.7
Hypertension	Volume	CST left	599	0.06	0.4	-0.13	0.2	-0.08	0.5	-0.15	0.2	0.08	0.007	-0.18	0.06	0	>0.9	0.05	0.7	-0.01	0.09
Hypertension	Volume	CST right	598	0	>0.9	-0.06	0.6	-0.06	0.6	-0.15	0.3	0.09	0.006	-0.14	0.2	-0.02	0.7	-0.07	0.6	-0.01	0.2
Hypertension	Volume	FX left	600	0.22	0.006	-0.22	0.03	-0.22	0.09	-0.24	0.07	0.07	0.03	-0.15	0.1	-0.04	0.6	0.42	0.001*	-0.01	0.5
Hypertension	Volume	FX right	600	0.15	0.06	-0.14	0.2	-0.15	0.2	-0.18	0.2	0.09	0.009	-0.18	0.09	-0.06	0.4	0.36	0.007	0	0.6
Hypertension	Volume	IFO left	599	-0.07	0.3	-0.07	0.4	-0.01	>0.9	-0.1	0.3	0.03	0.2	-0.17	0.04	-0.07	0.2	-0.09	0.4	0	0.7
Hypertension	Volume	IFO right	600	-0.05	0.5	-0.04	0.7	-0.18	0.07	-0.09	0.4	0.03	0.2	-0.2	0.02	-0.03	0.6	-0.02	0.9	0	0.9
Hypertension	Volume	ILF left	600	-0.01	0.8	-0.12	0.1	-0.08	0.5	-0.06	0.6	0.01	0.6	-0.14	0.1	0	>0.9	-0.05	0.6	0.01	0.2
Hypertension	Volume	ILF right	600	-0.03	0.7	-0.04	0.6	-0.06	0.5	-0.07	0.5	0.03	0.2	-0.13	0.1	0.01	0.9	-0.09	0.4	0	0.6
Hypertension	Volume	MLF left	598	0.06	0.3	-0.01	0.9	-0.02	0.9	-0.03	0.7	0.06	0.006	-0.13	0.06	0.01	0.9	0.08	0.4	0	0.4
Hypertension	Volume	MLF right	599	0.03	0.6	-0.02	0.8	-0.03	0.8	-0.03	0.7	0.07	0.004	-0.15	0.05	0.05	0.3	0.03	0.7	-0.01	0.3
Hypertension	Volume	OR left	600	0	>0.9	0	>0.9	0.11	0.3	-0.06	0.6	0.01	0.7	-0.24	0.01	-0.16	0.01	0.15	0.2	0.01	0.3
Hypertension	Volume	OR right	600	0.02	0.8	-0.1	0.3	-0.12	0.3	-0.11	0.4	0.04	0.2	-0.15	0.1	0	>0.9	0.13	0.3	0	0.6
Hypertension	Volume	SLF I left	597	-0.01	>0.9	-0.07	0.4	-0.16	0.1	-0.08	0.4	0.05	0.08	-0.08	0.3	-0.06	0.3	0.12	0.3	0	0.6
Hypertension	Volume	SLF I right	597	-0.07	0.3	-0.02	0.8	-0.12	0.2	-0.19	0.06	0.05	0.05	-0.1	0.2	-0.04	0.4	0.16	0.1	-0.01	0.3
Hypertension	Volume	SLF II left	598	-0.04	0.6	-0.13	0.2	-0.16	0.2	-0.14	0.3	0.02	0.6	-0.1	0.3	-0.02	0.8	0.06	0.6	-0.01	0.3
Hypertension	Volume	SLF II right	597	-0.1	0.2	-0.05	0.6	-0.16	0.2	-0.23	0.04	0.05	0.1	-0.17	0.07	-0.06	0.4	0.13	0.3	-0.01	0.2
Hypertension	Volume	SLF III left	599	0.02	0.8	0.05	0.6	0.01	>0.9	-0.15	0.2	0.07	0.03	-0.11	0.3	0.01	>0.9	-0.06	0.6	0	0.6
Hypertension	Volume	SLF III right	598	0	>0.9	-0.02	0.8	-0.25	0.03	-0.03	0.8	0.06	0.03	-0.19	0.04	-0.05	0.4	-0.05	0.7	-0.01	0.4
Hypertension	Volume	UF left	598	-0.1	0.2	-0.09	0.4	-0.14	0.3	-0.04	0.8	0.06	0.07	-0.07	0.6	0.05	0.5	-0.12	0.4	-0.01	0.3
Hypertension	Volume	UF right	598	-0.16	0.03	-0.09	0.3	-0.07	0.6	0.2	0.08	0.08	0.01	-0.2	0.04	0.06	0.4	-0.1	0.4	-0.02	0.03
Smoking	ICVF	AF left	591	0.03	0.8	0.13	0.3	-0.08	0.6	0.19	0.3	0.06	0.1	0	>0.9	0.06	0.5	-0.1	0.5	0	0.9
Smoking	ICVF	AF right	591	0.04	0.7	0.12	0.3	-0.13	0.4	0.22	0.2	0.06	0.1	-0.02	>0.9	0.03	0.8	-0.14	0.4	0	>0.9
Smoking	ICVF	CC 1	588	-0.04	0.7	0.23	0.06	-0.09	0.6	0.17	0.3	0.05	0.3	-0.05	0.7	0.03	0.7	-0.26	0.1	0	0.8
Smoking	ICVF	CC 2	588	0.02	0.8	0.14	0.3	-0.09	0.6	0.16	0.3	0.05	0.2	-0.03	0.8	0.02	0.8	-0.15	0.3	0	>0.9
Smoking	ICVF	CC 3	587	0.04	0.7	0.08	0.5	-0.12	0.5	0.17	0.3	0.05	0.2	0.07	0.6	-0.02	0.8	-0.08	0.6	0	>0.9
Smoking	ICVF	CC 4	586	0.04	0.7	0.06	0.6	0.01	>0.9	0.15	0.4	0.08	0.07	0.11	0.4	0.02	0.8	-0.14	0.4	0	0.8
Smoking	ICVF	CC 5	590	0.07	0.5	0.08	0.6	0.08	0.6	0.11	0.5	0.07	0.1	0.11	0.4	-0.04	0.6	-0.09	0.6	0.01	0.6
Smoking	ICVF	CC 6	590	0.03	0.8	0.12	0.4	-0.03	0.9	0.2	0.3	0.04	0.3	0.02	0.9	0.02	0.8	-0.11	0.5	0.01	0.5
Smoking	ICVF	CC 7	592	0	>0.9	0.14	0.3	0.04	0.8	0.28	0.09	0.05	0.3	0.14	0.3	0.06	0.5	-0.08	0.6	0.01	0.1
Smoking	ICVF	CG left	590	0.09	0.4	0.16	0.2	-0.04	0.8	0.13	0.4	0.06	0.2	-0.02	0.9	0.01	>0.9	-0.16	0.3	0	0.9
Smoking	ICVF	CG right	591	0.06	0.5	0.11	0.4	-0.04	0.8	0.14	0.4	0.05	0.3	-0.04	0.8	0.01	0.9	-0.16	0.3	0	>0.9
Smoking	ICVF	CST left	590	0.1	0.3	0.13	0.4	0.02	>0.9	0.17	0.3	0.04	0.4	0.24	0.1	0.01	0.9	0.06	0.7	0	0.9
Smoking	ICVF	CST right	590	0.13	0.2	0.17	0.2	0.04	0.8	0.15	0.4	0.03	0.5	0.24	0.09	-0.01	0.9	0.07	0.7	0	>0.9
Smoking	ICVF	FX left	591	-0.15	0.1	0.14	0.2	0.37	0.02	0.11	0.5	-0.08	0.03	0.3	0.02	0.11	0.1	0.1	0.5	0.02	0.01
Smoking	ICVF	FX right	592	-0.07	0.5	0.12	0.4	0.33	0.04	0.1	0.6	-0.07	0.1	0.2	0.1	0.17	0.03	0.27	0.09	0.02	0.004
Smoking	ICVF	IFO left	591	0.04	0.7	0.17	0.2	-0.09	0.6	0.21	0.2	0.06	0.2	-0.02	0.9	0.07	0.4	-0.18	0.3	0	0.8
Smoking	ICVF	IFO right	592	0.01	0.9	0.16	0.2	-0.15	0.3	0.2	0.2	0.05	0.2	0	>0.9	0.07	0.4	-0.19	0.2	0	0.6
Smoking	ICVF	ILF left	591	0.04	0.7	0.18	0.2	-0.08	0.6	0.27	0.1	0.05	0.3	0.04	0.8	0.07	0.4	-0.12	0.5	0.01	0.5
Smoking	ICVF	ILF right	592	0.03	0.8	0.21	0.1	-0.09	0.6	0.18	0.3	0.04	0.3	0.05	0.7	0.05	0.5	-0.12	0.4	0.01	0.4
Smoking	ICVF	MLF left	590	0.03	0.8	0.13	0.3	-0.04	0.8	0.21	0.2	0.05	0.3	-0.02	>0.9	0.05	0.5	-0.15	0.3	0	0.7
Smoking	ICVF	MLF right	591	0.03	0.8	0.11	0.4	-0.11	0.5	0.18	0.3	0.05	0.2	-0.01	>0.9	0.04	0.6	-0.11	0.5	0	0.6
Smoking	ICVF	OR left	592	0.03	0.8	0.11	0.4	-0.04	0.8	0.31	0.07	0.06	0.2	0.08	0.6	0.09	0.3	-0.11	0.5	0.01	0.4
Smoking	ICVF	OR right	592	0.05	0.7	0.14	0.3	-0.19	0.3	0.21	0.2	0.05	0.3	0.12	0.4	0.07	0.4	-0.06	0.7	0.01	0.2
Smoking	ICVF	SLF I left	587	0.1	0.4	0.11	0.4	0.05	0.8	0.09	0.6	0.06	0.1	0.02	0.9	0.01	0.9	-0.11	0.5	0	0.8
Smoking	ICVF	SLF I right	588	0.09	0.4	0.06	0.7	-0.02	>0.9	0.14	0.4	0.05	0.2	0.04	0.8	0.01	>0.9	-0.12	0.5	0	0.9
Smoking	ICVF	SLF II left	589	0.14	0.2	0.14	0.3	-0.01	>0.9	0.15	0.4	0.07	0.1	0.01	>0.9	0	>0.9	-0.18	0.3	0	>0.9
Smoking	ICVF	SLF II right	589	0.11	0.3	0.11	0.4	-0.08	0.6	0.21	0.2	0.06	0.1	-0.01	>0.9	0.01	0.9	-0.12	0.5	0	0.9
Smoking	ICVF	SLF III left	590	0.08	0.4	0.11	0.4	-0.11	0.5	0.22	0.2	0.08	0.07	0.03	0.8	0.02	0.8	-0.1	0.6	0	0.8
Smoking	ICVF	SLF III right	589	0.05	0.6	0.14	0.3	-0.16	0.3	0.23	0.2	0.07	0.1	0	>0.9	0	>0.9	-0.15	0.3	0	0.9
Smoking	ICVF	UF left	589	0.06	0.5	0.21	0.08	-0.18	0.2	0.12	0.4	0.05	0.2	-0.07	0.6	0.08	0.3	-0.16	0.3	0	>0.9
Smoking	ICVF	UF right	590	0.04	0.6	0.21	0.09	-0.19	0.2	0.16	0.3	0.06	0.2	-0.08	0.5	0.07	0.3	-0.2	0.2	0	>0.9
Smoking	ISOVF	AF left	587	-0.03	0.8	0.14	0.2	-0.09	0.6	-0.14	0.4	0.01	0.8	0.02	0.9	-0.02	0.8	-0.41	0.006	0	0.8
Smoking	ISOVF	AF right	587	-0.01	0.9	0.08	0.5	-0.03	0.9	-0.07	0.7	-0.02	0.7	-0.01	>0.9	-0.04	0.6	-0.45	0.002*	0	>0.9
Smoking	ISOVF	CC 1	586	0.05	0.6	0.26	0.03	0.16	0.3	0.1	0.5	-0.03	0.4	0.14	0.2	0.01	0.8	-0.25	0.08	0.01	0.4
Smoking	ISOVF	CC 2	585	-0.04	0.6	0.19	0.07	0.09	0.5	-0.11	0.4	-0.04	0.2	0.02	0.8	0.06	0.4	-0.32	0.01	0	0.6
Smoking	ISOVF	CC 3	587	-0.04	0.7	0.08	0.5	0.17	0.2	-0.09	0.5	-0.06	0.1	0.06	0.6	0.06	0.4	-0.3	0.03	0	0.6
Smoking	ISOVF	CC 4	584	-0.04	0.6	0.11	0.3	0.19	0.2	-0.04	0.8	0	>0.9	0.09	0.4	0	>0.9	-0.34	0.01	0	>0.9
Smoking	ISOVF	CC 5	587	-0.07	0.4	0.15	0.1	0.14	0.3	0.01	>0.9	-0.01	0.7	0.05	0.7	-0.02	0.7	-0.21	0.1	-0.01	0.5
Smoking	ISOVF	CC 6	587	-0.06	0.4	0.18	0.07	-0.07	0.6	-0.01	>0.9	-0.04	0.3	0.06	0.6	-0.01	0.8	-0.15	0.2	0	0.8
Smoking	ISOVF	CC 7	591	0.01	>0.9	0.11	0.4	0.14	0.4	0.04	0.8	-0.02	0.7	0.24	0.04	0.04	0.6	-0.07	0.6	0.01	0.2
Smoking	ISOVF	CG left	587	-0.02	0.8	0.18	0.1	-0.02	>0.9	-0.14	0.4	0.03	0.5	0	>0.9	-0.03	0.7	-0.46	0.003*	-0.01	0.2
Smoking	ISOVF	CG right	588	-0.02	0.8	0.12	0.3	-0.01	>0.9	-0.15	0.4	0.02	0.7	0.04	0.8	-0.03	0.7	-0.47	0.003*	0	0.8
Smoking	ISOVF	CST left	589	-0.08	0.3	0.09	0.4	0.06	0.7	-0.15	0.3	-0.04	0.3	0.23	0.04	-0.04	0.5	-0.19	0.1	0.01	0.2
Smoking	ISOVF	CST right	588	-0.08	0.4	0.17	0.1	0.06	0.7	0.04	0.8	-0.04	0.3	0.18	0.1	0.02	0.8	-0.23	0.1	0.01	0.3
Smoking	ISOVF	FX left	592	-0.17	0.04	0.06	0.6	0.13	0.3	0.04	0.8	-0.05	0.1	0.15	0.2	0.03	0.6	0.11	0.4	0.01	0.5
Smoking	ISOVF	FX right	592	-0.11	0.2	0	>0.9	0.11	0.4	0.05	0.7	-0.04	0.3	0.1	0.4	-0.04	0.6	0.12	0.4	0	>0.9
Smoking	ISOVF	IFO left	587	-0.04	0.6	0.21	0.04	-0.02	0.9	-0.01	>0.9	-0.01	0.9	0.14	0.2	0.07	0.3	-0.11	0.4	0.01	0.2
Smoking	ISOVF	IFO right	590	-0.04	0.6	0.17	0.09	-0.02	0.9	0.03	0.8	-0.02	0.5	0.21	0.04	0.07	0.2	-0.06	0.6	0.01	0.05
Smoking	ISOVF	ILF left	589	0.03	0.7	0.18	0.1	-0.13	0.4	0.04	0.8	0.01	0.7	0.06	0.6	-0.01	>0.9	-0.18	0.2	0	>0.9
Smoking	ISOVF	ILF right	590	-0.01	>0.9	0.16	0.2	-0.03	0.9	0	>0.9	0.02	0.6	0.08	0.5	0	>0.9	-0.14	0.4	0.01	0.5
Smoking	ISOVF	MLF left	586	-0.02	0.8	0.18	0.1	-0.11	0.5	0.02	0.9	0.01	0.8	0.02	0.9	-0.03	0.6	-0.26	0.08	0	0.9
Smoking	ISOVF	MLF right	588	-0.04	0.6	0.15	0.2	-0.13	0.4	-0.02	0.9	0.01	0.8	0.03	0.8	-0.07	0.3	-0.25	0.1	0	0.7
Smoking	ISOVF	OR left	589	-0.06	0.4	0.13	0.2	-0.02	0.9	-0.01	>0.9	0	>0.9	0.21	0.05	0.12	0.08	0.03	0.8	0.01	0.08
Smoking	ISOVF	OR right	589	-0.05	0.5	0.21	0.05	0.04	0.8	0.04	0.8	-0.02	0.5	0.18	0.1	0.09	0.2	0	>0.9	0.02	0.02
Smoking	ISOVF	SLF I left	587	0.03	0.8	0.07	0.6	-0.1	0.5	-0.19	0.2	0.02	0.7	0.02	0.9	-0.08	0.3	-0.4	0.009	-0.01	0.2
Smoking	ISOVF	SLF I right	586	-0.03	0.8	0.09	0.5	-0.04	0.8	-0.12	0.4	-0.01	0.7	0.08	0.5	-0.04	0.6	-0.41	0.007	0	0.7
Smoking	ISOVF	SLF II left	586	0.03	0.7	0.14	0.3	-0.05	0.8	-0.22	0.2	0	>0.9	-0.02	0.9	-0.09	0.2	-0.4	0.009	-0.01	0.4
Smoking	ISOVF	SLF II right	586	0	>0.9	0.11	0.3	-0.05	0.8	-0.13	0.4	-0.04	0.3	0.04	0.7	-0.05	0.5	-0.39	0.009	-0.01	0.5
Smoking	ISOVF	SLF III left	588	0	>0.9	0.13	0.3	0.02	0.9	-0.21	0.2	0	>0.9	-0.02	0.9	-0.03	0.6	-0.4	0.007	-0.01	0.4
Smoking	ISOVF	SLF III right	588	-0.04	0.7	0.11	0.4	0.13	0.4	0.07	0.6	-0.03	0.4	0.01	>0.9	-0.01	>0.9	-0.5	<0.001*	0	0.8
Smoking	ISOVF	UF left	587	-0.03	0.8	0.17	0.2	-0.19	0.2	0.19	0.2	0.05	0.3	0.01	>0.9	-0.03	0.7	-0.56	<0.001*	-0.01	0.3
Smoking	ISOVF	UF right	586	-0.06	0.5	0.21	0.08	-0.09	0.5	0.05	0.7	0.06	0.1	0.1	0.4	-0.05	0.5	-0.3	0.05	0	0.7
Smoking	MTsat	AF left	584	0.08	0.4	-0.05	0.7	-0.21	0.2	-0.08	0.6	0.12	0.002	-0.04	0.8	0.06	0.4	0.07	0.6	0	0.8
Smoking	MTsat	AF right	585	0.2	0.03	-0.01	>0.9	-0.21	0.1	-0.09	0.5	0.14	<0.001	-0.04	0.8	0.06	0.4	0.02	0.9	0	0.7
Smoking	MTsat	CC 1	581	0.16	0.06	0.03	0.8	-0.17	0.2	-0.08	0.6	0.13	<0.001	-0.23	0.04	0.08	0.3	-0.02	0.9	-0.01	0.5
Smoking	MTsat	CC 2	582	0.18	0.04	0.05	0.7	-0.28	0.05	-0.07	0.6	0.12	<0.001	-0.03	0.8	0.04	0.6	0.09	0.5	0	0.6
Smoking	MTsat	CC 3	582	0.14	0.1	0.03	0.8	-0.24	0.1	-0.08	0.6	0.11	0.003	0.05	0.7	0.03	0.7	0.15	0.3	0	0.6
Smoking	MTsat	CC 4	583	0.12	0.2	0.04	0.7	-0.22	0.1	-0.03	0.8	0.12	0.003	0.08	0.5	0.03	0.7	0.19	0.2	0	0.8
Smoking	MTsat	CC 5	584	0.1	0.3	0.01	>0.9	-0.23	0.1	-0.08	0.6	0.12	0.004	0.1	0.4	0.03	0.7	0.17	0.3	0	0.6
Smoking	MTsat	CC 6	585	0.15	0.1	-0.02	0.8	-0.18	0.2	-0.2	0.2	0.11	0.002	-0.08	0.5	0.04	0.6	0.03	0.8	0.01	0.3
Smoking	MTsat	CC 7	588	0.18	0.05	0.04	0.7	-0.11	0.5	-0.12	0.4	0.11	0.002	-0.11	0.3	0	>0.9	0.08	0.6	-0.01	0.3
Smoking	MTsat	CG left	582	0.13	0.1	-0.01	0.9	-0.24	0.09	-0.18	0.2	0.12	<0.001	-0.05	0.7	0.07	0.3	0.04	0.8	0	0.8
Smoking	MTsat	CG right	587	0.14	0.1	0.02	0.9	-0.28	0.05	-0.16	0.3	0.12	<0.001	-0.09	0.5	0.03	0.7	0.05	0.7	0	0.7
Smoking	MTsat	CST left	585	0.05	0.6	0.06	0.6	-0.2	0.2	0.01	>0.9	0.12	0.001	0.05	0.7	0.1	0.2	0.08	0.6	0	>0.9
Smoking	MTsat	CST right	584	0.14	0.1	0.09	0.4	-0.23	0.1	-0.05	0.8	0.12	0.003	0	>0.9	0.05	0.5	0.15	0.3	0	0.8
Smoking	MTsat	FX left	592	0.19	0.04	-0.07	0.6	-0.16	0.3	0.03	0.8	0.09	0.02	0.06	0.6	0.07	0.3	0.04	0.8	0.01	0.4
Smoking	MTsat	FX right	591	0.18	0.06	-0.04	0.7	-0.1	0.5	-0.02	0.9	0.07	0.09	0.06	0.6	0.09	0.2	0.1	0.5	0.01	0.3
Smoking	MTsat	IFO left	587	0.15	0.08	-0.02	0.8	-0.15	0.3	-0.09	0.5	0.13	<0.001	-0.17	0.1	0.05	0.5	-0.02	0.9	-0.01	0.4
Smoking	MTsat	IFO right	588	0.2	0.02	0	>0.9	-0.2	0.1	-0.14	0.3	0.13	<0.001	-0.17	0.1	0.03	0.7	-0.01	>0.9	-0.01	0.3
Smoking	MTsat	ILF left	586	0.21	0.02	0.08	0.5	-0.13	0.4	-0.18	0.2	0.12	0.002	-0.1	0.4	0	>0.9	-0.04	0.8	0	0.8
Smoking	MTsat	ILF right	586	0.21	0.02	0.01	0.9	-0.16	0.3	-0.26	0.07	0.13	<0.001	-0.08	0.5	0.04	0.5	-0.03	0.8	0	0.7
Smoking	MTsat	MLF left	585	0.1	0.3	-0.04	0.7	-0.21	0.1	-0.17	0.2	0.11	0.004	-0.06	0.6	0.02	0.8	0.07	0.6	0	0.8
Smoking	MTsat	MLF right	586	0.2	0.03	-0.01	>0.9	-0.18	0.2	-0.24	0.1	0.13	<0.001	-0.12	0.3	0.02	0.8	0.05	0.7	0.01	0.5
Smoking	MTsat	OR left	588	0.14	0.1	0.02	0.8	-0.11	0.4	-0.06	0.7	0.13	<0.001	-0.09	0.4	0.01	0.9	0.14	0.3	0	0.9
Smoking	MTsat	OR right	588	0.2	0.03	0.05	0.6	-0.18	0.2	-0.19	0.2	0.13	<0.001	-0.12	0.3	-0.01	0.8	0.19	0.2	-0.01	0.4
Smoking	MTsat	SLF I left	584	0.05	0.6	0.04	0.7	-0.25	0.1	-0.13	0.4	0.11	0.008	-0.03	0.8	-0.01	0.9	0.21	0.2	0	>0.9
Smoking	MTsat	SLF I right	584	0.15	0.1	0.03	0.8	-0.27	0.09	-0.16	0.3	0.12	0.004	-0.02	0.9	0.03	0.7	0.17	0.3	0.01	0.4
Smoking	MTsat	SLF II left	585	0.11	0.2	-0.02	0.9	-0.23	0.1	-0.14	0.4	0.12	0.002	-0.03	0.8	0.05	0.5	0.07	0.7	0.01	0.5
Smoking	MTsat	SLF II right	584	0.2	0.04	0.03	0.8	-0.27	0.07	-0.14	0.4	0.13	0.001	-0.06	0.6	0.04	0.6	0.12	0.4	0	0.6
Smoking	MTsat	SLF III left	583	0.11	0.2	-0.04	0.7	-0.21	0.2	-0.04	0.8	0.11	0.004	-0.01	>0.9	0.05	0.5	0.11	0.4	0	>0.9
Smoking	MTsat	SLF III right	585	0.16	0.09	-0.01	>0.9	-0.21	0.1	-0.02	0.9	0.12	0.002	-0.05	0.7	0.05	0.5	0.08	0.6	0	0.6
Smoking	MTsat	UF left	588	0.2	0.03	0.06	0.6	-0.03	0.8	-0.21	0.2	0.14	<0.001	-0.2	0.09	0.03	0.7	-0.1	0.5	-0.01	0.3
Smoking	MTsat	UF right	585	0.25	0.004	0.11	0.3	-0.15	0.3	-0.24	0.09	0.12	0.001	-0.24	0.04	0.05	0.5	0.06	0.7	-0.01	0.2
Smoking	Volume	AF left	591	0.01	>0.9	-0.06	0.4	-0.08	0.4	-0.15	0.08	0.03	0.2	-0.16	0.02	0	>0.9	-0.06	0.5	0	0.3
Smoking	Volume	AF right	591	-0.01	>0.9	0.01	>0.9	-0.15	0.2	-0.15	0.2	0.02	0.4	-0.21	0.01	0.01	>0.9	0.05	0.6	-0.01	0.3
Smoking	Volume	CC 1	588	-0.11	0.2	-0.06	0.6	-0.27	0.02	-0.12	0.3	0.07	0.03	-0.2	0.05	-0.06	0.3	0.01	>0.9	-0.01	0.4
Smoking	Volume	CC 2	588	0	>0.9	-0.06	0.4	-0.09	0.4	-0.14	0.1	0.08	<0.001	-0.18	0.02	-0.06	0.2	-0.01	0.9	-0.01	0.3
Smoking	Volume	CC 3	588	-0.03	0.7	0.06	0.6	-0.02	0.9	0.06	0.7	0.08	0.02	-0.18	0.1	-0.11	0.1	-0.01	>0.9	0	0.9
Smoking	Volume	CC 4	587	0.02	0.8	-0.01	>0.9	-0.13	0.3	-0.04	0.8	0.08	0.02	-0.26	0.02	-0.1	0.1	0.19	0.2	-0.01	0.1
Smoking	Volume	CC 5	590	-0.04	0.6	-0.1	0.3	-0.13	0.3	-0.02	0.9	0.09	0.005	-0.17	0.1	-0.05	0.4	0.02	0.9	-0.01	0.3
Smoking	Volume	CC 6	590	0.03	0.6	-0.05	0.5	-0.01	0.9	0.01	>0.9	0.09	<0.001	-0.1	0.2	-0.02	0.7	-0.04	0.7	-0.01	0.2
Smoking	Volume	CC 7	592	0.02	0.9	-0.13	0.3	-0.25	0.1	-0.1	0.5	-0.03	0.4	-0.16	0.2	-0.09	0.2	-0.02	0.9	-0.01	0.2
Smoking	Volume	CG left	590	-0.03	0.6	-0.07	0.4	-0.19	0.05	-0.12	0.2	0.05	0.03	-0.11	0.2	-0.03	0.5	0.01	0.9	0	0.6
Smoking	Volume	CG right	591	0	>0.9	-0.06	0.5	-0.15	0.2	-0.07	0.5	0.09	0.001	-0.12	0.2	-0.01	0.8	-0.06	0.6	0	0.6
Smoking	Volume	CST left	591	0.06	0.4	-0.14	0.2	-0.08	0.5	-0.13	0.3	0.08	0.007	-0.18	0.08	-0.02	0.7	0.01	>0.9	-0.01	0.2
Smoking	Volume	CST right	590	0	>0.9	-0.06	0.6	-0.06	0.7	-0.14	0.3	0.09	0.008	-0.13	0.3	-0.08	0.2	0.01	>0.9	-0.01	0.2
Smoking	Volume	FX left	592	0.21	0.008	-0.22	0.03	-0.21	0.1	-0.21	0.1	0.07	0.03	-0.14	0.2	-0.08	0.2	-0.22	0.08	-0.02	0.01
Smoking	Volume	FX right	592	0.17	0.04	-0.15	0.1	-0.14	0.3	-0.18	0.2	0.09	0.01	-0.14	0.2	-0.12	0.06	-0.01	>0.9	-0.02	0.004
Smoking	Volume	IFO left	591	-0.06	0.3	-0.07	0.4	0	>0.9	-0.1	0.3	0.03	0.2	-0.16	0.05	-0.03	0.6	-0.01	0.9	0	0.7
Smoking	Volume	IFO right	592	-0.05	0.4	-0.03	0.7	-0.18	0.08	-0.07	0.5	0.03	0.2	-0.18	0.04	-0.06	0.2	-0.06	0.6	0	0.7
Smoking	Volume	ILF left	592	-0.02	0.8	-0.12	0.2	-0.07	0.5	-0.06	0.6	0.01	0.7	-0.13	0.1	-0.01	0.8	-0.09	0.4	-0.01	0.05
Smoking	Volume	ILF right	592	-0.03	0.7	-0.04	0.6	-0.06	0.6	-0.07	0.5	0.03	0.2	-0.14	0.1	0.01	>0.9	-0.07	0.5	-0.01	0.3
Smoking	Volume	MLF left	590	0.06	0.3	-0.01	>0.9	-0.02	0.9	-0.02	0.8	0.06	0.006	-0.13	0.07	0.01	0.8	-0.09	0.3	-0.01	0.2
Smoking	Volume	MLF right	591	0.03	0.6	-0.02	0.8	-0.02	0.8	-0.04	0.6	0.07	0.005	-0.14	0.06	0.03	0.5	-0.08	0.4	-0.01	0.2
Smoking	Volume	OR left	592	0.02	0.8	-0.01	>0.9	0.1	0.4	-0.03	0.8	0.02	0.5	-0.23	0.02	-0.07	0.2	0.03	0.8	0	0.5
Smoking	Volume	OR right	592	0.03	0.7	-0.1	0.3	-0.1	0.4	-0.11	0.4	0.04	0.3	-0.12	0.3	-0.12	0.05	-0.09	0.5	-0.01	0.2
Smoking	Volume	SLF I left	589	-0.01	0.9	-0.07	0.4	-0.17	0.1	-0.08	0.5	0.05	0.06	-0.08	0.3	-0.04	0.5	0.08	0.4	0	>0.9
Smoking	Volume	SLF I right	589	-0.07	0.3	-0.01	0.9	-0.11	0.3	-0.2	0.05	0.05	0.05	-0.09	0.3	-0.05	0.3	0.02	0.8	0	>0.9
Smoking	Volume	SLF II left	590	-0.04	0.6	-0.13	0.2	-0.16	0.2	-0.14	0.3	0.02	0.6	-0.11	0.3	0.04	0.5	0.12	0.3	-0.01	0.3
Smoking	Volume	SLF II right	589	-0.09	0.2	-0.04	0.6	-0.15	0.2	-0.24	0.04	0.05	0.1	-0.15	0.1	-0.05	0.4	0.11	0.3	-0.01	0.3
Smoking	Volume	SLF III left	591	0.01	>0.9	0.06	0.5	0.02	>0.9	-0.14	0.3	0.07	0.03	-0.11	0.3	-0.01	>0.9	0.06	0.6	0	>0.9
Smoking	Volume	SLF III right	590	0.01	>0.9	-0.02	0.9	-0.24	0.03	-0.03	0.8	0.06	0.03	-0.16	0.07	-0.04	0.5	0.01	>0.9	0	0.5
Smoking	Volume	UF left	590	-0.1	0.2	-0.09	0.4	-0.13	0.3	-0.07	0.6	0.06	0.1	-0.06	0.6	0.01	>0.9	-0.09	0.5	0	0.7
Smoking	Volume	UF right	590	-0.16	0.02	-0.09	0.3	-0.06	0.6	0.2	0.1	0.07	0.01	-0.2	0.04	0.03	0.6	-0.19	0.09	0	0.7
aCVRF	ICVF	AF left	586	0.03	0.8	0.14	0.3	-0.08	0.6	0.19	0.3	0.06	0.2	0	>0.9	-0.02	0.5	0.12	0.04	0	0.3
aCVRF	ICVF	AF right	586	0.04	0.7	0.13	0.3	-0.14	0.4	0.22	0.2	0.06	0.1	-0.02	0.9	-0.02	0.6	0.14	0.01*	0	0.2
aCVRF	ICVF	CC 1	583	-0.04	0.7	0.26	0.04	-0.09	0.6	0.17	0.3	0.04	0.3	-0.05	0.7	-0.04	0.2	0.06	0.2	0	0.9
aCVRF	ICVF	CC 2	583	0.02	0.9	0.15	0.2	-0.09	0.6	0.16	0.3	0.04	0.3	-0.03	0.8	-0.03	0.2	0.12	0.03	0	0.5
aCVRF	ICVF	CC 3	582	0.03	0.8	0.1	0.4	-0.12	0.5	0.16	0.3	0.04	0.3	0.06	0.7	-0.05	0.1	0.12	0.02	0	0.2
aCVRF	ICVF	CC 4	582	0.04	0.7	0.06	0.7	-0.01	>0.9	0.15	0.4	0.08	0.08	0.1	0.4	-0.01	0.7	0.12	0.03	-0.01	0.06
aCVRF	ICVF	CC 5	585	0.08	0.5	0.06	0.6	0.06	0.7	0.12	0.5	0.08	0.09	0.11	0.4	0	>0.9	0.09	0.1	0	0.2
aCVRF	ICVF	CC 6	585	0.05	0.7	0.11	0.4	-0.04	0.8	0.2	0.2	0.05	0.2	0.02	0.9	0.01	0.7	0.1	0.07	0	0.4
aCVRF	ICVF	CC 7	587	0.02	0.8	0.14	0.3	0.03	0.8	0.29	0.08	0.06	0.2	0.15	0.3	0.03	0.4	0.13	0.02	0	>0.9
aCVRF	ICVF	CG left	585	0.09	0.4	0.16	0.2	-0.04	0.8	0.13	0.4	0.05	0.2	-0.03	0.8	-0.02	0.4	0.1	0.08	0	0.3
aCVRF	ICVF	CG right	586	0.06	0.5	0.12	0.4	-0.05	0.8	0.14	0.4	0.04	0.3	-0.05	0.7	-0.02	0.5	0.1	0.07	0	0.3
aCVRF	ICVF	CST left	585	0.12	0.3	0.08	0.6	-0.02	>0.9	0.19	0.3	0.06	0.2	0.25	0.08	0.05	0.1	0.12	0.04	0	0.3
aCVRF	ICVF	CST right	585	0.15	0.2	0.12	0.4	-0.01	>0.9	0.17	0.3	0.04	0.3	0.25	0.08	0.05	0.1	0.14	0.02*	-0.01	0.1
aCVRF	ICVF	FX left	586	-0.1	0.3	0.12	0.3	0.34	0.03	0.14	0.3	-0.06	0.1	0.32	0.009	0.1	<0.001*	0.03	0.6	0.01	0.001
aCVRF	ICVF	FX right	587	-0.03	0.8	0.09	0.5	0.31	0.06	0.13	0.4	-0.05	0.2	0.24	0.07	0.1	0.001*	0.07	0.2	0.01	0.03
aCVRF	ICVF	IFO left	586	0.05	0.6	0.17	0.2	-0.08	0.6	0.22	0.2	0.06	0.2	-0.01	>0.9	-0.01	0.9	0.12	0.03	0	0.8
aCVRF	ICVF	IFO right	587	0.02	0.8	0.16	0.2	-0.16	0.4	0.21	0.2	0.05	0.2	0.01	>0.9	0	>0.9	0.15	0.009*	0	>0.9
aCVRF	ICVF	ILF left	586	0.05	0.6	0.18	0.2	-0.08	0.6	0.27	0.1	0.05	0.3	0.04	0.8	0	>0.9	0.12	0.04	0	>0.9
aCVRF	ICVF	ILF right	587	0.04	0.7	0.21	0.1	-0.09	0.6	0.19	0.3	0.04	0.3	0.05	0.7	0.01	0.8	0.14	0.01*	0	0.6
aCVRF	ICVF	MLF left	585	0.05	0.7	0.14	0.3	-0.04	0.8	0.21	0.2	0.05	0.2	-0.02	>0.9	0	>0.9	0.09	0.1	0	0.3
aCVRF	ICVF	MLF right	586	0.05	0.6	0.11	0.4	-0.12	0.5	0.19	0.3	0.06	0.2	-0.01	>0.9	0.01	0.7	0.13	0.02	0	0.3
aCVRF	ICVF	OR left	587	0.04	0.7	0.1	0.4	-0.05	0.8	0.32	0.07	0.06	0.1	0.1	0.5	0.01	0.7	0.12	0.04	0	>0.9
aCVRF	ICVF	OR right	587	0.05	0.6	0.14	0.3	-0.18	0.3	0.22	0.2	0.05	0.3	0.13	0.3	0.01	0.9	0.15	0.009*	0	>0.9
aCVRF	ICVF	SLF I left	582	0.1	0.3	0.09	0.5	0.03	0.9	0.1	0.5	0.07	0.1	0.02	0.9	0	>0.9	0.05	0.3	0	0.2
aCVRF	ICVF	SLF I right	583	0.09	0.4	0.04	0.8	-0.04	0.8	0.15	0.4	0.06	0.2	0.04	0.8	0	>0.9	0.08	0.2	0	0.2
aCVRF	ICVF	SLF II left	584	0.14	0.2	0.14	0.3	-0.02	>0.9	0.14	0.4	0.07	0.1	0	>0.9	-0.03	0.3	0.05	0.3	0	0.1
aCVRF	ICVF	SLF II right	584	0.11	0.3	0.11	0.4	-0.09	0.6	0.21	0.2	0.06	0.1	-0.02	0.9	-0.02	0.5	0.11	0.05	0	0.3
aCVRF	ICVF	SLF III left	585	0.07	0.5	0.11	0.4	-0.11	0.5	0.22	0.2	0.07	0.1	0.03	0.8	-0.03	0.3	0.09	0.1	0	0.2
aCVRF	ICVF	SLF III right	584	0.05	0.6	0.14	0.3	-0.17	0.3	0.23	0.2	0.07	0.1	-0.01	>0.9	-0.03	0.4	0.12	0.03	0	0.1
aCVRF	ICVF	UF left	584	0.07	0.5	0.22	0.07	-0.18	0.3	0.13	0.4	0.05	0.3	-0.06	0.6	-0.01	0.6	0.1	0.07	0	0.6
aCVRF	ICVF	UF right	585	0.05	0.6	0.22	0.08	-0.19	0.2	0.17	0.3	0.05	0.2	-0.08	0.5	-0.01	0.7	0.1	0.06	0	0.7
aCVRF	ISOVF	AF left	582	0.02	0.9	0.13	0.3	-0.14	0.4	-0.13	0.4	0.03	0.5	0.02	0.9	0.06	0.02	-0.11	0.03	0	0.7
aCVRF	ISOVF	AF right	582	0.04	0.7	0.06	0.6	-0.08	0.6	-0.05	0.8	0	>0.9	-0.02	0.9	0.07	0.009*	-0.09	0.08	0	0.4
aCVRF	ISOVF	CC 1	581	0.06	0.5	0.26	0.03	0.16	0.3	0.11	0.5	-0.03	0.5	0.15	0.2	0	>0.9	-0.1	0.05	0	0.6
aCVRF	ISOVF	CC 2	580	0	>0.9	0.15	0.1	0.05	0.7	-0.08	0.5	-0.03	0.4	0.04	0.7	0.07	0.006*	-0.12	0.004*	0	0.5
aCVRF	ISOVF	CC 3	582	0.01	>0.9	0.03	0.8	0.12	0.4	-0.06	0.7	-0.04	0.3	0.09	0.4	0.1	<0.001*	-0.16	<0.001*	0	0.7
aCVRF	ISOVF	CC 4	580	0	>0.9	0.08	0.5	0.14	0.3	-0.02	>0.9	0.02	0.5	0.1	0.4	0.08	0.001*	-0.11	0.02	0	0.2
aCVRF	ISOVF	CC 5	582	-0.04	0.6	0.12	0.3	0.12	0.4	0.02	0.9	0	>0.9	0.06	0.6	0.06	0.02	-0.06	0.2	0	0.1
aCVRF	ISOVF	CC 6	582	-0.04	0.6	0.15	0.1	-0.09	0.5	0.01	>0.9	-0.02	0.5	0.07	0.5	0.06	0.02	-0.08	0.07	0	0.5
aCVRF	ISOVF	CC 7	586	0.05	0.6	0.06	0.6	0.1	0.5	0.07	0.6	0	>0.9	0.26	0.02	0.11	<0.001*	-0.08	0.09	0	0.4
aCVRF	ISOVF	CG left	582	0.01	>0.9	0.17	0.2	-0.05	0.7	-0.13	0.4	0.03	0.4	0	>0.9	0.04	0.1	-0.13	0.02	0	0.2
aCVRF	ISOVF	CG right	583	0.03	0.8	0.1	0.5	-0.08	0.6	-0.13	0.4	0.03	0.4	0.04	0.8	0.07	0.02	-0.1	0.06	0	0.4
aCVRF	ISOVF	CST left	584	-0.04	0.7	0.05	0.6	0.01	>0.9	-0.13	0.3	-0.01	0.7	0.24	0.03	0.09	<0.001*	-0.1	0.03	0	0.5
aCVRF	ISOVF	CST right	583	-0.02	0.8	0.11	0.3	0.01	>0.9	0.07	0.6	-0.01	0.7	0.2	0.09	0.12	<0.001*	-0.06	0.2	0	0.7
aCVRF	ISOVF	FX left	587	-0.15	0.07	0.04	0.7	0.13	0.3	0.05	0.7	-0.04	0.3	0.15	0.2	0.06	0.02	0	>0.9	0	0.7
aCVRF	ISOVF	FX right	587	-0.1	0.3	-0.01	>0.9	0.11	0.4	0.05	0.7	-0.03	0.4	0.08	0.5	0.05	0.06	0.01	0.8	0	0.3
aCVRF	ISOVF	IFO left	582	-0.01	>0.9	0.18	0.06	-0.04	0.7	0.01	>0.9	0	0.9	0.16	0.1	0.07	0.004*	-0.08	0.06	0	0.3
aCVRF	ISOVF	IFO right	585	-0.01	0.8	0.14	0.2	-0.04	0.8	0.05	0.7	-0.01	0.8	0.23	0.02	0.08	<0.001*	-0.08	0.07	0	0.05
aCVRF	ISOVF	ILF left	584	0.07	0.5	0.16	0.2	-0.17	0.3	0.07	0.7	0.03	0.5	0.07	0.6	0.07	0.02	-0.07	0.2	0	0.9
aCVRF	ISOVF	ILF right	585	0.03	0.8	0.12	0.3	-0.08	0.6	0.02	0.9	0.04	0.3	0.09	0.5	0.08	0.003*	-0.06	0.2	0	0.6
aCVRF	ISOVF	MLF left	581	0.01	>0.9	0.17	0.1	-0.14	0.4	0.03	0.8	0.02	0.6	0.02	>0.9	0.04	0.1	-0.06	0.2	0	0.4
aCVRF	ISOVF	MLF right	583	-0.01	0.9	0.14	0.2	-0.17	0.3	-0.01	>0.9	0.02	0.6	0.02	0.9	0.04	0.2	-0.07	0.2	0	0.2
aCVRF	ISOVF	OR left	584	-0.03	0.7	0.11	0.3	-0.04	0.8	0.02	0.9	0.01	0.8	0.25	0.02	0.09	<0.001*	-0.08	0.07	0	0.2
aCVRF	ISOVF	OR right	584	0	>0.9	0.17	0.1	0	>0.9	0.08	0.6	0	>0.9	0.2	0.07	0.12	<0.001*	-0.07	0.1	0.01	0.02
aCVRF	ISOVF	SLF I left	582	0.07	0.5	0.05	0.7	-0.16	0.3	-0.18	0.3	0.03	0.4	0.02	0.9	0.05	0.1	-0.15	0.004*	0	0.2
aCVRF	ISOVF	SLF I right	581	0.02	0.8	0.05	0.7	-0.11	0.5	-0.1	0.5	0	>0.9	0.08	0.5	0.07	0.01*	-0.11	0.03	0	0.5
aCVRF	ISOVF	SLF II left	581	0.08	0.4	0.12	0.3	-0.1	0.5	-0.21	0.2	0.01	0.7	-0.03	0.8	0.04	0.1	-0.15	0.005*	0	0.3
aCVRF	ISOVF	SLF II right	581	0.06	0.5	0.08	0.5	-0.12	0.4	-0.11	0.5	-0.02	0.6	0.04	0.7	0.08	0.005*	-0.12	0.02	0	0.6
aCVRF	ISOVF	SLF III left	583	0.06	0.5	0.11	0.4	-0.03	0.9	-0.19	0.2	0.02	0.5	-0.03	0.8	0.09	0.001*	-0.15	0.003*	0	0.2
aCVRF	ISOVF	SLF III right	583	0.01	0.9	0.07	0.5	0.08	0.6	0.1	0.5	-0.01	0.9	0.02	0.9	0.09	<0.001*	-0.12	0.02	0	0.2
aCVRF	ISOVF	UF left	582	-0.01	>0.9	0.16	0.2	-0.21	0.2	0.2	0.2	0.05	0.2	0.01	>0.9	0.02	0.4	-0.06	0.3	0	0.5
aCVRF	ISOVF	UF right	581	-0.04	0.7	0.21	0.08	-0.12	0.4	0.06	0.7	0.07	0.1	0.1	0.4	0.01	0.7	-0.05	0.4	0	0.2
aCVRF	MTsat	AF left	580	0.06	0.5	-0.04	0.8	-0.22	0.1	-0.08	0.6	0.1	0.007	-0.03	0.8	-0.06	0.02	0.12	0.02*	0	>0.9
aCVRF	MTsat	AF right	581	0.18	0.05	0	>0.9	-0.22	0.1	-0.09	0.5	0.13	<0.001	-0.03	0.8	-0.06	0.03	0.15	0.002*	0	0.6
aCVRF	MTsat	CC 1	577	0.13	0.1	0.05	0.7	-0.17	0.2	-0.08	0.5	0.11	0.001	-0.22	0.05	-0.06	0.01*	0.06	0.2	0	0.2
aCVRF	MTsat	CC 2	578	0.16	0.08	0.07	0.5	-0.27	0.05	-0.08	0.6	0.11	0.003	-0.03	0.8	-0.07	0.005*	0.13	0.006*	0	0.6
aCVRF	MTsat	CC 3	578	0.11	0.2	0.05	0.7	-0.24	0.1	-0.08	0.6	0.1	0.01	0.04	0.7	-0.07	0.008*	0.14	0.006*	0	0.7
aCVRF	MTsat	CC 4	579	0.1	0.3	0.05	0.7	-0.23	0.1	-0.04	0.8	0.11	0.008	0.08	0.5	-0.06	0.03	0.16	0.002*	0	0.5
aCVRF	MTsat	CC 5	580	0.07	0.5	0.02	0.9	-0.24	0.1	-0.08	0.6	0.1	0.01	0.09	0.5	-0.06	0.03	0.15	0.005*	0	0.4
aCVRF	MTsat	CC 6	581	0.13	0.1	-0.02	0.8	-0.2	0.1	-0.19	0.2	0.11	0.004	-0.09	0.4	-0.04	0.1	0.16	<0.001*	0	0.3
aCVRF	MTsat	CC 7	584	0.18	0.05	0.04	0.7	-0.13	0.4	-0.12	0.4	0.11	0.003	-0.12	0.3	-0.02	0.4	0.16	<0.001*	0	0.4
aCVRF	MTsat	CG left	578	0.12	0.2	-0.01	>0.9	-0.25	0.08	-0.17	0.2	0.11	0.003	-0.04	0.7	-0.05	0.06	0.1	0.03	0	0.7
aCVRF	MTsat	CG right	583	0.12	0.2	0.04	0.7	-0.27	0.06	-0.17	0.3	0.11	0.004	-0.09	0.4	-0.07	0.006*	0.14	0.003*	0	0.4
aCVRF	MTsat	CST left	581	0.03	0.8	0.07	0.6	-0.2	0.2	0.02	>0.9	0.11	0.004	0.06	0.6	-0.05	0.09	0.13	0.01*	0	0.2
aCVRF	MTsat	CST right	580	0.11	0.2	0.1	0.4	-0.24	0.1	-0.05	0.8	0.11	0.007	0	>0.9	-0.06	0.05	0.18	<0.001*	0	0.5
aCVRF	MTsat	FX left	587	0.18	0.05	-0.03	0.8	-0.16	0.3	0.03	0.9	0.07	0.06	0.07	0.6	-0.05	0.05	0.05	0.4	0.01	0.03
aCVRF	MTsat	FX right	586	0.17	0.07	-0.01	>0.9	-0.1	0.5	-0.03	0.9	0.05	0.2	0.07	0.5	-0.04	0.1	0.05	0.4	0.01	0.008
aCVRF	MTsat	IFO left	582	0.13	0.1	0.01	>0.9	-0.15	0.3	-0.09	0.5	0.12	<0.001	-0.17	0.1	-0.05	0.03	0.11	0.02*	0	0.4
aCVRF	MTsat	IFO right	583	0.19	0.02	0.03	0.8	-0.21	0.1	-0.14	0.3	0.12	<0.001	-0.18	0.09	-0.05	0.03	0.13	0.002*	0	0.2
aCVRF	MTsat	ILF left	581	0.19	0.03	0.12	0.3	-0.13	0.4	-0.19	0.2	0.1	0.008	-0.11	0.4	-0.07	0.01*	0.11	0.02	0	0.9
aCVRF	MTsat	ILF right	581	0.21	0.02	0.04	0.7	-0.17	0.2	-0.25	0.07	0.12	<0.001	-0.08	0.5	-0.03	0.2	0.12	0.01*	0	0.8
aCVRF	MTsat	MLF left	581	0.07	0.4	-0.02	0.8	-0.22	0.1	-0.17	0.2	0.09	0.01	-0.06	0.6	-0.07	0.01*	0.15	0.002*	0	0.6
aCVRF	MTsat	MLF right	582	0.19	0.04	-0.01	>0.9	-0.21	0.2	-0.23	0.1	0.12	0.001	-0.12	0.3	-0.04	0.1	0.17	<0.001*	0	0.5
aCVRF	MTsat	OR left	583	0.12	0.2	0.05	0.6	-0.11	0.5	-0.06	0.6	0.11	0.002	-0.11	0.3	-0.04	0.08	0.18	<0.001*	0	0.7
aCVRF	MTsat	OR right	584	0.18	0.05	0.07	0.6	-0.18	0.2	-0.2	0.2	0.12	0.001	-0.12	0.3	-0.05	0.04	0.21	<0.001*	0	0.3
aCVRF	MTsat	SLF I left	580	0.03	0.8	0.06	0.6	-0.25	0.1	-0.14	0.4	0.09	0.02	-0.04	0.8	-0.07	0.02	0.14	0.006*	0	0.5
aCVRF	MTsat	SLF I right	580	0.12	0.2	0.04	0.7	-0.27	0.09	-0.16	0.3	0.11	0.01	-0.03	0.8	-0.06	0.04	0.17	0.002*	0	0.4
aCVRF	MTsat	SLF II left	581	0.09	0.4	-0.01	>0.9	-0.24	0.1	-0.14	0.4	0.11	0.005	-0.03	0.8	-0.06	0.04	0.11	0.02	0	0.4
aCVRF	MTsat	SLF II right	580	0.17	0.07	0.04	0.7	-0.28	0.07	-0.14	0.4	0.11	0.004	-0.07	0.6	-0.07	0.02	0.17	<0.001*	0	0.6
aCVRF	MTsat	SLF III left	579	0.09	0.4	-0.03	0.8	-0.22	0.1	-0.03	0.8	0.1	0.009	0	>0.9	-0.05	0.05	0.13	0.008*	0	0.9
aCVRF	MTsat	SLF III right	581	0.14	0.1	0	>0.9	-0.22	0.1	-0.02	0.9	0.11	0.005	-0.06	0.6	-0.06	0.03	0.15	0.003*	0	0.5
aCVRF	MTsat	UF left	583	0.17	0.07	0.11	0.4	-0.01	>0.9	-0.23	0.1	0.12	0.001	-0.21	0.08	-0.08	0.002*	0.06	0.2	0	0.1
aCVRF	MTsat	UF right	581	0.23	0.01	0.13	0.2	-0.14	0.3	-0.25	0.08	0.11	0.004	-0.24	0.04	-0.07	0.01*	0.08	0.08	0	0.4
aCVRF	Volume	AF left	586	-0.01	>0.9	-0.03	0.7	-0.05	0.6	-0.17	0.06	0.02	0.3	-0.17	0.02	-0.03	0.08	0.05	0.09	0	0.2
aCVRF	Volume	AF right	586	-0.02	0.7	0.05	0.5	-0.11	0.3	-0.17	0.1	0.01	0.8	-0.22	0.01	-0.05	0.01*	0.05	0.1	0	0.6
aCVRF	Volume	CC 1	583	-0.12	0.1	-0.01	>0.9	-0.25	0.04	-0.14	0.2	0.05	0.08	-0.22	0.03	-0.04	0.04	0.04	0.3	0	0.4
aCVRF	Volume	CC 2	583	-0.01	0.9	-0.02	0.7	-0.08	0.4	-0.15	0.1	0.07	0.003	-0.2	0.007	-0.04	0.03	0.05	0.1	0	0.2
aCVRF	Volume	CC 3	583	-0.03	0.7	0.08	0.4	-0.04	0.8	0.05	0.7	0.07	0.03	-0.23	0.03	-0.04	0.08	0.13	0.003*	0	0.09
aCVRF	Volume	CC 4	583	-0.01	0.9	0.03	0.8	-0.11	0.4	-0.07	0.6	0.07	0.06	-0.28	0.01	-0.08	<0.001*	0.12	0.007*	0	0.2
aCVRF	Volume	CC 5	585	-0.06	0.4	-0.02	0.8	-0.08	0.5	-0.06	0.6	0.07	0.04	-0.18	0.08	-0.09	<0.001*	0.1	0.02*	0	0.1
aCVRF	Volume	CC 6	585	0.04	0.5	0	>0.9	0.01	0.9	-0.01	>0.9	0.08	0.002	-0.11	0.1	-0.03	0.1	0.07	0.02*	0	0.09
aCVRF	Volume	CC 7	587	-0.01	0.9	-0.08	0.5	-0.21	0.2	-0.14	0.4	-0.05	0.2	-0.19	0.1	-0.1	<0.001*	0.07	0.2	0	0.7
aCVRF	Volume	CG left	585	-0.04	0.5	-0.03	0.7	-0.17	0.09	-0.14	0.2	0.04	0.09	-0.11	0.2	-0.04	0.03	0.06	0.06	0	0.6
aCVRF	Volume	CG right	586	-0.01	>0.9	-0.02	0.8	-0.12	0.3	-0.09	0.4	0.08	0.004	-0.13	0.1	-0.03	0.2	0.04	0.3	0	0.7
aCVRF	Volume	CST left	586	0.05	0.5	-0.1	0.3	-0.07	0.6	-0.14	0.2	0.07	0.02	-0.19	0.05	-0.05	0.03	0.08	0.05	0	0.04
aCVRF	Volume	CST right	585	-0.02	0.8	-0.02	0.9	-0.03	0.8	-0.16	0.2	0.08	0.03	-0.15	0.2	-0.05	0.03	0.06	0.2	0	0.1
aCVRF	Volume	FX left	587	0.19	0.02	-0.21	0.04	-0.21	0.1	-0.22	0.1	0.06	0.06	-0.16	0.1	-0.04	0.1	0.08	0.06	0	0.3
aCVRF	Volume	FX right	587	0.15	0.07	-0.13	0.2	-0.12	0.4	-0.21	0.1	0.08	0.02	-0.17	0.1	-0.06	0.007*	0.11	0.01*	0	0.03
aCVRF	Volume	IFO left	586	-0.08	0.2	-0.04	0.6	0.03	0.8	-0.12	0.3	0.02	0.4	-0.17	0.04	-0.03	0.06	0.05	0.2	0	0.6
aCVRF	Volume	IFO right	587	-0.06	0.3	0.01	>0.9	-0.15	0.2	-0.09	0.4	0.02	0.5	-0.2	0.02	-0.05	0.02	0.02	0.6	0	>0.9
aCVRF	Volume	ILF left	587	0	>0.9	-0.11	0.2	-0.08	0.5	-0.06	0.6	0.02	0.6	-0.14	0.1	0.02	0.4	0.03	0.4	0	0.7
aCVRF	Volume	ILF right	587	-0.03	0.6	-0.03	0.7	-0.05	0.7	-0.07	0.5	0.03	0.2	-0.15	0.07	0	0.8	0.01	0.8	0	0.2
aCVRF	Volume	MLF left	585	0.07	0.2	0.04	0.6	0.01	>0.9	-0.04	0.7	0.05	0.01	-0.14	0.05	-0.01	0.4	0.06	0.03	0	0.07
aCVRF	Volume	MLF right	586	0.04	0.5	0.02	0.8	0	>0.9	-0.05	0.6	0.06	0.008	-0.15	0.05	0	0.9	0.05	0.1	0	0.1
aCVRF	Volume	OR left	587	0.01	>0.9	0.02	0.8	0.14	0.3	-0.05	0.7	0.01	0.7	-0.24	0.01	-0.04	0.06	0.06	0.2	0	0.7
aCVRF	Volume	OR right	587	0.02	0.8	-0.08	0.5	-0.09	0.5	-0.13	0.3	0.03	0.3	-0.15	0.2	-0.04	0.07	0.05	0.2	0	0.06
aCVRF	Volume	SLF I left	584	-0.01	0.8	-0.04	0.6	-0.16	0.1	-0.09	0.4	0.04	0.1	-0.1	0.2	-0.02	0.4	0.14	<0.001*	0	0.05
aCVRF	Volume	SLF I right	584	-0.07	0.2	0.03	0.7	-0.09	0.4	-0.21	0.03	0.04	0.1	-0.12	0.1	-0.04	0.04	0.1	0.004*	0	0.07
aCVRF	Volume	SLF II left	585	-0.04	0.6	-0.11	0.3	-0.13	0.3	-0.14	0.3	0.01	0.7	-0.12	0.2	0	0.9	0.13	0.002*	0	0.1
aCVRF	Volume	SLF II right	584	-0.1	0.1	0.01	0.9	-0.11	0.3	-0.26	0.02	0.03	0.3	-0.17	0.06	-0.06	0.003*	0.11	0.003*	0	0.1
aCVRF	Volume	SLF III left	586	-0.01	0.9	0.09	0.3	0.05	0.7	-0.16	0.2	0.06	0.07	-0.13	0.2	-0.04	0.09	0.07	0.1	0	0.6
aCVRF	Volume	SLF III right	585	-0.02	0.8	0.04	0.6	-0.2	0.07	-0.05	0.6	0.04	0.1	-0.18	0.05	-0.07	<0.001*	0.06	0.1	0	0.5
aCVRF	Volume	UF left	585	-0.11	0.2	-0.07	0.5	-0.11	0.4	-0.08	0.6	0.05	0.2	-0.06	0.6	-0.02	0.5	0.04	0.4	0	0.6
aCVRF	Volume	UF right	585	-0.15	0.04	-0.08	0.4	-0.08	0.5	0.21	0.08	0.07	0.01	-0.2	0.03	0.02	0.4	0.02	0.7	0	0.2
Abbreviations: aCVRF = aggregate cardiovascular risk factors, AF = arcuate fasciculus, ApoE = apolipoprotein E, BMI = body mass index, CC = corpus callosum (1 = rostrum, 2 = genu, 3 = rostral body, 4 = anterior midbody, 5 = posterior midbody, 6 = isthmus, 7 = splenium), CG = cingulum bundle, CST = cortico-spinal tract, FX = fornix, CVRF = cardiovascular risk factor, ICVF = intra-cellular volume f…

## Sheet: Supp_Data_7_control_models
Supplementary Data 7. Control models standardised β and p-value estimated only from individuals with complete covariate data, along with sample size and number of missing data in each covariate. * False discovery rate-corrected p<0.05.
				Missing N						CVRF		CVRF x sex		CVRF x age
CVRF	Map	Tract	N	Education	ApoE risk	Atypical MDD	Melancholic MDD	MVPA	Alcohol	β	P	β	P	β	P
Diabetes	ICVF	AF left	595	2	222	42	42	284	94	-0.15	0.4	0.42	0.3	-0.03	0.2
Diabetes	ICVF	AF right	595	2	222	42	42	284	94	-0.12	0.5	0.69	0.08	-0.03	0.2
Diabetes	ICVF	CC 1	592	2	219	42	42	283	93	-0.07	0.7	0.15	0.7	-0.02	0.4
Diabetes	ICVF	CC 2	592	2	219	42	42	284	93	-0.13	0.4	0.42	0.3	-0.03	0.2
Diabetes	ICVF	CC 3	591	2	219	42	42	284	93	-0.17	0.3	0.82	0.04	-0.04	0.08
Diabetes	ICVF	CC 4	590	2	219	42	42	283	93	-0.25	0.2	0.73	0.09	-0.04	0.2
Diabetes	ICVF	CC 5	594	2	221	42	42	283	94	-0.15	0.4	0.41	0.3	-0.02	0.4
Diabetes	ICVF	CC 6	594	2	222	42	42	284	94	-0.05	0.8	0.48	0.3	-0.02	0.4
Diabetes	ICVF	CC 7	596	2	222	42	42	284	94	-0.11	0.5	0.63	0.1	-0.02	0.5
Diabetes	ICVF	CG left	594	2	222	42	42	284	94	-0.12	0.5	0.38	0.4	-0.03	0.2
Diabetes	ICVF	CG right	595	2	222	42	42	284	94	-0.03	0.9	0.48	0.2	-0.02	0.3
Diabetes	ICVF	CST left	594	2	220	42	42	283	94	-0.04	0.8	0.51	0.2	-0.01	0.8
Diabetes	ICVF	CST right	594	2	219	42	42	283	93	0.03	0.9	0.88	0.04	-0.01	0.8
Diabetes	ICVF	FX left	595	2	223	42	42	284	94	0.02	0.9	0.69	0.06	0.01	0.8
Diabetes	ICVF	FX right	596	2	223	42	42	284	94	-0.08	0.6	0.79	0.04	0	>0.9
Diabetes	ICVF	IFO left	595	2	222	42	42	284	94	-0.11	0.5	0.54	0.2	-0.02	0.4
Diabetes	ICVF	IFO right	596	2	222	42	42	284	94	-0.1	0.6	0.72	0.07	-0.02	0.3
Diabetes	ICVF	ILF left	595	2	220	42	42	283	94	-0.04	0.8	0.47	0.2	-0.02	0.3
Diabetes	ICVF	ILF right	596	2	222	42	42	284	94	-0.06	0.7	0.64	0.1	-0.03	0.2
Diabetes	ICVF	MLF left	594	2	222	42	42	284	94	-0.04	0.8	0.37	0.4	-0.03	0.2
Diabetes	ICVF	MLF right	595	2	222	42	42	284	94	-0.03	0.9	0.54	0.2	-0.03	0.3
Diabetes	ICVF	OR left	596	2	222	42	42	284	94	-0.05	0.8	0.74	0.07	-0.02	0.4
Diabetes	ICVF	OR right	596	2	222	42	42	284	94	-0.16	0.4	0.95	0.02	-0.02	0.3
Diabetes	ICVF	SLF I left	591	2	221	42	42	284	94	0	>0.9	0.3	0.5	0	>0.9
Diabetes	ICVF	SLF I right	592	2	221	42	42	284	94	-0.03	0.9	0.45	0.3	0	>0.9
Diabetes	ICVF	SLF II left	593	2	221	42	42	284	94	-0.08	0.6	0.29	0.5	-0.02	0.5
Diabetes	ICVF	SLF II right	593	2	221	42	42	284	94	-0.06	0.7	0.55	0.2	-0.01	0.7
Diabetes	ICVF	SLF III left	594	2	221	42	42	284	94	-0.12	0.5	0.37	0.4	-0.02	0.3
Diabetes	ICVF	SLF III right	593	2	220	42	42	284	94	-0.1	0.6	0.68	0.09	-0.03	0.2
Diabetes	ICVF	UF left	593	2	219	42	42	282	94	0.04	0.8	0.12	0.7	-0.03	0.2
Diabetes	ICVF	UF right	594	2	220	42	42	283	94	-0.03	0.8	0.36	0.4	-0.03	0.1
Diabetes	ISOVF	AF left	591	2	222	42	42	284	94	-0.17	0.3	0.24	0.5	0	>0.9
Diabetes	ISOVF	AF right	591	2	222	42	42	284	94	-0.01	>0.9	0.44	0.2	0.01	0.6
Diabetes	ISOVF	CC 1	590	2	219	42	42	283	93	0.12	0.4	0.19	0.6	0.05	0.01
Diabetes	ISOVF	CC 2	589	2	219	42	42	284	93	0.24	0.09	0.1	0.7	0.05	0.003
Diabetes	ISOVF	CC 3	591	2	219	42	42	284	93	0.26	0.09	-0.04	>0.9	0.05	0.01
Diabetes	ISOVF	CC 4	588	2	219	42	42	283	93	0.07	0.7	0.11	0.8	0.02	0.4
Diabetes	ISOVF	CC 5	591	2	221	42	42	283	94	0.04	0.8	0.35	0.3	0.03	0.1
Diabetes	ISOVF	CC 6	591	2	222	42	42	284	94	0.13	0.4	0.41	0.2	0.02	0.2
Diabetes	ISOVF	CC 7	595	2	222	42	42	284	94	0.32	0.03	0.38	0.3	0.05	0.01
Diabetes	ISOVF	CG left	591	2	222	42	42	284	94	-0.09	0.6	0.16	0.7	0.01	0.7
Diabetes	ISOVF	CG right	592	2	222	42	42	284	94	-0.02	>0.9	0.32	0.4	0	0.9
Diabetes	ISOVF	CST left	593	2	220	42	42	283	94	0.28	0.06	-0.04	>0.9	0.05	0.004
Diabetes	ISOVF	CST right	592	2	219	42	42	283	93	0.46	0.003*	0.43	0.2	0.05	0.005
Diabetes	ISOVF	FX left	596	2	223	42	42	284	94	0.13	0.4	0.24	0.5	0	>0.9
Diabetes	ISOVF	FX right	596	2	223	42	42	284	94	-0.07	0.7	0.31	0.4	-0.02	0.4
Diabetes	ISOVF	IFO left	591	2	222	42	42	284	94	0.16	0.2	0.67	0.03	0.02	0.2
Diabetes	ISOVF	IFO right	594	2	222	42	42	284	94	0.2	0.1	0.36	0.2	0.03	0.08
Diabetes	ISOVF	ILF left	593	2	220	42	42	283	94	0	>0.9	0.56	0.1	0.01	0.7
Diabetes	ISOVF	ILF right	594	2	222	42	42	284	94	0.19	0.2	0.51	0.2	0.03	0.2
Diabetes	ISOVF	MLF left	590	2	222	42	42	284	94	-0.11	0.5	0.41	0.3	-0.02	0.4
Diabetes	ISOVF	MLF right	592	2	222	42	42	284	94	0	>0.9	0.59	0.1	-0.01	0.7
Diabetes	ISOVF	OR left	593	2	222	42	42	284	94	0.21	0.2	0.12	0.7	0.02	0.2
Diabetes	ISOVF	OR right	593	2	222	42	42	284	94	0.5	<0.001*	0.39	0.2	0.04	0.02
Diabetes	ISOVF	SLF I left	591	2	221	42	42	284	94	-0.15	0.4	0.15	0.7	0.01	0.5
Diabetes	ISOVF	SLF I right	590	2	221	42	42	284	94	0	>0.9	0.17	0.7	0.03	0.1
Diabetes	ISOVF	SLF II left	590	2	221	42	42	284	94	-0.17	0.3	-0.03	>0.9	0	0.9
Diabetes	ISOVF	SLF II right	590	2	221	42	42	284	94	0	>0.9	0.3	0.4	0.02	0.4
Diabetes	ISOVF	SLF III left	592	2	221	42	42	284	94	-0.07	0.7	0.11	0.8	0.01	0.6
Diabetes	ISOVF	SLF III right	592	2	220	42	42	284	94	0.02	>0.9	0.4	0.3	0.02	0.4
Diabetes	ISOVF	UF left	591	2	219	42	42	282	94	-0.19	0.3	0.22	0.6	-0.01	0.8
Diabetes	ISOVF	UF right	590	2	220	42	42	283	94	-0.08	0.6	0.52	0.2	0.02	0.5
Diabetes	MTsat	AF left	588	2	222	42	42	284	94	0.01	>0.9	0.21	0.6	-0.02	0.4
Diabetes	MTsat	AF right	589	2	222	42	42	284	94	-0.06	0.7	0.41	0.3	-0.01	0.7
Diabetes	MTsat	CC 1	585	2	219	42	42	283	93	-0.02	>0.9	-0.16	0.6	0.02	0.3
Diabetes	MTsat	CC 2	586	2	219	42	42	284	93	-0.06	0.7	0.11	0.8	-0.02	0.4
Diabetes	MTsat	CC 3	586	2	219	42	42	284	93	-0.03	0.8	0.39	0.3	-0.03	0.2
Diabetes	MTsat	CC 4	587	2	219	42	42	283	93	0.13	0.4	0.3	0.4	0.01	0.8
Diabetes	MTsat	CC 5	588	2	221	42	42	283	94	0.13	0.5	0.19	0.6	0.02	0.5
Diabetes	MTsat	CC 6	589	2	222	42	42	284	94	0.05	0.7	0.15	0.7	0.02	0.3
Diabetes	MTsat	CC 7	592	2	222	42	42	284	94	-0.13	0.4	0.08	0.8	-0.02	0.3
Diabetes	MTsat	CG left	586	2	222	42	42	284	94	0.12	0.4	-0.05	0.9	0.02	0.5
Diabetes	MTsat	CG right	591	2	222	42	42	284	94	-0.02	>0.9	0.11	0.8	0	0.9
Diabetes	MTsat	CST left	589	2	220	42	42	283	94	0.14	0.4	0.2	0.6	0	>0.9
Diabetes	MTsat	CST right	588	2	219	42	42	283	93	0.07	0.7	0.23	0.6	0.02	0.3
Diabetes	MTsat	FX left	596	2	223	42	42	284	94	-0.1	0.5	-0.13	0.7	-0.04	0.04
Diabetes	MTsat	FX right	595	2	223	42	42	284	94	-0.04	0.8	-0.14	0.7	-0.02	0.3
Diabetes	MTsat	IFO left	591	2	222	42	42	284	94	-0.29	0.04	-0.13	0.7	-0.05	0.005
Diabetes	MTsat	IFO right	592	2	222	42	42	284	94	-0.27	0.05	0.11	0.7	-0.05	0.008
Diabetes	MTsat	ILF left	590	2	220	42	42	283	94	-0.29	0.05	0	>0.9	-0.05	0.009
Diabetes	MTsat	ILF right	590	2	222	42	42	284	94	-0.18	0.2	0.04	>0.9	-0.04	0.05
Diabetes	MTsat	MLF left	589	2	222	42	42	284	94	-0.04	0.8	0.22	0.5	-0.01	0.6
Diabetes	MTsat	MLF right	590	2	222	42	42	284	94	0.06	0.7	0.18	0.6	0.03	0.2
Diabetes	MTsat	OR left	592	2	222	42	42	284	94	-0.16	0.3	0.74	0.04	-0.05	0.02
Diabetes	MTsat	OR right	592	2	222	42	42	284	94	-0.25	0.1	0.95	0.008	-0.02	0.4
Diabetes	MTsat	SLF I left	588	2	221	42	42	284	94	0.2	0.2	0	>0.9	0.02	0.4
Diabetes	MTsat	SLF I right	588	2	221	42	42	284	94	0.13	0.5	0.13	0.7	0.03	0.2
Diabetes	MTsat	SLF II left	589	2	221	42	42	284	94	0.19	0.3	-0.1	0.8	0.01	0.7
Diabetes	MTsat	SLF II right	588	2	221	42	42	284	94	0.06	0.7	0.18	0.6	0.03	0.3
Diabetes	MTsat	SLF III left	587	2	221	42	42	284	94	0.05	0.7	0.34	0.4	-0.02	0.3
Diabetes	MTsat	SLF III right	589	2	220	42	42	284	94	-0.01	>0.9	0.42	0.3	-0.01	0.6
Diabetes	MTsat	UF left	592	2	219	42	42	282	94	-0.24	0.1	-0.23	0.5	-0.04	0.03
Diabetes	MTsat	UF right	589	2	220	42	42	283	94	-0.02	0.9	0.13	0.7	0	0.8
Diabetes	Volume	AF left	595	2	222	42	42	284	94	-0.02	0.8	-0.06	0.8	-0.04	0.001
Diabetes	Volume	AF right	595	2	222	42	42	284	94	0	>0.9	-0.19	0.4	-0.05	0.001
Diabetes	Volume	CC 1	592	2	219	42	42	283	93	-0.19	0.1	-0.26	0.4	-0.05	0.005
Diabetes	Volume	CC 2	592	2	219	42	42	284	93	-0.2	0.05	-0.32	0.2	-0.04	<0.001*
Diabetes	Volume	CC 3	592	2	219	42	42	284	93	-0.48	<0.001*	-0.05	0.9	-0.04	0.03
Diabetes	Volume	CC 4	591	2	219	42	42	283	93	-0.27	0.06	0.19	0.6	-0.03	0.1
Diabetes	Volume	CC 5	594	2	221	42	42	283	94	-0.38	0.008	0.2	0.5	-0.06	0.002
Diabetes	Volume	CC 6	594	2	222	42	42	284	94	-0.35	<0.001*	0.4	0.09	-0.06	<0.001*
Diabetes	Volume	CC 7	596	2	222	42	42	284	94	-0.4	0.02	0.07	0.8	-0.03	0.1
Diabetes	Volume	CG left	594	2	222	42	42	284	94	-0.07	0.5	0.13	0.6	-0.04	0.002
Diabetes	Volume	CG right	595	2	222	42	42	284	94	-0.06	0.6	-0.27	0.3	-0.05	<0.001*
Diabetes	Volume	CST left	595	2	220	42	42	283	94	-0.32	0.01	-0.08	0.8	-0.06	<0.001*
Diabetes	Volume	CST right	594	2	219	42	42	283	93	-0.39	0.006*	-0.09	0.8	-0.06	<0.001*
Diabetes	Volume	FX left	596	2	223	42	42	284	94	-0.09	0.5	-0.08	0.8	-0.01	0.6
Diabetes	Volume	FX right	596	2	223	42	42	284	94	-0.24	0.09	0.41	0.2	-0.03	0.07
Diabetes	Volume	IFO left	595	2	222	42	42	284	94	-0.05	0.7	-0.16	0.5	-0.06	<0.001*
Diabetes	Volume	IFO right	596	2	222	42	42	284	94	-0.17	0.1	0.01	>0.9	-0.05	<0.001*
Diabetes	Volume	ILF left	596	2	220	42	42	283	94	0.03	0.8	-0.11	0.7	-0.06	<0.001*
Diabetes	Volume	ILF right	596	2	222	42	42	284	94	-0.15	0.2	0.24	0.3	-0.05	<0.001*
Diabetes	Volume	MLF left	594	2	222	42	42	284	94	-0.26	0.006*	0.37	0.1	-0.05	<0.001*
Diabetes	Volume	MLF right	595	2	222	42	42	284	94	-0.27	0.006*	0.15	0.5	-0.07	<0.001*
Diabetes	Volume	OR left	596	2	222	42	42	284	94	-0.16	0.2	0.06	0.8	-0.05	0.002
Diabetes	Volume	OR right	596	2	222	42	42	284	94	-0.46	<0.001*	0.23	0.5	-0.04	0.01
Diabetes	Volume	SLF I left	593	2	221	42	42	284	94	-0.24	0.03	0.42	0.1	-0.06	<0.001*
Diabetes	Volume	SLF I right	593	2	221	42	42	284	94	-0.21	0.06	0.31	0.2	-0.06	<0.001*
Diabetes	Volume	SLF II left	594	2	221	42	42	284	94	-0.15	0.2	0.72	0.02	-0.04	0.02
Diabetes	Volume	SLF II right	593	2	221	42	42	284	94	-0.17	0.2	0.49	0.09	-0.06	<0.001*
Diabetes	Volume	SLF III left	595	2	221	42	42	284	94	-0.1	0.5	0.02	>0.9	-0.03	0.05
Diabetes	Volume	SLF III right	594	2	220	42	42	284	94	-0.1	0.4	-0.21	0.4	-0.05	0.003
Diabetes	Volume	UF left	594	2	219	42	42	282	94	-0.23	0.1	-0.54	0.1	-0.04	0.02
Diabetes	Volume	UF right	594	2	220	42	42	283	94	-0.06	0.7	-0.1	0.7	-0.04	0.01
Dyslipidemia	ICVF	AF left	599	2	222	42	42	284	94	-0.11	0.2	0.3	0.06	-0.01	0.4
Dyslipidemia	ICVF	AF right	599	2	222	42	42	284	94	-0.11	0.2	0.33	0.04	-0.01	0.3
Dyslipidemia	ICVF	CC 1	596	2	219	42	42	283	93	-0.11	0.2	0.17	0.3	-0.01	0.3
Dyslipidemia	ICVF	CC 2	596	2	219	42	42	284	93	-0.16	0.05	0.28	0.07	-0.01	0.3
Dyslipidemia	ICVF	CC 3	595	2	219	42	42	284	93	-0.2	0.01	0.23	0.1	-0.01	0.2
Dyslipidemia	ICVF	CC 4	594	2	219	42	42	283	93	-0.16	0.06	0.31	0.06	-0.02	0.08
Dyslipidemia	ICVF	CC 5	598	2	221	42	42	283	94	-0.16	0.06	0.26	0.1	-0.01	0.4
Dyslipidemia	ICVF	CC 6	598	2	222	42	42	284	94	-0.08	0.4	0.28	0.09	-0.01	0.6
Dyslipidemia	ICVF	CC 7	600	2	222	42	42	284	94	-0.04	0.6	0.33	0.05	-0.01	0.3
Dyslipidemia	ICVF	CG left	598	2	222	42	42	284	94	-0.13	0.1	0.27	0.1	-0.01	0.3
Dyslipidemia	ICVF	CG right	599	2	222	42	42	284	94	-0.13	0.1	0.26	0.1	-0.01	0.3
Dyslipidemia	ICVF	CST left	598	2	220	42	42	283	94	-0.09	0.3	0.27	0.1	0	0.8
Dyslipidemia	ICVF	CST right	598	2	219	42	42	283	93	-0.1	0.3	0.22	0.2	-0.01	0.3
Dyslipidemia	ICVF	FX left	599	2	223	42	42	284	94	0.18	0.02	0.14	0.4	0.02	0.004
Dyslipidemia	ICVF	FX right	600	2	223	42	42	284	94	0.19	0.02	0.23	0.2	0.02	0.09
Dyslipidemia	ICVF	IFO left	599	2	222	42	42	284	94	-0.08	0.4	0.26	0.1	-0.01	0.4
Dyslipidemia	ICVF	IFO right	600	2	222	42	42	284	94	-0.08	0.3	0.34	0.04	-0.01	0.4
Dyslipidemia	ICVF	ILF left	599	2	220	42	42	283	94	-0.07	0.4	0.3	0.08	0	0.6
Dyslipidemia	ICVF	ILF right	600	2	222	42	42	284	94	-0.07	0.4	0.3	0.07	-0.01	0.3
Dyslipidemia	ICVF	MLF left	598	2	222	42	42	284	94	-0.07	0.4	0.28	0.09	-0.01	0.5
Dyslipidemia	ICVF	MLF right	599	2	222	42	42	284	94	-0.08	0.4	0.33	0.05	-0.01	0.4
Dyslipidemia	ICVF	OR left	600	2	222	42	42	284	94	-0.04	0.6	0.23	0.2	-0.01	0.5
Dyslipidemia	ICVF	OR right	600	2	222	42	42	284	94	-0.07	0.4	0.32	0.06	-0.01	0.4
Dyslipidemia	ICVF	SLF I left	595	2	221	42	42	284	94	-0.13	0.1	0.17	0.3	-0.01	0.2
Dyslipidemia	ICVF	SLF I right	596	2	221	42	42	284	94	-0.14	0.1	0.28	0.09	-0.01	0.3
Dyslipidemia	ICVF	SLF II left	597	2	221	42	42	284	94	-0.18	0.04	0.21	0.2	-0.01	0.2
Dyslipidemia	ICVF	SLF II right	597	2	221	42	42	284	94	-0.15	0.08	0.31	0.06	-0.01	0.5
Dyslipidemia	ICVF	SLF III left	598	2	221	42	42	284	94	-0.18	0.03	0.28	0.09	-0.01	0.5
Dyslipidemia	ICVF	SLF III right	597	2	220	42	42	284	94	-0.16	0.06	0.3	0.07	-0.01	0.3
Dyslipidemia	ICVF	UF left	597	2	219	42	42	282	94	-0.11	0.2	0.29	0.06	-0.01	0.5
Dyslipidemia	ICVF	UF right	598	2	220	42	42	283	94	-0.05	0.5	0.26	0.09	0	0.7
Dyslipidemia	ISOVF	AF left	595	2	222	42	42	284	94	0.01	0.9	-0.32	0.04	0	0.9
Dyslipidemia	ISOVF	AF right	595	2	222	42	42	284	94	0.01	>0.9	-0.32	0.03	-0.01	0.5
Dyslipidemia	ISOVF	CC 1	594	2	219	42	42	283	93	-0.09	0.2	-0.2	0.2	0	0.8
Dyslipidemia	ISOVF	CC 2	593	2	219	42	42	284	93	0.01	>0.9	-0.31	0.02	0	0.5
Dyslipidemia	ISOVF	CC 3	595	2	219	42	42	284	93	0.07	0.3	-0.38	0.007	0.01	0.4
Dyslipidemia	ISOVF	CC 4	592	2	219	42	42	283	93	0.04	0.6	-0.29	0.03	0	0.6
Dyslipidemia	ISOVF	CC 5	595	2	221	42	42	283	94	0.02	0.8	-0.16	0.2	0	0.6
Dyslipidemia	ISOVF	CC 6	595	2	222	42	42	284	94	0.06	0.4	-0.22	0.08	0	0.6
Dyslipidemia	ISOVF	CC 7	599	2	222	42	42	284	94	0.04	0.6	-0.15	0.3	0	0.5
Dyslipidemia	ISOVF	CG left	595	2	222	42	42	284	94	0.02	0.8	-0.35	0.02	0	>0.9
Dyslipidemia	ISOVF	CG right	596	2	222	42	42	284	94	0	>0.9	-0.29	0.07	0	0.8
Dyslipidemia	ISOVF	CST left	597	2	220	42	42	283	94	0.04	0.5	-0.37	0.007	0	0.6
Dyslipidemia	ISOVF	CST right	596	2	219	42	42	283	93	0.07	0.3	-0.39	0.007	0	0.7
Dyslipidemia	ISOVF	FX left	600	2	223	42	42	284	94	0.11	0.1	0.04	0.7	0.01	0.4
Dyslipidemia	ISOVF	FX right	600	2	223	42	42	284	94	0.05	0.5	0.1	0.5	0	0.7
Dyslipidemia	ISOVF	IFO left	595	2	222	42	42	284	94	0.05	0.4	-0.21	0.09	0.01	0.3
Dyslipidemia	ISOVF	IFO right	598	2	222	42	42	284	94	0.01	0.8	-0.29	0.02	0.01	0.2
Dyslipidemia	ISOVF	ILF left	597	2	220	42	42	283	94	-0.03	0.7	-0.21	0.2	0	0.9
Dyslipidemia	ISOVF	ILF right	598	2	222	42	42	284	94	-0.02	0.8	-0.27	0.08	0	0.8
Dyslipidemia	ISOVF	MLF left	594	2	222	42	42	284	94	0.04	0.6	-0.19	0.2	0	0.7
Dyslipidemia	ISOVF	MLF right	596	2	222	42	42	284	94	0.02	0.8	-0.28	0.06	0	>0.9
Dyslipidemia	ISOVF	OR left	597	2	222	42	42	284	94	0.07	0.3	-0.17	0.2	0.01	0.2
Dyslipidemia	ISOVF	OR right	597	2	222	42	42	284	94	0.05	0.5	-0.28	0.04	0.01	0.2
Dyslipidemia	ISOVF	SLF I left	595	2	221	42	42	284	94	0.06	0.5	-0.4	0.01	0	0.8
Dyslipidemia	ISOVF	SLF I right	594	2	221	42	42	284	94	0.05	0.5	-0.33	0.03	0	>0.9
Dyslipidemia	ISOVF	SLF II left	594	2	221	42	42	284	94	0.01	>0.9	-0.31	0.05	0	>0.9
Dyslipidemia	ISOVF	SLF II right	594	2	221	42	42	284	94	0.08	0.3	-0.35	0.02	0	0.7
Dyslipidemia	ISOVF	SLF III left	596	2	221	42	42	284	94	0.07	0.4	-0.4	0.008	-0.01	0.4
Dyslipidemia	ISOVF	SLF III right	596	2	220	42	42	284	94	0.05	0.5	-0.33	0.02	-0.01	0.3
Dyslipidemia	ISOVF	UF left	595	2	219	42	42	282	94	-0.08	0.3	-0.13	0.4	0	0.7
Dyslipidemia	ISOVF	UF right	594	2	220	42	42	283	94	-0.07	0.4	-0.32	0.04	0.01	0.5
Dyslipidemia	MTsat	AF left	592	2	222	42	42	284	94	-0.1	0.2	0.03	0.9	0	>0.9
Dyslipidemia	MTsat	AF right	593	2	222	42	42	284	94	-0.12	0.1	0.16	0.3	-0.01	0.1
Dyslipidemia	MTsat	CC 1	589	2	219	42	42	283	93	-0.06	0.4	-0.01	>0.9	-0.01	0.3
Dyslipidemia	MTsat	CC 2	590	2	219	42	42	284	93	-0.08	0.3	0.09	0.5	-0.01	0.3
Dyslipidemia	MTsat	CC 3	590	2	219	42	42	284	93	-0.12	0.1	0.1	0.5	0	0.8
Dyslipidemia	MTsat	CC 4	591	2	219	42	42	283	93	-0.13	0.09	0.11	0.5	0.01	0.5
Dyslipidemia	MTsat	CC 5	592	2	221	42	42	283	94	-0.14	0.09	0.06	0.7	0	0.6
Dyslipidemia	MTsat	CC 6	593	2	222	42	42	284	94	-0.08	0.3	0.11	0.4	0	0.9
Dyslipidemia	MTsat	CC 7	596	2	222	42	42	284	94	-0.02	0.8	0.21	0.1	0	0.6
Dyslipidemia	MTsat	CG left	590	2	222	42	42	284	94	-0.02	0.8	-0.02	0.9	0	>0.9
Dyslipidemia	MTsat	CG right	595	2	222	42	42	284	94	-0.08	0.3	0.11	0.5	-0.01	0.2
Dyslipidemia	MTsat	CST left	593	2	220	42	42	283	94	-0.12	0.1	0.03	0.9	0.01	0.3
Dyslipidemia	MTsat	CST right	592	2	219	42	42	283	93	-0.14	0.08	0.19	0.2	0.01	0.4
Dyslipidemia	MTsat	FX left	600	2	223	42	42	284	94	-0.17	0.03	0.03	0.9	0.01	0.3
Dyslipidemia	MTsat	FX right	599	2	223	42	42	284	94	-0.05	0.5	0.01	>0.9	0.02	0.07
Dyslipidemia	MTsat	IFO left	595	2	222	42	42	284	94	-0.07	0.3	0.12	0.4	0	0.7
Dyslipidemia	MTsat	IFO right	596	2	222	42	42	284	94	-0.06	0.4	0.18	0.2	-0.01	0.3
Dyslipidemia	MTsat	ILF left	594	2	220	42	42	283	94	-0.04	0.6	0.09	0.5	-0.01	0.5
Dyslipidemia	MTsat	ILF right	594	2	222	42	42	284	94	-0.04	0.5	0.11	0.4	-0.01	0.5
Dyslipidemia	MTsat	MLF left	593	2	222	42	42	284	94	-0.12	0.1	0.09	0.5	0	>0.9
Dyslipidemia	MTsat	MLF right	594	2	222	42	42	284	94	-0.06	0.4	0.14	0.4	-0.01	0.5
Dyslipidemia	MTsat	OR left	596	2	222	42	42	284	94	-0.09	0.2	0.19	0.2	0	0.6
Dyslipidemia	MTsat	OR right	596	2	222	42	42	284	94	-0.07	0.4	0.3	0.04	-0.01	0.5
Dyslipidemia	MTsat	SLF I left	592	2	221	42	42	284	94	-0.1	0.2	0.07	0.6	0	>0.9
Dyslipidemia	MTsat	SLF I right	592	2	221	42	42	284	94	-0.08	0.3	0.17	0.3	0	>0.9
Dyslipidemia	MTsat	SLF II left	593	2	221	42	42	284	94	-0.09	0.3	0.05	0.8	0	0.9
Dyslipidemia	MTsat	SLF II right	592	2	221	42	42	284	94	-0.08	0.3	0.17	0.3	0	>0.9
Dyslipidemia	MTsat	SLF III left	591	2	221	42	42	284	94	-0.12	0.1	0.07	0.7	0	0.7
Dyslipidemia	MTsat	SLF III right	593	2	220	42	42	284	94	-0.14	0.07	0.19	0.2	-0.01	0.5
Dyslipidemia	MTsat	UF left	596	2	219	42	42	282	94	-0.06	0.5	0.04	0.8	-0.01	0.4
Dyslipidemia	MTsat	UF right	593	2	220	42	42	283	94	-0.04	0.6	-0.04	0.8	-0.01	0.4
Dyslipidemia	Volume	AF left	599	2	222	42	42	284	94	-0.01	0.8	0.12	0.2	-0.01	0.07
Dyslipidemia	Volume	AF right	599	2	222	42	42	284	94	0.01	0.8	0.15	0.2	-0.01	0.2
Dyslipidemia	Volume	CC 1	596	2	219	42	42	283	93	-0.02	0.8	0.12	0.3	-0.01	0.4
Dyslipidemia	Volume	CC 2	596	2	219	42	42	284	93	-0.05	0.3	0.16	0.08	-0.01	0.2
Dyslipidemia	Volume	CC 3	596	2	219	42	42	284	93	-0.13	0.05	0.36	0.006	-0.01	0.09
Dyslipidemia	Volume	CC 4	595	2	219	42	42	283	93	-0.02	0.8	0.12	0.4	-0.01	0.2
Dyslipidemia	Volume	CC 5	598	2	221	42	42	283	94	-0.06	0.4	0.22	0.1	-0.02	0.007
Dyslipidemia	Volume	CC 6	598	2	222	42	42	284	94	0	>0.9	0.17	0.07	-0.01	0.04
Dyslipidemia	Volume	CC 7	600	2	222	42	42	284	94	-0.06	0.5	0.17	0.3	0	0.6
Dyslipidemia	Volume	CG left	598	2	222	42	42	284	94	-0.02	0.8	0.13	0.2	-0.01	0.3
Dyslipidemia	Volume	CG right	599	2	222	42	42	284	94	0.01	>0.9	0.14	0.2	0	>0.9
Dyslipidemia	Volume	CST left	599	2	220	42	42	283	94	-0.03	0.6	0.14	0.3	-0.01	0.03
Dyslipidemia	Volume	CST right	598	2	219	42	42	283	93	0.03	0.7	0.08	0.5	-0.01	0.3
Dyslipidemia	Volume	FX left	600	2	223	42	42	284	94	-0.04	0.6	0.14	0.3	0	0.8
Dyslipidemia	Volume	FX right	600	2	223	42	42	284	94	-0.09	0.2	0.09	0.5	-0.01	0.3
Dyslipidemia	Volume	IFO left	599	2	222	42	42	284	94	0.04	0.5	0.14	0.2	0	0.7
Dyslipidemia	Volume	IFO right	600	2	222	42	42	284	94	0.02	0.7	0.06	0.5	0	0.5
Dyslipidemia	Volume	ILF left	600	2	220	42	42	283	94	0.11	0.03	0.13	0.2	0	>0.9
Dyslipidemia	Volume	ILF right	600	2	222	42	42	284	94	0.04	0.4	0.1	0.3	-0.01	0.1
Dyslipidemia	Volume	MLF left	598	2	222	42	42	284	94	0.03	0.5	0.16	0.06	-0.01	0.02
Dyslipidemia	Volume	MLF right	599	2	222	42	42	284	94	0.06	0.2	0.17	0.06	-0.01	0.2
Dyslipidemia	Volume	OR left	600	2	222	42	42	284	94	0.08	0.2	0.1	0.4	0	0.5
Dyslipidemia	Volume	OR right	600	2	222	42	42	284	94	-0.04	0.6	0.09	0.5	0	>0.9
Dyslipidemia	Volume	SLF I left	597	2	221	42	42	284	94	0.06	0.3	0.35	<0.001*	-0.01	0.04
Dyslipidemia	Volume	SLF I right	597	2	221	42	42	284	94	-0.09	0.09	0.18	0.08	-0.01	0.02
Dyslipidemia	Volume	SLF II left	598	2	221	42	42	284	94	0.03	0.6	0.27	0.03	-0.01	0.1
Dyslipidemia	Volume	SLF II right	597	2	221	42	42	284	94	-0.08	0.2	0.18	0.1	-0.01	0.09
Dyslipidemia	Volume	SLF III left	599	2	221	42	42	284	94	0.02	0.8	0.23	0.06	0	0.6
Dyslipidemia	Volume	SLF III right	598	2	220	42	42	284	94	-0.05	0.4	0.17	0.1	-0.01	0.2
Dyslipidemia	Volume	UF left	598	2	219	42	42	282	94	-0.07	0.3	0.06	0.7	-0.01	0.08
Dyslipidemia	Volume	UF right	598	2	220	42	42	283	94	0.06	0.4	0.04	0.7	-0.01	0.06
High BMI	ICVF	AF left	598	2	222	42	42	284	94	0.08	0.3	0.33	0.04	0	0.8
High BMI	ICVF	AF right	598	2	222	42	42	284	94	0.08	0.3	0.38	0.02	0	0.8
High BMI	ICVF	CC 1	595	2	219	42	42	283	93	-0.03	0.7	0.3	0.05	0.01	0.3
High BMI	ICVF	CC 2	595	2	219	42	42	284	93	0.04	0.6	0.4	0.009	0.01	0.4
High BMI	ICVF	CC 3	594	2	219	42	42	284	93	0.05	0.5	0.39	0.01	0.01	0.6
High BMI	ICVF	CC 4	594	2	219	42	42	283	93	0.13	0.1	0.34	0.04	0	0.7
High BMI	ICVF	CC 5	597	2	221	42	42	283	94	0.17	0.04	0.21	0.2	0	0.6
High BMI	ICVF	CC 6	597	2	222	42	42	284	94	0.16	0.05	0.26	0.1	0	0.7
High BMI	ICVF	CC 7	599	2	222	42	42	284	94	0.17	0.04	0.21	0.2	0.01	0.2
High BMI	ICVF	CG left	597	2	222	42	42	284	94	0.07	0.4	0.31	0.05	0	0.8
High BMI	ICVF	CG right	598	2	222	42	42	284	94	0.09	0.3	0.32	0.04	0	0.8
High BMI	ICVF	CST left	597	2	220	42	42	283	94	0.31	<0.001*	0.21	0.2	0	0.8
High BMI	ICVF	CST right	597	2	219	42	42	283	93	0.3	<0.001*	0.22	0.2	0	>0.9
High BMI	ICVF	FX left	598	2	223	42	42	284	94	0.19	0.009	0.1	0.5	0.02	0.02
High BMI	ICVF	FX right	599	2	223	42	42	284	94	0.21	0.009	0.14	0.4	0.02	0.006
High BMI	ICVF	IFO left	598	2	222	42	42	284	94	0.08	0.3	0.35	0.03	0.01	0.4
High BMI	ICVF	IFO right	599	2	222	42	42	284	94	0.11	0.2	0.37	0.02	0.01	0.1
High BMI	ICVF	ILF left	598	2	220	42	42	283	94	0.09	0.3	0.29	0.08	0.01	0.4
High BMI	ICVF	ILF right	599	2	222	42	42	284	94	0.14	0.09	0.32	0.05	0.01	0.5
High BMI	ICVF	MLF left	597	2	222	42	42	284	94	0.12	0.2	0.25	0.1	0	0.9
High BMI	ICVF	MLF right	598	2	222	42	42	284	94	0.16	0.04	0.35	0.03	0	0.7
High BMI	ICVF	OR left	599	2	222	42	42	284	94	0.1	0.2	0.28	0.08	0.01	0.3
High BMI	ICVF	OR right	599	2	222	42	42	284	94	0.12	0.1	0.29	0.07	0.01	0.1
High BMI	ICVF	SLF I left	594	2	221	42	42	284	94	0.16	0.04	0.17	0.3	0	0.9
High BMI	ICVF	SLF I right	595	2	221	42	42	284	94	0.13	0.1	0.22	0.2	0	>0.9
High BMI	ICVF	SLF II left	596	2	221	42	42	284	94	0.09	0.3	0.17	0.3	0	0.6
High BMI	ICVF	SLF II right	596	2	221	42	42	284	94	0.09	0.3	0.3	0.06	0	0.8
High BMI	ICVF	SLF III left	597	2	221	42	42	284	94	0.1	0.2	0.2	0.2	0	0.8
High BMI	ICVF	SLF III right	596	2	220	42	42	284	94	0.08	0.3	0.31	0.06	0	0.9
High BMI	ICVF	UF left	596	2	219	42	42	282	94	0.03	0.7	0.31	0.04	0.01	0.5
High BMI	ICVF	UF right	597	2	220	42	42	283	94	0.02	0.8	0.33	0.03	0	0.6
High BMI	ISOVF	AF left	594	2	222	42	42	284	94	0.12	0.1	-0.16	0.3	0	0.8
High BMI	ISOVF	AF right	594	2	222	42	42	284	94	0.16	0.03	-0.11	0.5	0	>0.9
High BMI	ISOVF	CC 1	593	2	219	42	42	283	93	-0.05	0.5	-0.24	0.09	-0.01	0.5
High BMI	ISOVF	CC 2	592	2	219	42	42	284	93	0.08	0.2	-0.18	0.2	0	0.7
High BMI	ISOVF	CC 3	594	2	219	42	42	284	93	0.19	0.006*	-0.29	0.04	0.01	0.4
High BMI	ISOVF	CC 4	592	2	219	42	42	283	93	0.19	0.004*	-0.21	0.1	0	0.6
High BMI	ISOVF	CC 5	594	2	221	42	42	283	94	0.18	0.004*	-0.2	0.1	-0.01	0.4
High BMI	ISOVF	CC 6	594	2	222	42	42	284	94	0.13	0.04	-0.19	0.1	0	0.8
High BMI	ISOVF	CC 7	598	2	222	42	42	284	94	0.25	<0.001*	-0.28	0.05	0.01	0.3
High BMI	ISOVF	CG left	594	2	222	42	42	284	94	0.08	0.3	-0.15	0.3	0	0.9
High BMI	ISOVF	CG right	595	2	222	42	42	284	94	0.14	0.08	-0.12	0.4	0	0.8
High BMI	ISOVF	CST left	596	2	220	42	42	283	94	0.25	<0.001*	-0.22	0.09	0.01	0.5
High BMI	ISOVF	CST right	595	2	219	42	42	283	93	0.29	<0.001*	-0.17	0.2	0.01	0.4
High BMI	ISOVF	FX left	599	2	223	42	42	284	94	0.07	0.3	-0.17	0.2	0	0.6
High BMI	ISOVF	FX right	599	2	223	42	42	284	94	0.08	0.2	-0.12	0.4	-0.01	0.3
High BMI	ISOVF	IFO left	594	2	222	42	42	284	94	0.08	0.2	-0.24	0.05	0	0.6
High BMI	ISOVF	IFO right	597	2	222	42	42	284	94	0.16	0.006	-0.2	0.09	0.01	0.2
High BMI	ISOVF	ILF left	596	2	220	42	42	283	94	0.18	0.02	-0.13	0.4	0.01	0.2
High BMI	ISOVF	ILF right	597	2	222	42	42	284	94	0.25	<0.001*	-0.13	0.4	0.01	0.3
High BMI	ISOVF	MLF left	593	2	222	42	42	284	94	0.08	0.3	-0.13	0.4	0	0.7
High BMI	ISOVF	MLF right	595	2	222	42	42	284	94	0.13	0.08	-0.1	0.5	0	0.9
High BMI	ISOVF	OR left	596	2	222	42	42	284	94	0.12	0.07	-0.24	0.06	0.01	0.1
High BMI	ISOVF	OR right	596	2	222	42	42	284	94	0.25	<0.001*	-0.17	0.2	0.01	0.09
High BMI	ISOVF	SLF I left	594	2	221	42	42	284	94	0.12	0.1	-0.24	0.1	0	>0.9
High BMI	ISOVF	SLF I right	593	2	221	42	42	284	94	0.14	0.06	-0.12	0.4	0	0.9
High BMI	ISOVF	SLF II left	593	2	221	42	42	284	94	0.12	0.1	-0.31	0.04	0	0.8
High BMI	ISOVF	SLF II right	593	2	221	42	42	284	94	0.18	0.02	-0.2	0.2	0	0.8
High BMI	ISOVF	SLF III left	595	2	221	42	42	284	94	0.16	0.03	-0.33	0.02	0	0.9
High BMI	ISOVF	SLF III right	595	2	220	42	42	284	94	0.19	0.008	-0.2	0.2	0	0.8
High BMI	ISOVF	UF left	594	2	219	42	42	282	94	0.04	0.6	0.06	0.7	0	0.6
High BMI	ISOVF	UF right	593	2	220	42	42	283	94	-0.03	0.7	0.07	0.6	0.01	0.3
High BMI	MTsat	AF left	592	2	222	42	42	284	94	-0.16	0.02	0.44	0.002*	0.01	0.1
High BMI	MTsat	AF right	593	2	222	42	42	284	94	-0.23	0.001*	0.44	0.001*	0	0.7
High BMI	MTsat	CC 1	589	2	219	42	42	283	93	-0.21	0.002*	0.23	0.08	0	0.8
High BMI	MTsat	CC 2	590	2	219	42	42	284	93	-0.23	<0.001*	0.35	0.008	0	0.9
High BMI	MTsat	CC 3	590	2	219	42	42	284	93	-0.22	0.002*	0.39	0.007	0.01	0.4
High BMI	MTsat	CC 4	591	2	219	42	42	283	93	-0.17	0.02	0.32	0.03	0.01	0.5
High BMI	MTsat	CC 5	592	2	221	42	42	283	94	-0.19	0.02	0.36	0.02	0.01	0.3
High BMI	MTsat	CC 6	593	2	222	42	42	284	94	-0.15	0.03	0.51	<0.001*	0.01	0.1
High BMI	MTsat	CC 7	596	2	222	42	42	284	94	-0.09	0.2	0.47	<0.001*	0	0.8
High BMI	MTsat	CG left	590	2	222	42	42	284	94	-0.19	0.006*	0.35	0.009	0.01	0.1
High BMI	MTsat	CG right	595	2	222	42	42	284	94	-0.23	<0.001*	0.39	0.005	0	0.9
High BMI	MTsat	CST left	593	2	220	42	42	283	94	-0.19	0.01	0.4	0.006	0.01	0.07
High BMI	MTsat	CST right	592	2	219	42	42	283	93	-0.18	0.01	0.39	0.008	0	0.6
High BMI	MTsat	FX left	599	2	223	42	42	284	94	-0.16	0.03	0.26	0.07	0.01	0.2
High BMI	MTsat	FX right	598	2	223	42	42	284	94	-0.19	0.01	0.23	0.1	0.02	0.06
High BMI	MTsat	IFO left	594	2	222	42	42	284	94	-0.13	0.04	0.41	0.001*	0	0.7
High BMI	MTsat	IFO right	595	2	222	42	42	284	94	-0.15	0.02	0.38	0.002*	0	0.8
High BMI	MTsat	ILF left	593	2	220	42	42	283	94	-0.17	0.01	0.43	0.001*	0	0.7
High BMI	MTsat	ILF right	593	2	222	42	42	284	94	-0.13	0.05	0.42	0.001*	0.01	0.3
High BMI	MTsat	MLF left	593	2	222	42	42	284	94	-0.16	0.02	0.51	<0.001*	0.01	0.1
High BMI	MTsat	MLF right	594	2	222	42	42	284	94	-0.14	0.06	0.53	<0.001*	0.01	0.2
High BMI	MTsat	OR left	595	2	222	42	42	284	94	-0.1	0.1	0.48	<0.001*	0	0.8
High BMI	MTsat	OR right	596	2	222	42	42	284	94	-0.12	0.09	0.52	<0.001*	0	>0.9
High BMI	MTsat	SLF I left	592	2	221	42	42	284	94	-0.19	0.01	0.37	0.01	0.01	0.1
High BMI	MTsat	SLF I right	592	2	221	42	42	284	94	-0.23	0.003*	0.37	0.01	0.01	0.4
High BMI	MTsat	SLF II left	593	2	221	42	42	284	94	-0.2	0.007	0.42	0.004*	0.01	0.2
High BMI	MTsat	SLF II right	592	2	221	42	42	284	94	-0.24	0.002*	0.42	0.004*	0.01	0.4
High BMI	MTsat	SLF III left	591	2	221	42	42	284	94	-0.14	0.06	0.38	0.009	0.01	0.3
High BMI	MTsat	SLF III right	593	2	220	42	42	284	94	-0.2	0.006*	0.35	0.01	0	0.6
High BMI	MTsat	UF left	595	2	219	42	42	282	94	-0.19	0.01	0.31	0.03	0	0.7
High BMI	MTsat	UF right	593	2	220	42	42	283	94	-0.17	0.01	0.29	0.04	0	0.5
High BMI	Volume	AF left	598	2	222	42	42	284	94	-0.11	0.01	0.26	0.002*	0	>0.9
High BMI	Volume	AF right	598	2	222	42	42	284	94	-0.18	<0.001*	0.26	0.01	0.01	0.3
High BMI	Volume	CC 1	595	2	219	42	42	283	93	-0.08	0.2	0.21	0.07	0.01	0.07
High BMI	Volume	CC 2	595	2	219	42	42	284	93	-0.05	0.3	0.15	0.09	0	>0.9
High BMI	Volume	CC 3	595	2	219	42	42	284	93	-0.05	0.5	0.29	0.02	0	>0.9
High BMI	Volume	CC 4	595	2	219	42	42	283	93	-0.21	0.001*	0.41	0.001*	0	0.8
High BMI	Volume	CC 5	597	2	221	42	42	283	94	-0.28	<0.001*	0.44	<0.001*	0	0.8
High BMI	Volume	CC 6	597	2	222	42	42	284	94	-0.12	0.01	0.3	<0.001*	0	>0.9
High BMI	Volume	CC 7	599	2	222	42	42	284	94	-0.16	0.03	0.26	0.08	0	0.9
High BMI	Volume	CG left	597	2	222	42	42	284	94	-0.1	0.03	0.26	0.005	0	0.7
High BMI	Volume	CG right	598	2	222	42	42	284	94	-0.11	0.04	0.26	0.01	0.01	0.3
High BMI	Volume	CST left	598	2	220	42	42	283	94	-0.16	0.008	0.27	0.02	0	0.5
High BMI	Volume	CST right	597	2	219	42	42	283	93	-0.14	0.04	0.3	0.02	0	0.5
High BMI	Volume	FX left	599	2	223	42	42	284	94	-0.06	0.3	0.25	0.05	0	0.6
High BMI	Volume	FX right	599	2	223	42	42	284	94	-0.11	0.09	0.26	0.04	-0.01	0.2
High BMI	Volume	IFO left	598	2	222	42	42	284	94	-0.09	0.08	0.22	0.02	0	0.4
High BMI	Volume	IFO right	599	2	222	42	42	284	94	-0.09	0.08	0.14	0.1	0	0.8
High BMI	Volume	ILF left	599	2	220	42	42	283	94	0	>0.9	0.13	0.2	0	0.6
High BMI	Volume	ILF right	599	2	222	42	42	284	94	-0.02	0.6	0.05	0.6	0	>0.9
High BMI	Volume	MLF left	597	2	222	42	42	284	94	-0.09	0.03	0.24	0.004*	0	0.8
High BMI	Volume	MLF right	598	2	222	42	42	284	94	-0.09	0.05	0.22	0.01	0	0.6
High BMI	Volume	OR left	599	2	222	42	42	284	94	-0.07	0.2	0.13	0.3	-0.01	0.3
High BMI	Volume	OR right	599	2	222	42	42	284	94	-0.01	0.9	0.17	0.2	-0.01	0.2
High BMI	Volume	SLF I left	596	2	221	42	42	284	94	-0.07	0.2	0.37	<0.001*	-0.01	0.1
High BMI	Volume	SLF I right	596	2	221	42	42	284	94	-0.03	0.6	0.3	0.002*	0	0.5
High BMI	Volume	SLF II left	597	2	221	42	42	284	94	-0.05	0.4	0.37	0.002*	0	0.6
High BMI	Volume	SLF II right	596	2	221	42	42	284	94	-0.11	0.06	0.44	<0.001*	0	0.8
High BMI	Volume	SLF III left	598	2	221	42	42	284	94	-0.14	0.02	0.26	0.03	0.01	0.2
High BMI	Volume	SLF III right	597	2	220	42	42	284	94	-0.21	<0.001*	0.31	0.003*	0	0.9
High BMI	Volume	UF left	597	2	219	42	42	282	94	-0.03	0.7	0.22	0.09	0.01	0.06
High BMI	Volume	UF right	597	2	220	42	42	283	94	0	>0.9	0.16	0.2	0	0.6
High WHR	ICVF	AF left	597	2	222	42	42	284	94	-0.05	0.5	0.14	0.4	-0.01	0.4
High WHR	ICVF	AF right	597	2	222	42	42	284	94	-0.01	>0.9	0.18	0.3	-0.01	0.4
High WHR	ICVF	CC 1	594	2	219	42	42	283	93	-0.11	0.2	0.09	0.6	0	0.7
High WHR	ICVF	CC 2	594	2	219	42	42	284	93	-0.06	0.5	0.18	0.3	0	0.8
High WHR	ICVF	CC 3	593	2	219	42	42	284	93	-0.06	0.5	0.15	0.3	-0.01	0.4
High WHR	ICVF	CC 4	593	2	219	42	42	283	93	0.06	0.5	0.07	0.7	-0.01	0.2
High WHR	ICVF	CC 5	596	2	221	42	42	283	94	0.1	0.2	-0.04	0.8	-0.01	0.2
High WHR	ICVF	CC 6	596	2	222	42	42	284	94	0.07	0.4	0.06	0.7	-0.01	0.4
High WHR	ICVF	CC 7	598	2	222	42	42	284	94	0.08	0.4	0.05	0.8	0	0.8
High WHR	ICVF	CG left	596	2	222	42	42	284	94	-0.04	0.6	0.12	0.5	-0.01	0.4
High WHR	ICVF	CG right	597	2	222	42	42	284	94	-0.02	0.8	0.12	0.5	-0.01	0.4
High WHR	ICVF	CST left	596	2	220	42	42	283	94	0.23	0.01	-0.02	>0.9	0	0.6
High WHR	ICVF	CST right	596	2	219	42	42	283	93	0.23	0.01	0.05	0.8	-0.01	0.4
High WHR	ICVF	FX left	597	2	223	42	42	284	94	0.2	0.01	-0.25	0.1	0.01	0.2
High WHR	ICVF	FX right	598	2	223	42	42	284	94	0.15	0.08	-0.18	0.3	0.01	0.5
High WHR	ICVF	IFO left	597	2	222	42	42	284	94	-0.02	0.8	0.22	0.2	0	>0.9
High WHR	ICVF	IFO right	598	2	222	42	42	284	94	0	>0.9	0.25	0.1	0	0.8
High WHR	ICVF	ILF left	597	2	220	42	42	283	94	-0.01	0.9	0.17	0.3	0	0.9
High WHR	ICVF	ILF right	598	2	222	42	42	284	94	0.03	0.8	0.22	0.2	0	0.7
High WHR	ICVF	MLF left	596	2	222	42	42	284	94	0.01	>0.9	0.09	0.6	-0.01	0.4
High WHR	ICVF	MLF right	597	2	222	42	42	284	94	0.06	0.5	0.12	0.5	-0.01	0.4
High WHR	ICVF	OR left	598	2	222	42	42	284	94	0.04	0.6	0.21	0.2	0	0.8
High WHR	ICVF	OR right	598	2	222	42	42	284	94	0.04	0.7	0.19	0.3	0	>0.9
High WHR	ICVF	SLF I left	593	2	221	42	42	284	94	0.06	0.5	0	>0.9	-0.01	0.4
High WHR	ICVF	SLF I right	594	2	221	42	42	284	94	0.05	0.6	0	>0.9	-0.01	0.3
High WHR	ICVF	SLF II left	595	2	221	42	42	284	94	-0.01	>0.9	0.02	0.9	-0.01	0.2
High WHR	ICVF	SLF II right	595	2	221	42	42	284	94	0.01	0.9	0.11	0.5	-0.01	0.4
High WHR	ICVF	SLF III left	596	2	221	42	42	284	94	-0.02	0.8	0.05	0.8	-0.01	0.2
High WHR	ICVF	SLF III right	595	2	220	42	42	284	94	-0.02	0.8	0.13	0.5	-0.01	0.2
High WHR	ICVF	UF left	595	2	219	42	42	282	94	-0.09	0.3	0.15	0.3	0	0.7
High WHR	ICVF	UF right	596	2	220	42	42	283	94	-0.08	0.3	0.22	0.2	0	0.9
High WHR	ISOVF	AF left	593	2	222	42	42	284	94	0.18	0.03	-0.28	0.07	-0.01	0.3
High WHR	ISOVF	AF right	593	2	222	42	42	284	94	0.23	0.004*	-0.2	0.2	-0.01	0.2
High WHR	ISOVF	CC 1	592	2	219	42	42	283	93	0.06	0.5	-0.25	0.1	0	0.7
High WHR	ISOVF	CC 2	591	2	219	42	42	284	93	0.18	0.009	-0.29	0.03	0	0.8
High WHR	ISOVF	CC 3	593	2	219	42	42	284	93	0.2	0.008	-0.42	0.004*	-0.01	0.5
High WHR	ISOVF	CC 4	591	2	219	42	42	283	93	0.25	<0.001*	-0.37	0.007	-0.02	0.04
High WHR	ISOVF	CC 5	593	2	221	42	42	283	94	0.2	0.004*	-0.29	0.03	-0.02	0.01
High WHR	ISOVF	CC 6	593	2	222	42	42	284	94	0.17	0.01	-0.33	0.01	-0.02	0.02
High WHR	ISOVF	CC 7	597	2	222	42	42	284	94	0.33	<0.001*	-0.42	0.003*	-0.01	0.5
High WHR	ISOVF	CG left	593	2	222	42	42	284	94	0.1	0.2	-0.29	0.07	-0.01	0.2
High WHR	ISOVF	CG right	594	2	222	42	42	284	94	0.21	0.01	-0.21	0.2	-0.01	0.4
High WHR	ISOVF	CST left	595	2	220	42	42	283	94	0.29	<0.001*	-0.28	0.04	-0.01	0.4
High WHR	ISOVF	CST right	594	2	219	42	42	283	93	0.34	<0.001*	-0.21	0.1	-0.01	0.5
High WHR	ISOVF	FX left	598	2	223	42	42	284	94	0.15	0.03	-0.2	0.2	-0.01	0.4
High WHR	ISOVF	FX right	598	2	223	42	42	284	94	0.12	0.1	-0.2	0.2	-0.01	0.4
High WHR	ISOVF	IFO left	593	2	222	42	42	284	94	0.2	0.002*	-0.3	0.02	0	0.9
High WHR	ISOVF	IFO right	596	2	222	42	42	284	94	0.26	<0.001*	-0.26	0.03	0.01	0.4
High WHR	ISOVF	ILF left	595	2	220	42	42	283	94	0.29	<0.001*	-0.31	0.05	0	>0.9
High WHR	ISOVF	ILF right	596	2	222	42	42	284	94	0.32	<0.001*	-0.19	0.2	0	0.9
High WHR	ISOVF	MLF left	592	2	222	42	42	284	94	0.13	0.09	-0.27	0.08	-0.02	0.05
High WHR	ISOVF	MLF right	594	2	222	42	42	284	94	0.14	0.07	-0.26	0.09	-0.01	0.09
High WHR	ISOVF	OR left	595	2	222	42	42	284	94	0.2	0.004*	-0.36	0.008	0	>0.9
High WHR	ISOVF	OR right	595	2	222	42	42	284	94	0.33	<0.001*	-0.25	0.07	0	0.6
High WHR	ISOVF	SLF I left	593	2	221	42	42	284	94	0.11	0.2	-0.39	0.01	-0.02	0.04
High WHR	ISOVF	SLF I right	592	2	221	42	42	284	94	0.19	0.02	-0.35	0.03	-0.01	0.1
High WHR	ISOVF	SLF II left	592	2	221	42	42	284	94	0.16	0.05	-0.39	0.01	-0.02	0.03
High WHR	ISOVF	SLF II right	592	2	221	42	42	284	94	0.23	0.004*	-0.34	0.03	-0.01	0.3
High WHR	ISOVF	SLF III left	594	2	221	42	42	284	94	0.24	0.003*	-0.36	0.02	-0.02	0.03
High WHR	ISOVF	SLF III right	594	2	220	42	42	284	94	0.24	0.002*	-0.29	0.05	-0.01	0.08
High WHR	ISOVF	UF left	593	2	219	42	42	282	94	0.11	0.2	0.01	>0.9	-0.01	0.5
High WHR	ISOVF	UF right	592	2	220	42	42	283	94	0.08	0.3	0.04	0.8	0.01	0.1
High WHR	MTsat	AF left	591	2	222	42	42	284	94	-0.18	0.02	0.44	0.003*	0	0.7
High WHR	MTsat	AF right	592	2	222	42	42	284	94	-0.12	0.1	0.5	<0.001*	0	0.9
High WHR	MTsat	CC 1	588	2	219	42	42	283	93	-0.1	0.2	0.22	0.1	-0.01	0.2
High WHR	MTsat	CC 2	589	2	219	42	42	284	93	-0.14	0.06	0.36	0.01	0	0.8
High WHR	MTsat	CC 3	589	2	219	42	42	284	93	-0.13	0.09	0.39	0.009	0	0.6
High WHR	MTsat	CC 4	590	2	219	42	42	283	93	-0.12	0.1	0.42	0.007	0	>0.9
High WHR	MTsat	CC 5	591	2	221	42	42	283	94	-0.15	0.07	0.47	0.003*	0	0.8
High WHR	MTsat	CC 6	592	2	222	42	42	284	94	-0.1	0.2	0.57	<0.001*	0	0.6
High WHR	MTsat	CC 7	595	2	222	42	42	284	94	-0.09	0.2	0.46	0.002*	0	>0.9
High WHR	MTsat	CG left	589	2	222	42	42	284	94	-0.14	0.07	0.42	0.003*	0	0.8
High WHR	MTsat	CG right	594	2	222	42	42	284	94	-0.16	0.03	0.47	0.001*	-0.01	0.4
High WHR	MTsat	CST left	592	2	220	42	42	283	94	-0.13	0.1	0.46	0.003*	0.01	0.2
High WHR	MTsat	CST right	591	2	219	42	42	283	93	-0.1	0.2	0.53	<0.001*	0	0.8
High WHR	MTsat	FX left	598	2	223	42	42	284	94	-0.14	0.08	0.22	0.2	0.02	0.03
High WHR	MTsat	FX right	597	2	223	42	42	284	94	-0.12	0.1	0.16	0.3	0.01	0.07
High WHR	MTsat	IFO left	593	2	222	42	42	284	94	-0.15	0.04	0.38	0.005	0	>0.9
High WHR	MTsat	IFO right	594	2	222	42	42	284	94	-0.13	0.06	0.43	<0.001*	0	>0.9
High WHR	MTsat	ILF left	592	2	220	42	42	283	94	-0.19	0.01	0.36	0.01	0.01	0.4
High WHR	MTsat	ILF right	592	2	222	42	42	284	94	-0.11	0.1	0.45	0.001*	0.01	0.2
High WHR	MTsat	MLF left	592	2	222	42	42	284	94	-0.16	0.03	0.52	<0.001*	0	0.5
High WHR	MTsat	MLF right	593	2	222	42	42	284	94	-0.09	0.3	0.58	<0.001*	0	0.7
High WHR	MTsat	OR left	594	2	222	42	42	284	94	-0.09	0.2	0.49	<0.001*	0	0.6
High WHR	MTsat	OR right	595	2	222	42	42	284	94	-0.12	0.1	0.55	<0.001*	0	0.8
High WHR	MTsat	SLF I left	591	2	221	42	42	284	94	-0.14	0.09	0.47	0.002*	0	0.7
High WHR	MTsat	SLF I right	591	2	221	42	42	284	94	-0.13	0.1	0.51	0.001*	0	>0.9
High WHR	MTsat	SLF II left	592	2	221	42	42	284	94	-0.15	0.05	0.46	0.002*	0	0.6
High WHR	MTsat	SLF II right	591	2	221	42	42	284	94	-0.12	0.1	0.52	<0.001*	0	0.8
High WHR	MTsat	SLF III left	590	2	221	42	42	284	94	-0.11	0.1	0.46	0.002*	0	0.9
High WHR	MTsat	SLF III right	592	2	220	42	42	284	94	-0.1	0.2	0.46	0.002*	-0.01	0.3
High WHR	MTsat	UF left	594	2	219	42	42	282	94	-0.21	0.007	0.27	0.07	-0.01	0.5
High WHR	MTsat	UF right	592	2	220	42	42	283	94	-0.14	0.06	0.31	0.03	0	>0.9
High WHR	Volume	AF left	597	2	222	42	42	284	94	-0.09	0.04	0.26	0.003*	0	0.6
High WHR	Volume	AF right	597	2	222	42	42	284	94	-0.15	0.006*	0.28	0.007	0	>0.9
High WHR	Volume	CC 1	594	2	219	42	42	283	93	-0.14	0.02	0.29	0.02	-0.01	0.4
High WHR	Volume	CC 2	594	2	219	42	42	284	93	-0.11	0.02	0.21	0.02	0	0.5
High WHR	Volume	CC 3	594	2	219	42	42	284	93	0.01	0.9	0.33	0.01	-0.01	0.1
High WHR	Volume	CC 4	594	2	219	42	42	283	93	-0.21	0.003*	0.52	<0.001*	0	0.5
High WHR	Volume	CC 5	596	2	221	42	42	283	94	-0.28	<0.001*	0.46	<0.001*	0	0.6
High WHR	Volume	CC 6	596	2	222	42	42	284	94	-0.09	0.07	0.21	0.03	0	>0.9
High WHR	Volume	CC 7	598	2	222	42	42	284	94	-0.22	0.008	0.4	0.01	0	0.8
High WHR	Volume	CG left	596	2	222	42	42	284	94	-0.16	0.002*	0.26	0.008	0	0.8
High WHR	Volume	CG right	597	2	222	42	42	284	94	-0.16	0.004*	0.25	0.02	0.01	0.3
High WHR	Volume	CST left	597	2	220	42	42	283	94	-0.18	0.005*	0.45	<0.001*	0	0.7
High WHR	Volume	CST right	596	2	219	42	42	283	93	-0.16	0.02	0.44	<0.001*	0	>0.9
High WHR	Volume	FX left	598	2	223	42	42	284	94	-0.16	0.02	0.41	0.002*	0	0.8
High WHR	Volume	FX right	598	2	223	42	42	284	94	-0.16	0.02	0.44	<0.001*	0	0.7
High WHR	Volume	IFO left	597	2	222	42	42	284	94	-0.11	0.04	0.38	<0.001*	0.01	0.3
High WHR	Volume	IFO right	598	2	222	42	42	284	94	-0.15	0.006*	0.2	0.05	0	0.6
High WHR	Volume	ILF left	598	2	220	42	42	283	94	0.01	0.9	0.29	0.008	0	0.8
High WHR	Volume	ILF right	598	2	222	42	42	284	94	-0.04	0.4	0.16	0.1	-0.01	0.1
High WHR	Volume	MLF left	596	2	222	42	42	284	94	-0.04	0.3	0.19	0.03	0	0.5
High WHR	Volume	MLF right	597	2	222	42	42	284	94	0	>0.9	0.11	0.2	0	0.5
High WHR	Volume	OR left	598	2	222	42	42	284	94	-0.05	0.4	0.25	0.04	0	0.7
High WHR	Volume	OR right	598	2	222	42	42	284	94	-0.09	0.2	0.22	0.09	-0.01	0.1
High WHR	Volume	SLF I left	595	2	221	42	42	284	94	-0.05	0.4	0.34	<0.001*	-0.01	0.1
High WHR	Volume	SLF I right	595	2	221	42	42	284	94	-0.07	0.2	0.25	0.01	-0.01	0.2
High WHR	Volume	SLF II left	596	2	221	42	42	284	94	-0.04	0.6	0.32	0.009	-0.01	0.4
High WHR	Volume	SLF II right	595	2	221	42	42	284	94	-0.16	0.007	0.27	0.02	-0.01	0.2
High WHR	Volume	SLF III left	597	2	221	42	42	284	94	-0.19	0.005*	0.27	0.04	0	0.8
High WHR	Volume	SLF III right	596	2	220	42	42	284	94	-0.19	<0.001*	0.34	0.002*	0	0.7
High WHR	Volume	UF left	596	2	219	42	42	282	94	-0.07	0.3	0.41	0.003*	0	0.8
High WHR	Volume	UF right	596	2	220	42	42	283	94	-0.04	0.5	0.33	0.005	-0.01	0.4
Hypertension	ICVF	AF left	599	2	222	42	42	284	94	-0.24	0.006*	0.12	0.5	-0.01	0.1
Hypertension	ICVF	AF right	599	2	222	42	42	284	94	-0.24	0.007	0.17	0.3	-0.01	0.2
Hypertension	ICVF	CC 1	596	2	219	42	42	283	93	-0.14	0.1	0.07	0.7	0	0.8
Hypertension	ICVF	CC 2	596	2	219	42	42	284	93	-0.2	0.02	0.09	0.6	-0.01	0.3
Hypertension	ICVF	CC 3	595	2	219	42	42	284	93	-0.25	0.004*	0.08	0.6	-0.01	0.2
Hypertension	ICVF	CC 4	594	2	219	42	42	283	93	-0.24	0.009	0.16	0.3	-0.01	0.2
Hypertension	ICVF	CC 5	598	2	221	42	42	283	94	-0.18	0.05	0.19	0.3	-0.01	0.3
Hypertension	ICVF	CC 6	598	2	222	42	42	284	94	-0.18	0.04	0.11	0.5	-0.01	0.3
Hypertension	ICVF	CC 7	600	2	222	42	42	284	94	-0.12	0.2	0.21	0.2	-0.01	0.5
Hypertension	ICVF	CG left	598	2	222	42	42	284	94	-0.2	0.02	0.09	0.6	-0.01	0.4
Hypertension	ICVF	CG right	599	2	222	42	42	284	94	-0.21	0.01	0.11	0.5	-0.01	0.3
Hypertension	ICVF	CST left	598	2	220	42	42	283	94	-0.2	0.04	0.05	0.8	-0.01	0.5
Hypertension	ICVF	CST right	598	2	219	42	42	283	93	-0.16	0.08	0.1	0.6	-0.01	0.2
Hypertension	ICVF	FX left	599	2	223	42	42	284	94	0.18	0.03	-0.34	0.03	0.01	0.3
Hypertension	ICVF	FX right	600	2	223	42	42	284	94	0.1	0.3	-0.34	0.04	-0.01	0.5
Hypertension	ICVF	IFO left	599	2	222	42	42	284	94	-0.19	0.03	0.15	0.4	-0.01	0.5
Hypertension	ICVF	IFO right	600	2	222	42	42	284	94	-0.21	0.02	0.18	0.3	-0.01	0.5
Hypertension	ICVF	ILF left	599	2	220	42	42	283	94	-0.18	0.04	0.12	0.5	-0.01	0.5
Hypertension	ICVF	ILF right	600	2	222	42	42	284	94	-0.17	0.05	0.18	0.3	-0.01	0.4
Hypertension	ICVF	MLF left	598	2	222	42	42	284	94	-0.21	0.02	0.11	0.5	-0.01	0.2
Hypertension	ICVF	MLF right	599	2	222	42	42	284	94	-0.19	0.03	0.15	0.4	-0.01	0.2
Hypertension	ICVF	OR left	600	2	222	42	42	284	94	-0.21	0.02	0.07	0.7	-0.01	0.5
Hypertension	ICVF	OR right	600	2	222	42	42	284	94	-0.21	0.02	0.13	0.4	-0.01	0.6
Hypertension	ICVF	SLF I left	595	2	221	42	42	284	94	-0.24	0.008	0.03	0.9	-0.01	0.2
Hypertension	ICVF	SLF I right	596	2	221	42	42	284	94	-0.21	0.02	0.05	0.8	-0.01	0.2
Hypertension	ICVF	SLF II left	597	2	221	42	42	284	94	-0.27	0.003*	0.03	0.9	-0.01	0.3
Hypertension	ICVF	SLF II right	597	2	221	42	42	284	94	-0.26	0.003*	0.1	0.5	-0.01	0.3
Hypertension	ICVF	SLF III left	598	2	221	42	42	284	94	-0.29	0.001*	0.1	0.5	-0.01	0.4
Hypertension	ICVF	SLF III right	597	2	220	42	42	284	94	-0.25	0.005*	0.18	0.3	-0.01	0.3
Hypertension	ICVF	UF left	597	2	219	42	42	282	94	-0.15	0.07	0.08	0.6	-0.01	0.2
Hypertension	ICVF	UF right	598	2	220	42	42	283	94	-0.16	0.05	0.08	0.6	-0.01	0.4
Hypertension	ISOVF	AF left	595	2	222	42	42	284	94	0.25	0.002*	-0.08	0.6	0	0.6
Hypertension	ISOVF	AF right	595	2	222	42	42	284	94	0.23	0.004*	-0.02	0.9	0	>0.9
Hypertension	ISOVF	CC 1	594	2	219	42	42	283	93	0.09	0.3	-0.18	0.2	0.01	0.4
Hypertension	ISOVF	CC 2	593	2	219	42	42	284	93	0.2	0.005*	-0.25	0.06	0	>0.9
Hypertension	ISOVF	CC 3	595	2	219	42	42	284	93	0.29	<0.001*	-0.28	0.05	0.01	0.4
Hypertension	ISOVF	CC 4	592	2	219	42	42	283	93	0.19	0.009	0.02	0.9	-0.01	0.5
Hypertension	ISOVF	CC 5	595	2	221	42	42	283	94	0.14	0.05	0.07	0.6	0	0.5
Hypertension	ISOVF	CC 6	595	2	222	42	42	284	94	0.13	0.05	-0.08	0.5	0	>0.9
Hypertension	ISOVF	CC 7	599	2	222	42	42	284	94	0.16	0.04	-0.17	0.2	0	>0.9
Hypertension	ISOVF	CG left	595	2	222	42	42	284	94	0.17	0.04	-0.05	0.7	-0.01	0.3
Hypertension	ISOVF	CG right	596	2	222	42	42	284	94	0.22	0.01	-0.11	0.5	0	>0.9
Hypertension	ISOVF	CST left	597	2	220	42	42	283	94	0.21	0.004*	-0.06	0.7	0	0.7
Hypertension	ISOVF	CST right	596	2	219	42	42	283	93	0.24	0.002*	0.05	0.7	0	0.7
Hypertension	ISOVF	FX left	600	2	223	42	42	284	94	0.17	0.02	0.04	0.8	-0.01	0.1
Hypertension	ISOVF	FX right	600	2	223	42	42	284	94	0.28	<0.001*	0.06	0.7	-0.01	0.08
Hypertension	ISOVF	IFO left	595	2	222	42	42	284	94	0.12	0.08	-0.2	0.1	0	0.7
Hypertension	ISOVF	IFO right	598	2	222	42	42	284	94	0.08	0.2	-0.2	0.1	0	0.7
Hypertension	ISOVF	ILF left	597	2	220	42	42	283	94	0.1	0.2	-0.21	0.2	-0.01	0.5
Hypertension	ISOVF	ILF right	598	2	222	42	42	284	94	0.09	0.3	-0.17	0.3	0	0.6
Hypertension	ISOVF	MLF left	594	2	222	42	42	284	94	0.15	0.06	0.02	>0.9	0	>0.9
Hypertension	ISOVF	MLF right	596	2	222	42	42	284	94	0.09	0.3	-0.03	0.9	-0.01	0.4
Hypertension	ISOVF	OR left	597	2	222	42	42	284	94	0.15	0.05	-0.26	0.06	-0.01	0.5
Hypertension	ISOVF	OR right	597	2	222	42	42	284	94	0.15	0.05	-0.26	0.07	0	>0.9
Hypertension	ISOVF	SLF I left	595	2	221	42	42	284	94	0.17	0.05	-0.12	0.5	0	0.9
Hypertension	ISOVF	SLF I right	594	2	221	42	42	284	94	0.21	0.01	-0.07	0.7	0	0.6
Hypertension	ISOVF	SLF II left	594	2	221	42	42	284	94	0.2	0.01	-0.09	0.6	0.01	0.3
Hypertension	ISOVF	SLF II right	594	2	221	42	42	284	94	0.21	0.01	-0.11	0.5	0	0.8
Hypertension	ISOVF	SLF III left	596	2	221	42	42	284	94	0.34	<0.001*	-0.06	0.7	0	0.7
Hypertension	ISOVF	SLF III right	596	2	220	42	42	284	94	0.32	<0.001*	-0.04	0.8	0	0.8
Hypertension	ISOVF	UF left	595	2	219	42	42	282	94	0.18	0.04	-0.16	0.3	0	0.8
Hypertension	ISOVF	UF right	594	2	220	42	42	283	94	0.17	0.05	-0.19	0.2	0	0.9
Hypertension	MTsat	AF left	592	2	222	42	42	284	94	-0.27	<0.001*	0.17	0.3	-0.01	0.2
Hypertension	MTsat	AF right	593	2	222	42	42	284	94	-0.24	0.002*	0.25	0.09	0	0.7
Hypertension	MTsat	CC 1	589	2	219	42	42	283	93	-0.36	<0.001*	0.31	0.02	-0.01	0.4
Hypertension	MTsat	CC 2	590	2	219	42	42	284	93	-0.31	<0.001*	0.32	0.03	0	0.8
Hypertension	MTsat	CC 3	590	2	219	42	42	284	93	-0.27	<0.001*	0.18	0.2	0	>0.9
Hypertension	MTsat	CC 4	591	2	219	42	42	283	93	-0.29	<0.001*	0.34	0.03	0	0.8
Hypertension	MTsat	CC 5	592	2	221	42	42	283	94	-0.25	0.003*	0.27	0.09	0	>0.9
Hypertension	MTsat	CC 6	593	2	222	42	42	284	94	-0.19	0.01	0.25	0.08	0	>0.9
Hypertension	MTsat	CC 7	596	2	222	42	42	284	94	-0.08	0.3	0.22	0.1	-0.01	0.5
Hypertension	MTsat	CG left	590	2	222	42	42	284	94	-0.28	<0.001*	0.27	0.06	0	0.6
Hypertension	MTsat	CG right	595	2	222	42	42	284	94	-0.26	<0.001*	0.36	0.01	0	0.7
Hypertension	MTsat	CST left	593	2	220	42	42	283	94	-0.21	0.01	0.17	0.3	0	0.8
Hypertension	MTsat	CST right	592	2	219	42	42	283	93	-0.24	0.004*	0.35	0.02	0	0.9
Hypertension	MTsat	FX left	600	2	223	42	42	284	94	-0.19	0.02	-0.06	0.7	0.02	0.07
Hypertension	MTsat	FX right	599	2	223	42	42	284	94	-0.22	0.007	-0.03	0.8	0.02	0.05
Hypertension	MTsat	IFO left	595	2	222	42	42	284	94	-0.23	0.002*	0.21	0.1	-0.01	0.1
Hypertension	MTsat	IFO right	596	2	222	42	42	284	94	-0.23	0.001*	0.28	0.04	-0.01	0.2
Hypertension	MTsat	ILF left	594	2	220	42	42	283	94	-0.22	0.004*	0.19	0.2	-0.01	0.4
Hypertension	MTsat	ILF right	594	2	222	42	42	284	94	-0.18	0.02	0.16	0.3	0	0.8
Hypertension	MTsat	MLF left	593	2	222	42	42	284	94	-0.23	0.003*	0.19	0.2	-0.01	0.4
Hypertension	MTsat	MLF right	594	2	222	42	42	284	94	-0.23	0.003*	0.35	0.02	0	>0.9
Hypertension	MTsat	OR left	596	2	222	42	42	284	94	-0.21	0.004*	0.24	0.09	-0.01	0.3
Hypertension	MTsat	OR right	596	2	222	42	42	284	94	-0.21	0.007	0.26	0.07	-0.01	0.3
Hypertension	MTsat	SLF I left	592	2	221	42	42	284	94	-0.26	0.002*	0.26	0.1	-0.01	0.4
Hypertension	MTsat	SLF I right	592	2	221	42	42	284	94	-0.26	0.002*	0.33	0.04	0	0.6
Hypertension	MTsat	SLF II left	593	2	221	42	42	284	94	-0.26	0.001*	0.17	0.3	0	0.7
Hypertension	MTsat	SLF II right	592	2	221	42	42	284	94	-0.31	<0.001*	0.37	0.02	0	0.8
Hypertension	MTsat	SLF III left	591	2	221	42	42	284	94	-0.29	<0.001*	0.19	0.2	-0.01	0.5
Hypertension	MTsat	SLF III right	593	2	220	42	42	284	94	-0.24	0.002*	0.24	0.1	0	>0.9
Hypertension	MTsat	UF left	596	2	219	42	42	282	94	-0.33	<0.001*	0.24	0.1	-0.01	0.1
Hypertension	MTsat	UF right	593	2	220	42	42	283	94	-0.35	<0.001*	0.29	0.05	0	>0.9
Hypertension	Volume	AF left	599	2	222	42	42	284	94	-0.01	0.8	0.08	0.3	-0.01	0.3
Hypertension	Volume	AF right	599	2	222	42	42	284	94	-0.07	0.2	0.03	0.8	-0.01	0.2
Hypertension	Volume	CC 1	596	2	219	42	42	283	93	-0.05	0.4	0.05	0.7	-0.02	0.009
Hypertension	Volume	CC 2	596	2	219	42	42	284	93	-0.06	0.2	0.16	0.1	-0.01	0.3
Hypertension	Volume	CC 3	596	2	219	42	42	284	93	-0.03	0.7	0.2	0.1	-0.02	0.04
Hypertension	Volume	CC 4	595	2	219	42	42	283	93	-0.11	0.1	0.02	0.9	-0.01	0.2
Hypertension	Volume	CC 5	598	2	221	42	42	283	94	-0.07	0.3	0.02	0.9	-0.01	0.2
Hypertension	Volume	CC 6	598	2	222	42	42	284	94	0.02	0.7	0.06	0.5	-0.01	0.3
Hypertension	Volume	CC 7	600	2	222	42	42	284	94	-0.14	0.1	0.01	>0.9	-0.01	0.5
Hypertension	Volume	CG left	598	2	222	42	42	284	94	-0.05	0.4	0.04	0.7	-0.01	0.3
Hypertension	Volume	CG right	599	2	222	42	42	284	94	-0.01	0.9	0	>0.9	0	0.7
Hypertension	Volume	CST left	599	2	220	42	42	283	94	-0.02	0.8	0.1	0.4	-0.01	0.09
Hypertension	Volume	CST right	598	2	219	42	42	283	93	-0.04	0.6	-0.02	0.9	-0.01	0.2
Hypertension	Volume	FX left	600	2	223	42	42	284	94	-0.07	0.3	0.46	<0.001*	-0.01	0.5
Hypertension	Volume	FX right	600	2	223	42	42	284	94	-0.09	0.2	0.4	0.003*	0	0.6
Hypertension	Volume	IFO left	599	2	222	42	42	284	94	-0.07	0.2	-0.04	0.7	0	0.7
Hypertension	Volume	IFO right	600	2	222	42	42	284	94	-0.03	0.5	0.02	0.9	0	0.9
Hypertension	Volume	ILF left	600	2	220	42	42	283	94	0	>0.9	-0.02	0.9	0.01	0.2
Hypertension	Volume	ILF right	600	2	222	42	42	284	94	0	>0.9	-0.06	0.6	0	0.6
Hypertension	Volume	MLF left	598	2	222	42	42	284	94	-0.01	0.9	0.1	0.2	0	0.4
Hypertension	Volume	MLF right	599	2	222	42	42	284	94	0.04	0.5	0.07	0.5	-0.01	0.3
Hypertension	Volume	OR left	600	2	222	42	42	284	94	-0.16	0.01	0.18	0.1	0.01	0.3
Hypertension	Volume	OR right	600	2	222	42	42	284	94	-0.01	>0.9	0.17	0.2	0	0.6
Hypertension	Volume	SLF I left	597	2	221	42	42	284	94	-0.07	0.2	0.14	0.2	0	0.6
Hypertension	Volume	SLF I right	597	2	221	42	42	284	94	-0.05	0.4	0.19	0.06	-0.01	0.3
Hypertension	Volume	SLF II left	598	2	221	42	42	284	94	-0.02	0.7	0.09	0.4	-0.01	0.3
Hypertension	Volume	SLF II right	597	2	221	42	42	284	94	-0.06	0.3	0.17	0.1	-0.01	0.2
Hypertension	Volume	SLF III left	599	2	221	42	42	284	94	0	>0.9	-0.04	0.8	0	0.6
Hypertension	Volume	SLF III right	598	2	220	42	42	284	94	-0.06	0.3	-0.02	0.9	-0.01	0.4
Hypertension	Volume	UF left	598	2	219	42	42	282	94	0.04	0.6	-0.08	0.6	-0.01	0.3
Hypertension	Volume	UF right	598	2	220	42	42	283	94	0.05	0.5	-0.06	0.6	-0.02	0.03
Smoking	ICVF	AF left	591	2	222	42	42	284	94	0.05	0.5	-0.11	0.5	0	0.9
Smoking	ICVF	AF right	591	2	222	42	42	284	94	0.02	0.8	-0.15	0.3	0	>0.9
Smoking	ICVF	CC 1	588	2	219	42	42	283	93	0.03	0.7	-0.27	0.08	0	0.8
Smoking	ICVF	CC 2	588	2	219	42	42	284	93	0.01	0.9	-0.15	0.3	0	>0.9
Smoking	ICVF	CC 3	587	2	219	42	42	284	93	-0.02	0.8	-0.09	0.6	0	>0.9
Smoking	ICVF	CC 4	586	2	219	42	42	283	93	0.02	0.8	-0.14	0.4	0	0.8
Smoking	ICVF	CC 5	590	2	221	42	42	283	94	-0.03	0.7	-0.09	0.6	0.01	0.6
Smoking	ICVF	CC 6	590	2	222	42	42	284	94	0.02	0.8	-0.11	0.5	0.01	0.5
Smoking	ICVF	CC 7	592	2	222	42	42	284	94	0.07	0.4	-0.07	0.6	0.01	0.1
Smoking	ICVF	CG left	590	2	222	42	42	284	94	0	>0.9	-0.16	0.3	0	0.9
Smoking	ICVF	CG right	591	2	222	42	42	284	94	0	>0.9	-0.16	0.3	0	>0.9
Smoking	ICVF	CST left	590	2	220	42	42	283	94	0.03	0.7	0.07	0.7	0	0.9
Smoking	ICVF	CST right	590	2	219	42	42	283	93	0	>0.9	0.08	0.6	0	>0.9
Smoking	ICVF	FX left	591	2	223	42	42	284	94	0.15	0.04	0.13	0.4	0.02	0.01
Smoking	ICVF	FX right	592	2	223	42	42	284	94	0.2	0.01	0.29	0.06	0.02	0.004
Smoking	ICVF	IFO left	591	2	222	42	42	284	94	0.07	0.4	-0.18	0.3	0	0.8
Smoking	ICVF	IFO right	592	2	222	42	42	284	94	0.06	0.4	-0.19	0.2	0	0.6
Smoking	ICVF	ILF left	591	2	220	42	42	283	94	0.07	0.4	-0.11	0.5	0.01	0.5
Smoking	ICVF	ILF right	592	2	222	42	42	284	94	0.05	0.5	-0.13	0.4	0.01	0.4
Smoking	ICVF	MLF left	590	2	222	42	42	284	94	0.05	0.5	-0.15	0.4	0	0.7
Smoking	ICVF	MLF right	591	2	222	42	42	284	94	0.03	0.7	-0.11	0.5	0	0.6
Smoking	ICVF	OR left	592	2	222	42	42	284	94	0.1	0.2	-0.1	0.5	0.01	0.4
Smoking	ICVF	OR right	592	2	222	42	42	284	94	0.07	0.4	-0.06	0.7	0.01	0.2
Smoking	ICVF	SLF I left	587	2	221	42	42	284	94	0.01	>0.9	-0.11	0.5	0	0.8
Smoking	ICVF	SLF I right	588	2	221	42	42	284	94	0.01	>0.9	-0.11	0.5	0	0.9
Smoking	ICVF	SLF II left	589	2	221	42	42	284	94	-0.01	>0.9	-0.18	0.3	0	>0.9
Smoking	ICVF	SLF II right	589	2	221	42	42	284	94	0	>0.9	-0.12	0.5	0	0.9
Smoking	ICVF	SLF III left	590	2	221	42	42	284	94	0.01	0.9	-0.1	0.5	0	0.8
Smoking	ICVF	SLF III right	589	2	220	42	42	284	94	-0.01	>0.9	-0.16	0.3	0	0.9
Smoking	ICVF	UF left	589	2	219	42	42	282	94	0.07	0.3	-0.17	0.3	0	>0.9
Smoking	ICVF	UF right	590	2	220	42	42	283	94	0.06	0.4	-0.21	0.2	0	>0.9
Smoking	ISOVF	AF left	587	2	222	42	42	284	94	-0.03	0.7	-0.43	0.004*	0	0.8
Smoking	ISOVF	AF right	587	2	222	42	42	284	94	-0.04	0.6	-0.45	0.002*	0	>0.9
Smoking	ISOVF	CC 1	586	2	219	42	42	283	93	0.03	0.7	-0.24	0.1	0.01	0.4
Smoking	ISOVF	CC 2	585	2	219	42	42	284	93	0.06	0.3	-0.33	0.01	0	0.6
Smoking	ISOVF	CC 3	587	2	219	42	42	284	93	0.07	0.3	-0.29	0.04	0	0.6
Smoking	ISOVF	CC 4	584	2	219	42	42	283	93	0.01	0.9	-0.34	0.01	0	>0.9
Smoking	ISOVF	CC 5	587	2	221	42	42	283	94	-0.02	0.8	-0.21	0.09	-0.01	0.5
Smoking	ISOVF	CC 6	587	2	222	42	42	284	94	-0.01	0.9	-0.16	0.2	0	0.8
Smoking	ISOVF	CC 7	591	2	222	42	42	284	94	0.06	0.4	-0.06	0.7	0.01	0.2
Smoking	ISOVF	CG left	587	2	222	42	42	284	94	-0.04	0.6	-0.48	0.002*	-0.01	0.2
Smoking	ISOVF	CG right	588	2	222	42	42	284	94	-0.03	0.7	-0.49	0.002*	0	0.8
Smoking	ISOVF	CST left	589	2	220	42	42	283	94	-0.03	0.7	-0.2	0.1	0.01	0.2
Smoking	ISOVF	CST right	588	2	219	42	42	283	93	0.04	0.6	-0.22	0.1	0.01	0.3
Smoking	ISOVF	FX left	592	2	223	42	42	284	94	0.05	0.4	0.12	0.4	0.01	0.5
Smoking	ISOVF	FX right	592	2	223	42	42	284	94	-0.02	0.8	0.13	0.4	0	>0.9
Smoking	ISOVF	IFO left	587	2	222	42	42	284	94	0.08	0.2	-0.12	0.3	0.01	0.2
Smoking	ISOVF	IFO right	590	2	222	42	42	284	94	0.09	0.2	-0.06	0.6	0.01	0.05
Smoking	ISOVF	ILF left	589	2	220	42	42	283	94	-0.01	>0.9	-0.19	0.2	0	>0.9
Smoking	ISOVF	ILF right	590	2	222	42	42	284	94	0	>0.9	-0.15	0.3	0.01	0.5
Smoking	ISOVF	MLF left	586	2	222	42	42	284	94	-0.04	0.6	-0.27	0.06	0	0.9
Smoking	ISOVF	MLF right	588	2	222	42	42	284	94	-0.07	0.3	-0.26	0.07	0	0.7
Smoking	ISOVF	OR left	589	2	222	42	42	284	94	0.13	0.04	0.02	0.9	0.01	0.08
Smoking	ISOVF	OR right	589	2	222	42	42	284	94	0.11	0.1	0	>0.9	0.02	0.02
Smoking	ISOVF	SLF I left	587	2	221	42	42	284	94	-0.09	0.2	-0.42	0.006	-0.01	0.2
Smoking	ISOVF	SLF I right	586	2	221	42	42	284	94	-0.03	0.7	-0.42	0.005	0	0.7
Smoking	ISOVF	SLF II left	586	2	221	42	42	284	94	-0.1	0.2	-0.41	0.006	-0.01	0.4
Smoking	ISOVF	SLF II right	586	2	221	42	42	284	94	-0.05	0.5	-0.4	0.008	-0.01	0.5
Smoking	ISOVF	SLF III left	588	2	221	42	42	284	94	-0.04	0.6	-0.42	0.005	-0.01	0.4
Smoking	ISOVF	SLF III right	588	2	220	42	42	284	94	0	>0.9	-0.48	<0.001*	0	0.8
Smoking	ISOVF	UF left	587	2	219	42	42	282	94	-0.04	0.6	-0.57	<0.001*	-0.01	0.3
Smoking	ISOVF	UF right	586	2	220	42	42	283	94	-0.05	0.5	-0.32	0.03	0	0.7
Smoking	MTsat	AF left	584	2	222	42	42	284	94	0.04	0.6	0.03	0.8	0	0.8
Smoking	MTsat	AF right	585	2	222	42	42	284	94	0.04	0.6	-0.01	>0.9	0	0.7
Smoking	MTsat	CC 1	581	2	219	42	42	283	93	0.04	0.5	-0.05	0.7	-0.01	0.5
Smoking	MTsat	CC 2	582	2	219	42	42	284	93	0.01	0.9	0.06	0.7	0	0.6
Smoking	MTsat	CC 3	582	2	219	42	42	284	93	0.01	>0.9	0.12	0.4	0	0.6
Smoking	MTsat	CC 4	583	2	219	42	42	283	93	0.02	0.8	0.16	0.3	0	0.8
Smoking	MTsat	CC 5	584	2	221	42	42	283	94	0.02	0.8	0.13	0.4	0	0.6
Smoking	MTsat	CC 6	585	2	222	42	42	284	94	0.01	0.9	0	>0.9	0.01	0.3
Smoking	MTsat	CC 7	588	2	222	42	42	284	94	-0.03	0.7	0.05	0.7	-0.01	0.3
Smoking	MTsat	CG left	582	2	222	42	42	284	94	0.04	0.6	0	>0.9	0	0.8
Smoking	MTsat	CG right	587	2	222	42	42	284	94	0	>0.9	0.01	>0.9	0	0.7
Smoking	MTsat	CST left	585	2	220	42	42	283	94	0.09	0.2	0.05	0.8	0	>0.9
Smoking	MTsat	CST right	584	2	219	42	42	283	93	0.03	0.7	0.11	0.4	0	0.8
Smoking	MTsat	FX left	592	2	223	42	42	284	94	0.06	0.4	0.03	0.8	0.01	0.4
Smoking	MTsat	FX right	591	2	223	42	42	284	94	0.08	0.3	0.1	0.5	0.01	0.3
Smoking	MTsat	IFO left	587	2	222	42	42	284	94	0.02	0.8	-0.06	0.7	-0.01	0.4
Smoking	MTsat	IFO right	588	2	222	42	42	284	94	-0.01	>0.9	-0.04	0.7	-0.01	0.3
Smoking	MTsat	ILF left	586	2	220	42	42	283	94	-0.03	0.7	-0.07	0.6	0	0.8
Smoking	MTsat	ILF right	586	2	222	42	42	284	94	0.01	0.9	-0.07	0.6	0	0.7
Smoking	MTsat	MLF left	585	2	222	42	42	284	94	0	>0.9	0.03	0.8	0	0.8
Smoking	MTsat	MLF right	586	2	222	42	42	284	94	-0.01	0.8	0.02	>0.9	0.01	0.5
Smoking	MTsat	OR left	588	2	222	42	42	284	94	-0.01	0.8	0.11	0.4	0	0.9
Smoking	MTsat	OR right	588	2	222	42	42	284	94	-0.05	0.5	0.15	0.3	-0.01	0.4
Smoking	MTsat	SLF I left	584	2	221	42	42	284	94	-0.03	0.7	0.17	0.3	0	>0.9
Smoking	MTsat	SLF I right	584	2	221	42	42	284	94	0.01	>0.9	0.13	0.4	0.01	0.4
Smoking	MTsat	SLF II left	585	2	221	42	42	284	94	0.03	0.7	0.03	0.8	0.01	0.5
Smoking	MTsat	SLF II right	584	2	221	42	42	284	94	0.01	0.9	0.08	0.6	0	0.6
Smoking	MTsat	SLF III left	583	2	221	42	42	284	94	0.04	0.6	0.09	0.6	0	>0.9
Smoking	MTsat	SLF III right	585	2	220	42	42	284	94	0.03	0.7	0.06	0.7	0	0.6
Smoking	MTsat	UF left	588	2	219	42	42	282	94	0	>0.9	-0.14	0.3	-0.01	0.3
Smoking	MTsat	UF right	585	2	220	42	42	283	94	0.01	0.9	0.02	0.9	-0.01	0.2
Smoking	Volume	AF left	591	2	222	42	42	284	94	-0.02	0.6	-0.08	0.4	0	0.3
Smoking	Volume	AF right	591	2	222	42	42	284	94	-0.02	0.7	0.03	0.8	-0.01	0.3
Smoking	Volume	CC 1	588	2	219	42	42	283	93	-0.09	0.1	-0.03	0.8	-0.01	0.4
Smoking	Volume	CC 2	588	2	219	42	42	284	93	-0.08	0.07	-0.04	0.7	-0.01	0.3
Smoking	Volume	CC 3	588	2	219	42	42	284	93	-0.12	0.05	-0.03	0.8	0	0.9
Smoking	Volume	CC 4	587	2	219	42	42	283	93	-0.13	0.04	0.16	0.2	-0.01	0.1
Smoking	Volume	CC 5	590	2	221	42	42	283	94	-0.08	0.2	-0.01	>0.9	-0.01	0.3
Smoking	Volume	CC 6	590	2	222	42	42	284	94	-0.04	0.4	-0.05	0.6	-0.01	0.2
Smoking	Volume	CC 7	592	2	222	42	42	284	94	-0.11	0.2	-0.03	0.9	-0.01	0.2
Smoking	Volume	CG left	590	2	222	42	42	284	94	-0.05	0.3	-0.02	0.9	0	0.6
Smoking	Volume	CG right	591	2	222	42	42	284	94	-0.03	0.5	-0.09	0.4	0	0.6
Smoking	Volume	CST left	591	2	220	42	42	283	94	-0.05	0.4	-0.02	0.9	-0.01	0.2
Smoking	Volume	CST right	590	2	219	42	42	283	93	-0.1	0.1	-0.02	0.9	-0.01	0.2
Smoking	Volume	FX left	592	2	223	42	42	284	94	-0.11	0.09	-0.23	0.07	-0.02	0.01
Smoking	Volume	FX right	592	2	223	42	42	284	94	-0.15	0.02	-0.03	0.8	-0.02	0.004
Smoking	Volume	IFO left	591	2	222	42	42	284	94	-0.04	0.4	-0.03	0.8	0	0.7
Smoking	Volume	IFO right	592	2	222	42	42	284	94	-0.08	0.1	-0.08	0.4	0	0.7
Smoking	Volume	ILF left	592	2	220	42	42	283	94	-0.02	0.7	-0.1	0.3	-0.01	0.05
Smoking	Volume	ILF right	592	2	222	42	42	284	94	-0.01	0.9	-0.08	0.4	-0.01	0.3
Smoking	Volume	MLF left	590	2	222	42	42	284	94	0	>0.9	-0.1	0.3	-0.01	0.2
Smoking	Volume	MLF right	591	2	222	42	42	284	94	0.01	0.8	-0.09	0.3	-0.01	0.2
Smoking	Volume	OR left	592	2	222	42	42	284	94	-0.09	0.1	0.02	0.8	0	0.5
Smoking	Volume	OR right	592	2	222	42	42	284	94	-0.14	0.03	-0.1	0.4	-0.01	0.2
Smoking	Volume	SLF I left	589	2	221	42	42	284	94	-0.05	0.3	0.06	0.6	0	>0.9
Smoking	Volume	SLF I right	589	2	221	42	42	284	94	-0.07	0.2	-0.01	>0.9	0	>0.9
Smoking	Volume	SLF II left	590	2	221	42	42	284	94	0.03	0.6	0.1	0.4	-0.01	0.3
Smoking	Volume	SLF II right	589	2	221	42	42	284	94	-0.07	0.2	0.08	0.5	-0.01	0.3
Smoking	Volume	SLF III left	591	2	221	42	42	284	94	-0.02	0.7	0.03	0.8	0	>0.9
Smoking	Volume	SLF III right	590	2	220	42	42	284	94	-0.06	0.2	-0.02	0.9	0	0.5
Smoking	Volume	UF left	590	2	219	42	42	282	94	0	>0.9	-0.11	0.4	0	0.7
Smoking	Volume	UF right	590	2	220	42	42	283	94	0.01	0.8	-0.2	0.08	0	0.7
aCVRF	ICVF	AF left	586	2	222	42	42	284	94	-0.03	0.3	0.1	0.06	0	0.3
aCVRF	ICVF	AF right	586	2	222	42	42	284	94	-0.02	0.4	0.12	0.02	0	0.2
aCVRF	ICVF	CC 1	583	2	219	42	42	283	93	-0.04	0.2	0.05	0.4	0	0.9
aCVRF	ICVF	CC 2	583	2	219	42	42	284	93	-0.04	0.2	0.1	0.05	0	0.5
aCVRF	ICVF	CC 3	582	2	219	42	42	284	93	-0.05	0.06	0.11	0.04	0	0.2
aCVRF	ICVF	CC 4	582	2	219	42	42	283	93	-0.02	0.5	0.11	0.04	-0.01	0.06
aCVRF	ICVF	CC 5	585	2	221	42	42	283	94	-0.01	0.7	0.09	0.1	0	0.2
aCVRF	ICVF	CC 6	585	2	222	42	42	284	94	0.01	0.9	0.09	0.1	0	0.4
aCVRF	ICVF	CC 7	587	2	222	42	42	284	94	0.02	0.5	0.11	0.05	0	>0.9
aCVRF	ICVF	CG left	585	2	222	42	42	284	94	-0.03	0.3	0.09	0.1	0	0.3
aCVRF	ICVF	CG right	586	2	222	42	42	284	94	-0.03	0.4	0.09	0.09	0	0.3
aCVRF	ICVF	CST left	585	2	220	42	42	283	94	0.04	0.2	0.1	0.08	0	0.3
aCVRF	ICVF	CST right	585	2	219	42	42	283	93	0.04	0.2	0.12	0.04	-0.01	0.1
aCVRF	ICVF	FX left	586	2	223	42	42	284	94	0.11	<0.001*	0.02	0.8	0.01	0.001
aCVRF	ICVF	FX right	587	2	223	42	42	284	94	0.11	<0.001*	0.06	0.2	0.01	0.03
aCVRF	ICVF	IFO left	586	2	222	42	42	284	94	-0.01	0.7	0.11	0.05	0	0.8
aCVRF	ICVF	IFO right	587	2	222	42	42	284	94	-0.01	0.8	0.13	0.02	0	>0.9
aCVRF	ICVF	ILF left	586	2	220	42	42	283	94	-0.01	0.8	0.1	0.07	0	>0.9
aCVRF	ICVF	ILF right	587	2	222	42	42	284	94	0	0.9	0.12	0.03	0	0.6
aCVRF	ICVF	MLF left	585	2	222	42	42	284	94	-0.01	0.9	0.08	0.1	0	0.3
aCVRF	ICVF	MLF right	586	2	222	42	42	284	94	0.01	0.8	0.12	0.03	0	0.3
aCVRF	ICVF	OR left	587	2	222	42	42	284	94	0	0.9	0.1	0.06	0	>0.9
aCVRF	ICVF	OR right	587	2	222	42	42	284	94	0	>0.9	0.13	0.02	0	>0.9
aCVRF	ICVF	SLF I left	582	2	221	42	42	284	94	-0.01	0.8	0.05	0.4	0	0.2
aCVRF	ICVF	SLF I right	583	2	221	42	42	284	94	-0.01	0.7	0.07	0.2	0	0.2
aCVRF	ICVF	SLF II left	584	2	221	42	42	284	94	-0.04	0.2	0.04	0.4	0	0.1
aCVRF	ICVF	SLF II right	584	2	221	42	42	284	94	-0.03	0.3	0.1	0.07	0	0.3
aCVRF	ICVF	SLF III left	585	2	221	42	42	284	94	-0.04	0.2	0.08	0.2	0	0.2
aCVRF	ICVF	SLF III right	584	2	220	42	42	284	94	-0.04	0.2	0.11	0.05	0	0.1
aCVRF	ICVF	UF left	584	2	219	42	42	282	94	-0.02	0.5	0.08	0.1	0	0.6
aCVRF	ICVF	UF right	585	2	220	42	42	283	94	-0.02	0.5	0.09	0.09	0	0.7
aCVRF	ISOVF	AF left	582	2	222	42	42	284	94	0.06	0.03*	-0.12	0.02	0	0.7
aCVRF	ISOVF	AF right	582	2	222	42	42	284	94	0.07	0.008*	-0.09	0.07	0	0.4
aCVRF	ISOVF	CC 1	581	2	219	42	42	283	93	0.01	0.7	-0.11	0.02	0	0.6
aCVRF	ISOVF	CC 2	580	2	219	42	42	284	93	0.07	0.002*	-0.13	0.003*	0	0.5
aCVRF	ISOVF	CC 3	582	2	219	42	42	284	93	0.1	<0.001*	-0.16	<0.001*	0	0.7
aCVRF	ISOVF	CC 4	580	2	219	42	42	283	93	0.08	<0.001*	-0.11	0.02*	0	0.2
aCVRF	ISOVF	CC 5	582	2	221	42	42	283	94	0.06	0.009*	-0.07	0.1	0	0.1
aCVRF	ISOVF	CC 6	582	2	222	42	42	284	94	0.06	0.007*	-0.09	0.04	0	0.5
aCVRF	ISOVF	CC 7	586	2	222	42	42	284	94	0.11	<0.001*	-0.09	0.06	0	0.4
aCVRF	ISOVF	CG left	582	2	222	42	42	284	94	0.04	0.1	-0.13	0.01*	0	0.2
aCVRF	ISOVF	CG right	583	2	222	42	42	284	94	0.07	0.02*	-0.11	0.05	0	0.4
aCVRF	ISOVF	CST left	584	2	220	42	42	283	94	0.1	<0.001*	-0.11	0.02	0	0.5
aCVRF	ISOVF	CST right	583	2	219	42	42	283	93	0.13	<0.001*	-0.08	0.1	0	0.7
aCVRF	ISOVF	FX left	587	2	223	42	42	284	94	0.07	0.004*	-0.01	>0.9	0	0.7
aCVRF	ISOVF	FX right	587	2	223	42	42	284	94	0.06	0.03	0.01	0.8	0	0.3
aCVRF	ISOVF	IFO left	582	2	222	42	42	284	94	0.07	0.002*	-0.09	0.03	0	0.3
aCVRF	ISOVF	IFO right	585	2	222	42	42	284	94	0.08	<0.001*	-0.09	0.03	0	0.05
aCVRF	ISOVF	ILF left	584	2	220	42	42	283	94	0.07	0.02*	-0.09	0.1	0	0.9
aCVRF	ISOVF	ILF right	585	2	222	42	42	284	94	0.08	0.003*	-0.07	0.2	0	0.6
aCVRF	ISOVF	MLF left	581	2	222	42	42	284	94	0.04	0.1	-0.07	0.2	0	0.4
aCVRF	ISOVF	MLF right	583	2	222	42	42	284	94	0.04	0.2	-0.08	0.1	0	0.2
aCVRF	ISOVF	OR left	584	2	222	42	42	284	94	0.09	<0.001*	-0.09	0.03	0	0.2
aCVRF	ISOVF	OR right	584	2	222	42	42	284	94	0.12	<0.001*	-0.08	0.06	0.01	0.02
aCVRF	ISOVF	SLF I left	582	2	221	42	42	284	94	0.04	0.2	-0.15	0.004*	0	0.2
aCVRF	ISOVF	SLF I right	581	2	221	42	42	284	94	0.07	0.01*	-0.11	0.02	0	0.5
aCVRF	ISOVF	SLF II left	581	2	221	42	42	284	94	0.04	0.1	-0.15	0.004*	0	0.3
aCVRF	ISOVF	SLF II right	581	2	221	42	42	284	94	0.08	0.004*	-0.13	0.01*	0	0.6
aCVRF	ISOVF	SLF III left	583	2	221	42	42	284	94	0.09	0.001*	-0.15	0.003*	0	0.2
aCVRF	ISOVF	SLF III right	583	2	220	42	42	284	94	0.1	<0.001*	-0.12	0.02*	0	0.2
aCVRF	ISOVF	UF left	582	2	219	42	42	282	94	0.02	0.5	-0.07	0.2	0	0.5
aCVRF	ISOVF	UF right	581	2	220	42	42	283	94	0.01	0.7	-0.06	0.2	0	0.2
aCVRF	MTsat	AF left	580	2	222	42	42	284	94	-0.08	0.004*	0.12	0.02	0	>0.9
aCVRF	MTsat	AF right	581	2	222	42	42	284	94	-0.08	0.003*	0.15	0.002*	0	0.6
aCVRF	MTsat	CC 1	577	2	219	42	42	283	93	-0.08	0.001*	0.07	0.2	0	0.2
aCVRF	MTsat	CC 2	578	2	219	42	42	284	93	-0.09	<0.001*	0.12	0.01*	0	0.6
aCVRF	MTsat	CC 3	578	2	219	42	42	284	93	-0.09	0.001*	0.13	0.009*	0	0.7
aCVRF	MTsat	CC 4	579	2	219	42	42	283	93	-0.08	0.005*	0.14	0.005*	0	0.5
aCVRF	MTsat	CC 5	580	2	221	42	42	283	94	-0.08	0.005*	0.14	0.009*	0	0.4
aCVRF	MTsat	CC 6	581	2	222	42	42	284	94	-0.06	0.02*	0.16	<0.001*	0	0.3
aCVRF	MTsat	CC 7	584	2	222	42	42	284	94	-0.04	0.1	0.16	0.001*	0	0.4
aCVRF	MTsat	CG left	578	2	222	42	42	284	94	-0.06	0.01*	0.1	0.03	0	0.7
aCVRF	MTsat	CG right	583	2	222	42	42	284	94	-0.09	<0.001*	0.14	0.004*	0	0.4
aCVRF	MTsat	CST left	581	2	220	42	42	283	94	-0.06	0.03*	0.12	0.02	0	0.2
aCVRF	MTsat	CST right	580	2	219	42	42	283	93	-0.07	0.01*	0.17	<0.001*	0	0.5
aCVRF	MTsat	FX left	587	2	223	42	42	284	94	-0.07	0.01*	0.04	0.4	0.01	0.03
aCVRF	MTsat	FX right	586	2	223	42	42	284	94	-0.06	0.04	0.04	0.4	0.01	0.008
aCVRF	MTsat	IFO left	582	2	222	42	42	284	94	-0.07	0.003*	0.11	0.01*	0	0.4
aCVRF	MTsat	IFO right	583	2	222	42	42	284	94	-0.07	0.002*	0.13	0.003*	0	0.2
aCVRF	MTsat	ILF left	581	2	220	42	42	283	94	-0.08	0.002*	0.1	0.03	0	0.9
aCVRF	MTsat	ILF right	581	2	222	42	42	284	94	-0.05	0.03	0.11	0.01*	0	0.8
aCVRF	MTsat	MLF left	581	2	222	42	42	284	94	-0.08	0.002*	0.14	0.002*	0	0.6
aCVRF	MTsat	MLF right	582	2	222	42	42	284	94	-0.06	0.02*	0.17	<0.001*	0	0.5
aCVRF	MTsat	OR left	583	2	222	42	42	284	94	-0.06	0.02*	0.17	<0.001*	0	0.7
aCVRF	MTsat	OR right	584	2	222	42	42	284	94	-0.07	0.005*	0.21	<0.001*	0	0.3
aCVRF	MTsat	SLF I left	580	2	221	42	42	284	94	-0.08	0.004*	0.13	0.008*	0	0.5
aCVRF	MTsat	SLF I right	580	2	221	42	42	284	94	-0.08	0.007*	0.16	0.003*	0	0.4
aCVRF	MTsat	SLF II left	581	2	221	42	42	284	94	-0.07	0.007*	0.11	0.03	0	0.4
aCVRF	MTsat	SLF II right	580	2	221	42	42	284	94	-0.08	0.002*	0.17	0.001*	0	0.6
aCVRF	MTsat	SLF III left	579	2	221	42	42	284	94	-0.07	0.009*	0.13	0.009*	0	0.9
aCVRF	MTsat	SLF III right	581	2	220	42	42	284	94	-0.08	0.004*	0.14	0.003*	0	0.5
aCVRF	MTsat	UF left	583	2	219	42	42	282	94	-0.1	<0.001*	0.06	0.2	0	0.1
aCVRF	MTsat	UF right	581	2	220	42	42	283	94	-0.08	0.002*	0.08	0.08	0	0.4
aCVRF	Volume	AF left	586	2	222	42	42	284	94	-0.03	0.05	0.06	0.05	0	0.2
aCVRF	Volume	AF right	586	2	222	42	42	284	94	-0.05	0.009*	0.06	0.1	0	0.6
aCVRF	Volume	CC 1	583	2	219	42	42	283	93	-0.05	0.03*	0.05	0.2	0	0.4
aCVRF	Volume	CC 2	583	2	219	42	42	284	93	-0.04	0.009*	0.05	0.08	0	0.2
aCVRF	Volume	CC 3	583	2	219	42	42	284	93	-0.05	0.05	0.13	0.002*	0	0.09
aCVRF	Volume	CC 4	583	2	219	42	42	283	93	-0.09	<0.001*	0.13	0.004*	0	0.2
aCVRF	Volume	CC 5	585	2	221	42	42	283	94	-0.1	<0.001*	0.11	0.01*	0	0.1
aCVRF	Volume	CC 6	585	2	222	42	42	284	94	-0.04	0.03	0.08	0.01*	0	0.09
aCVRF	Volume	CC 7	587	2	222	42	42	284	94	-0.09	<0.001*	0.08	0.1	0	0.7
aCVRF	Volume	CG left	585	2	222	42	42	284	94	-0.04	0.01*	0.07	0.05	0	0.6
aCVRF	Volume	CG right	586	2	222	42	42	284	94	-0.04	0.05	0.04	0.2	0	0.7
aCVRF	Volume	CST left	586	2	220	42	42	283	94	-0.06	0.006*	0.09	0.02	0	0.04
aCVRF	Volume	CST right	585	2	219	42	42	283	93	-0.06	0.01*	0.07	0.1	0	0.1
aCVRF	Volume	FX left	587	2	223	42	42	284	94	-0.06	0.02*	0.09	0.03	0	0.3
aCVRF	Volume	FX right	587	2	223	42	42	284	94	-0.08	<0.001*	0.12	0.006*	0	0.03
aCVRF	Volume	IFO left	586	2	222	42	42	284	94	-0.03	0.06	0.06	0.09	0	0.6
aCVRF	Volume	IFO right	587	2	222	42	42	284	94	-0.05	0.01*	0.02	0.5	0	>0.9
aCVRF	Volume	ILF left	587	2	220	42	42	283	94	0.01	0.5	0.04	0.2	0	0.7
aCVRF	Volume	ILF right	587	2	222	42	42	284	94	-0.01	0.7	0.02	0.6	0	0.2
aCVRF	Volume	MLF left	585	2	222	42	42	284	94	-0.02	0.2	0.07	0.02	0	0.07
aCVRF	Volume	MLF right	586	2	222	42	42	284	94	0	0.8	0.05	0.1	0	0.1
aCVRF	Volume	OR left	587	2	222	42	42	284	94	-0.04	0.06	0.07	0.1	0	0.7
aCVRF	Volume	OR right	587	2	222	42	42	284	94	-0.05	0.03	0.06	0.2	0	0.06
aCVRF	Volume	SLF I left	584	2	221	42	42	284	94	-0.02	0.2	0.14	<0.001*	0	0.05
aCVRF	Volume	SLF I right	584	2	221	42	42	284	94	-0.04	0.03	0.1	0.003*	0	0.07
aCVRF	Volume	SLF II left	585	2	221	42	42	284	94	-0.01	0.8	0.13	<0.001*	0	0.1
aCVRF	Volume	SLF II right	584	2	221	42	42	284	94	-0.06	0.003*	0.12	0.002*	0	0.1
aCVRF	Volume	SLF III left	586	2	221	42	42	284	94	-0.04	0.07	0.07	0.1	0	0.6
aCVRF	Volume	SLF III right	585	2	220	42	42	284	94	-0.07	<0.001*	0.06	0.1	0	0.5
aCVRF	Volume	UF left	585	2	219	42	42	282	94	-0.02	0.4	0.04	0.4	0	0.6
aCVRF	Volume	UF right	585	2	220	42	42	283	94	0.01	0.6	0.02	0.5	0	0.2
Abbreviations: aCVRF = aggregate cardiovascular risk factors, AF = arcuate fasciculus, ApoE = apolipoprotein E, BMI = body mass index, CC = corpus callosum (1 = rostrum, 2 = genu, 3 = rostral body, 4 = anterior midbody, 5 = posterior midbody, 6 = isthmus, 7 = splenium), CG = cingulum bundle, CST = cortico-spinal tract, FX = fornix, CVRF = cardiovascular risk factor, ICVF = intra-cellular volume f…

## Sheet: Supp_Data_8_cov_interactions
Supplementary Data 8. Standardised β and p-value estimates for interaction between covariates and cardiovascular risk factors. * False discovery rate-corrected p<0.05.
			Education x CVRF		ApoE risk x CVRF		Atypical MDD x CVRF		Melancholic MDD x CVRF		MVPA x CVRF		MVPA x CVRF Male		MVPA x CVRF Female		Alcohol x CVRF
CVRF	Map	Tract	β	P	β	P	β	P	β	P	β	P	β	P	β	P	β	P
Diabetes	ICVF	AF left	0.37	0.3	0.77	0.08	-1.01	0.04	-0.19	0.8	0.08	0.6	not tested	not tested	not tested	not tested	0.12	0.8
Diabetes	ICVF	AF right	0.24	0.5	0.58	0.2	-1.1	0.03	-0.25	0.7	0.08	0.6	not tested	not tested	not tested	not tested	0.03	>0.9
Diabetes	ICVF	CC 1	0.38	0.2	0.39	0.4	-1.04	0.03	-0.61	0.4	0.03	0.9	not tested	not tested	not tested	not tested	-0.08	0.8
Diabetes	ICVF	CC 2	0.22	0.5	0.6	0.2	-0.85	0.08	-0.23	0.7	0.08	0.6	not tested	not tested	not tested	not tested	0.12	0.8
Diabetes	ICVF	CC 3	0.16	0.6	0.58	0.2	-0.93	0.06	-0.16	0.8	0.15	0.3	not tested	not tested	not tested	not tested	0.1	0.8
Diabetes	ICVF	CC 4	0.1	0.8	0.45	0.3	-0.86	0.09	-0.08	>0.9	0.09	0.6	not tested	not tested	not tested	not tested	-0.18	0.7
Diabetes	ICVF	CC 5	0.18	0.6	0.75	0.1	-1.06	0.04	-0.21	0.8	0.04	0.8	not tested	not tested	not tested	not tested	-0.02	>0.9
Diabetes	ICVF	CC 6	0.34	0.3	0.78	0.08	-1.06	0.04	-0.23	0.7	0.05	0.8	not tested	not tested	not tested	not tested	-0.01	>0.9
Diabetes	ICVF	CC 7	0.52	0.1	0.48	0.3	-0.91	0.08	-0.42	0.6	0.11	0.5	not tested	not tested	not tested	not tested	0.06	0.9
Diabetes	ICVF	CG left	0.29	0.4	0.9	0.04	-0.78	0.1	-0.1	0.9	0.1	0.5	not tested	not tested	not tested	not tested	0.13	0.7
Diabetes	ICVF	CG right	0.22	0.5	0.83	0.05	-0.89	0.07	-0.18	0.8	0.03	0.9	not tested	not tested	not tested	not tested	0.09	0.8
Diabetes	ICVF	CST left	0.32	0.4	0.86	0.06	-1.12	0.03	-0.22	0.8	-0.08	0.6	not tested	not tested	not tested	not tested	-0.06	0.9
Diabetes	ICVF	CST right	0.19	0.6	0.59	0.2	-0.96	0.07	0.02	>0.9	-0.08	0.6	not tested	not tested	not tested	not tested	-0.18	0.7
Diabetes	ICVF	FX left	-0.6	0.06	-0.06	0.9	-0.02	>0.9	0.77	0.2	0.03	0.8	not tested	not tested	not tested	not tested	-0.22	0.6
Diabetes	ICVF	FX right	-0.77	0.03	0.16	0.7	-0.35	0.5	0.23	0.7	0.08	0.6	not tested	not tested	not tested	not tested	-0.54	0.2
Diabetes	ICVF	IFO left	0.52	0.1	0.73	0.1	-0.92	0.07	-0.04	>0.9	0.03	0.8	not tested	not tested	not tested	not tested	0.11	0.8
Diabetes	ICVF	IFO right	0.53	0.1	0.5	0.3	-0.91	0.07	-0.07	>0.9	0.05	0.7	not tested	not tested	not tested	not tested	0.11	0.8
Diabetes	ICVF	ILF left	0.44	0.2	0.61	0.2	-0.85	0.1	0.17	0.8	-0.02	>0.9	not tested	not tested	not tested	not tested	-0.07	0.9
Diabetes	ICVF	ILF right	0.45	0.2	0.41	0.4	-1.04	0.04	0.07	>0.9	-0.02	>0.9	not tested	not tested	not tested	not tested	-0.09	0.8
Diabetes	ICVF	MLF left	0.39	0.2	0.77	0.08	-0.93	0.06	-0.16	0.8	0.1	0.5	not tested	not tested	not tested	not tested	0	>0.9
Diabetes	ICVF	MLF right	0.39	0.3	0.7	0.1	-1.01	0.05	-0.17	0.8	0.02	>0.9	not tested	not tested	not tested	not tested	-0.01	>0.9
Diabetes	ICVF	OR left	0.5	0.2	0.6	0.2	-1.09	0.04	-0.11	0.9	0.04	0.8	not tested	not tested	not tested	not tested	-0.02	>0.9
Diabetes	ICVF	OR right	0.5	0.2	0.35	0.5	-0.94	0.07	0.03	>0.9	0.06	0.7	not tested	not tested	not tested	not tested	0.1	0.8
Diabetes	ICVF	SLF I left	0.21	0.5	0.84	0.06	-0.83	0.1	0.04	>0.9	-0.01	>0.9	not tested	not tested	not tested	not tested	-0.02	>0.9
Diabetes	ICVF	SLF I right	0.22	0.5	0.65	0.1	-1.03	0.04	-0.14	0.8	0	>0.9	not tested	not tested	not tested	not tested	0.01	>0.9
Diabetes	ICVF	SLF II left	0.33	0.3	0.74	0.09	-0.98	0.05	-0.25	0.7	0.01	>0.9	not tested	not tested	not tested	not tested	0.1	0.8
Diabetes	ICVF	SLF II right	0.28	0.4	0.62	0.2	-1.13	0.02	-0.25	0.7	0.02	0.9	not tested	not tested	not tested	not tested	0.1	0.8
Diabetes	ICVF	SLF III left	0.39	0.3	0.71	0.1	-1.15	0.02	-0.34	0.6	0.11	0.5	not tested	not tested	not tested	not tested	0.22	0.6
Diabetes	ICVF	SLF III right	0.19	0.6	0.39	0.4	-1.09	0.03	-0.27	0.7	0.12	0.4	not tested	not tested	not tested	not tested	0.05	0.9
Diabetes	ICVF	UF left	0.53	0.1	0.75	0.07	-0.74	0.1	-0.12	0.9	0.05	0.7	not tested	not tested	not tested	not tested	0.22	0.6
Diabetes	ICVF	UF right	0.4	0.2	0.51	0.2	-1.03	0.03	-0.37	0.6	0.11	0.4	not tested	not tested	not tested	not tested	0.23	0.5
Diabetes	ISOVF	AF left	-0.46	0.1	-0.1	0.8	-1.37	0.004	0.12	0.9	-0.09	0.5	not tested	not tested	not tested	not tested	-0.52	0.2
Diabetes	ISOVF	AF right	-0.58	0.07	-0.23	0.6	-1.52	0.001	0.19	0.8	-0.06	0.7	not tested	not tested	not tested	not tested	-0.51	0.2
Diabetes	ISOVF	CC 1	-0.35	0.3	-0.51	0.2	-0.73	0.1	0.05	>0.9	-0.07	0.6	not tested	not tested	not tested	not tested	-0.4	0.3
Diabetes	ISOVF	CC 2	-0.4	0.2	-0.61	0.1	-1.02	0.02	0.14	0.8	-0.11	0.4	not tested	not tested	not tested	not tested	-0.45	0.2
Diabetes	ISOVF	CC 3	-0.61	0.04	-0.6	0.1	-0.51	0.2	1.59	0.007	-0.18	0.2	not tested	not tested	not tested	not tested	-0.45	0.2
Diabetes	ISOVF	CC 4	-0.16	0.6	0.01	>0.9	-0.84	0.05	1.14	0.06	-0.06	0.7	not tested	not tested	not tested	not tested	-0.34	0.3
Diabetes	ISOVF	CC 5	-0.14	0.6	-0.03	>0.9	-0.86	0.05	0.16	0.8	-0.05	0.7	not tested	not tested	not tested	not tested	-0.21	0.5
Diabetes	ISOVF	CC 6	-0.51	0.07	-0.05	0.9	-0.68	0.1	-0.31	0.6	0.02	0.8	not tested	not tested	not tested	not tested	-0.21	0.5
Diabetes	ISOVF	CC 7	-0.47	0.1	-0.08	0.8	-0.49	0.2	-0.77	0.2	-0.04	0.8	not tested	not tested	not tested	not tested	-0.16	0.6
Diabetes	ISOVF	CG left	-0.54	0.1	-0.38	0.4	-1.11	0.02	0.01	>0.9	-0.08	0.6	not tested	not tested	not tested	not tested	-0.77	0.04
Diabetes	ISOVF	CG right	-0.54	0.1	-0.45	0.3	-1.19	0.02	-0.2	0.8	-0.02	>0.9	not tested	not tested	not tested	not tested	-0.69	0.07
Diabetes	ISOVF	CST left	-0.28	0.3	-0.21	0.6	-0.71	0.1	1.42	0.02	-0.37	0.007	not tested	not tested	not tested	not tested	-0.2	0.6
Diabetes	ISOVF	CST right	-0.51	0.1	-0.15	0.7	-0.88	0.05	0.86	0.2	-0.28	0.04	not tested	not tested	not tested	not tested	-0.32	0.4
Diabetes	ISOVF	FX left	-0.67	0.02	-0.27	0.5	0.16	0.7	0.12	0.8	0.12	0.3	not tested	not tested	not tested	not tested	-0.32	0.3
Diabetes	ISOVF	FX right	-0.78	0.01	-0.21	0.6	0.45	0.3	-0.01	>0.9	0.2	0.1	not tested	not tested	not tested	not tested	-0.05	0.9
Diabetes	ISOVF	IFO left	-0.69	0.008	-0.04	>0.9	-0.77	0.05	-0.49	0.4	-0.08	0.5	not tested	not tested	not tested	not tested	-0.69	0.02
Diabetes	ISOVF	IFO right	-0.6	0.02	-0.03	>0.9	-0.87	0.02	-0.58	0.3	0	>0.9	not tested	not tested	not tested	not tested	-0.45	0.1
Diabetes	ISOVF	ILF left	-0.6	0.06	-0.14	0.7	-0.88	0.06	-0.42	0.5	-0.06	0.7	not tested	not tested	not tested	not tested	-0.76	0.04
Diabetes	ISOVF	ILF right	-0.61	0.05	-0.22	0.6	-1.04	0.03	-0.62	0.3	0.02	0.9	not tested	not tested	not tested	not tested	-0.57	0.1
Diabetes	ISOVF	MLF left	-0.36	0.3	0.01	>0.9	-0.81	0.08	-0.2	0.8	0.13	0.4	not tested	not tested	not tested	not tested	-0.32	0.4
Diabetes	ISOVF	MLF right	-0.55	0.08	-0.01	>0.9	-1.02	0.03	-0.53	0.4	0.04	0.8	not tested	not tested	not tested	not tested	-0.33	0.4
Diabetes	ISOVF	OR left	-0.71	0.01	0.15	0.7	-0.68	0.1	-0.23	0.7	-0.11	0.4	not tested	not tested	not tested	not tested	-0.21	0.5
Diabetes	ISOVF	OR right	-0.72	0.01	0.04	>0.9	-0.81	0.05	-0.38	0.5	0.05	0.7	not tested	not tested	not tested	not tested	-0.11	0.7
Diabetes	ISOVF	SLF I left	-0.39	0.2	0	>0.9	-0.82	0.09	0.13	0.8	-0.09	0.5	not tested	not tested	not tested	not tested	-0.31	0.4
Diabetes	ISOVF	SLF I right	-0.47	0.1	-0.15	0.7	-1.1	0.02	0.09	0.9	-0.09	0.5	not tested	not tested	not tested	not tested	-0.19	0.6
Diabetes	ISOVF	SLF II left	-0.45	0.2	0.03	>0.9	-0.9	0.06	0.56	0.4	-0.09	0.5	not tested	not tested	not tested	not tested	-0.32	0.4
Diabetes	ISOVF	SLF II right	-0.62	0.06	-0.17	0.7	-1.14	0.02	0.37	0.6	-0.1	0.5	not tested	not tested	not tested	not tested	-0.51	0.2
Diabetes	ISOVF	SLF III left	-0.67	0.04	0	>0.9	-1.34	0.005	-0.01	>0.9	-0.05	0.7	not tested	not tested	not tested	not tested	-0.37	0.3
Diabetes	ISOVF	SLF III right	-0.69	0.03	-0.15	0.7	-1.36	0.003	0.07	>0.9	-0.06	0.7	not tested	not tested	not tested	not tested	-0.6	0.1
Diabetes	ISOVF	UF left	-0.13	0.7	-0.63	0.2	-1.12	0.02	-0.12	0.9	-0.01	>0.9	not tested	not tested	not tested	not tested	-0.68	0.08
Diabetes	ISOVF	UF right	-0.12	0.7	-1.21	0.004	-1.06	0.03	-0.23	0.7	-0.03	0.9	not tested	not tested	not tested	not tested	-0.58	0.1
Diabetes	MTsat	AF left	-0.4	0.2	-0.14	0.7	0.13	0.8	-1.32	0.04	0.08	0.6	not tested	not tested	not tested	not tested	-0.18	0.6
Diabetes	MTsat	AF right	-0.44	0.2	-0.25	0.6	0.18	0.7	-1.17	0.07	0.13	0.4	not tested	not tested	not tested	not tested	-0.37	0.3
Diabetes	MTsat	CC 1	-0.07	0.8	0.14	0.7	0.18	0.7	-0.42	0.5	-0.02	>0.9	not tested	not tested	not tested	not tested	-0.33	0.3
Diabetes	MTsat	CC 2	-0.39	0.2	-0.01	>0.9	0.26	0.6	-1.4	0.02	0.03	0.8	not tested	not tested	not tested	not tested	-0.31	0.4
Diabetes	MTsat	CC 3	-0.6	0.06	0	>0.9	0.19	0.7	-1.94	0.002	0.06	0.7	not tested	not tested	not tested	not tested	-0.25	0.5
Diabetes	MTsat	CC 4	-0.31	0.3	-0.03	>0.9	0.34	0.5	-1.57	0.01	0.1	0.5	not tested	not tested	not tested	not tested	-0.26	0.5
Diabetes	MTsat	CC 5	-0.36	0.3	-0.23	0.6	0.19	0.7	-1.69	0.01	0.13	0.4	not tested	not tested	not tested	not tested	-0.3	0.4
Diabetes	MTsat	CC 6	-0.47	0.1	-0.03	>0.9	0.05	>0.9	-1.34	0.03	0.12	0.4	not tested	not tested	not tested	not tested	-0.4	0.3
Diabetes	MTsat	CC 7	-0.05	0.9	-0.32	0.5	0.32	0.5	-1.04	0.1	0.38	0.009	not tested	not tested	not tested	not tested	-0.17	0.6
Diabetes	MTsat	CG left	-0.29	0.4	-0.13	0.8	0.14	0.8	-1.38	0.03	0.11	0.5	not tested	not tested	not tested	not tested	-0.31	0.4
Diabetes	MTsat	CG right	-0.48	0.1	-0.23	0.6	0.31	0.5	-1.37	0.02	0.11	0.5	not tested	not tested	not tested	not tested	-0.35	0.3
Diabetes	MTsat	CST left	-0.14	0.7	-0.47	0.3	0.04	>0.9	-1.53	0.02	0.1	0.5	not tested	not tested	not tested	not tested	-0.14	0.7
Diabetes	MTsat	CST right	-0.44	0.2	0.01	>0.9	0.06	0.9	-1.59	0.02	0.14	0.4	not tested	not tested	not tested	not tested	-0.37	0.3
Diabetes	MTsat	FX left	0.39	0.2	-0.25	0.6	0.24	0.6	0.25	0.7	0.2	0.2	not tested	not tested	not tested	not tested	0.02	>0.9
Diabetes	MTsat	FX right	0.54	0.1	0.1	0.8	-0.04	>0.9	0.26	0.7	0.17	0.3	not tested	not tested	not tested	not tested	-0.2	0.6
Diabetes	MTsat	IFO left	0.08	0.8	0.04	>0.9	0.29	0.5	-0.55	0.3	0.3	0.02	not tested	not tested	not tested	not tested	-0.1	0.8
Diabetes	MTsat	IFO right	0.15	0.6	-0.06	0.9	0.41	0.3	-0.6	0.3	0.38	0.003	not tested	not tested	not tested	not tested	-0.28	0.4
Diabetes	MTsat	ILF left	-0.22	0.5	0.44	0.3	0.23	0.6	-0.7	0.3	0.26	0.06	not tested	not tested	not tested	not tested	-0.3	0.4
Diabetes	MTsat	ILF right	-0.32	0.3	-0.11	0.8	0.25	0.6	-1.07	0.09	0.29	0.04	not tested	not tested	not tested	not tested	-0.44	0.2
Diabetes	MTsat	MLF left	-0.58	0.06	0.13	0.8	0.13	0.8	-1.32	0.04	0.12	0.4	not tested	not tested	not tested	not tested	-0.35	0.3
Diabetes	MTsat	MLF right	-0.43	0.2	-0.03	>0.9	0.05	>0.9	-1.5	0.02	0.13	0.4	not tested	not tested	not tested	not tested	-0.55	0.1
Diabetes	MTsat	OR left	-0.34	0.3	0.27	0.5	0.14	0.8	-1.39	0.03	0.39	0.005	not tested	not tested	not tested	not tested	-0.36	0.3
Diabetes	MTsat	OR right	-0.29	0.4	0.08	0.8	0.42	0.4	-1.62	0.01	0.39	0.007	not tested	not tested	not tested	not tested	-0.56	0.1
Diabetes	MTsat	SLF I left	-0.49	0.1	-0.3	0.5	0.29	0.5	-2.01	0.002	0.14	0.4	not tested	not tested	not tested	not tested	-0.41	0.3
Diabetes	MTsat	SLF I right	-0.58	0.07	-0.41	0.3	0.37	0.4	-1.94	0.003	0.11	0.5	not tested	not tested	not tested	not tested	-0.49	0.2
Diabetes	MTsat	SLF II left	-0.45	0.2	-0.32	0.4	0.16	0.7	-1.82	0.004	0.01	>0.9	not tested	not tested	not tested	not tested	-0.24	0.5
Diabetes	MTsat	SLF II right	-0.46	0.2	-0.49	0.3	0.33	0.5	-1.75	0.006	0.07	0.6	not tested	not tested	not tested	not tested	-0.42	0.3
Diabetes	MTsat	SLF III left	-0.5	0.1	-0.36	0.4	0.13	0.8	-1.44	0.02	0.06	0.7	not tested	not tested	not tested	not tested	-0.03	>0.9
Diabetes	MTsat	SLF III right	-0.26	0.4	-0.37	0.4	0.25	0.6	-0.97	0.1	0.13	0.4	not tested	not tested	not tested	not tested	-0.22	0.5
Diabetes	MTsat	UF left	-0.45	0.1	0.48	0.2	0.05	>0.9	-1.13	0.06	0.22	0.1	not tested	not tested	not tested	not tested	-0.4	0.2
Diabetes	MTsat	UF right	-0.43	0.1	0.52	0.2	-0.07	0.9	-1.3	0.03	0.14	0.3	not tested	not tested	not tested	not tested	-0.25	0.5
Diabetes	Volume	AF left	-0.03	0.9	0.24	0.3	0.28	0.3	-0.27	0.5	0.2	0.02	not tested	not tested	not tested	not tested	-0.02	>0.9
Diabetes	Volume	AF right	-0.08	0.7	-0.05	0.9	0.24	0.5	-0.47	0.3	0.21	0.04	not tested	not tested	not tested	not tested	0.23	0.4
Diabetes	Volume	CC 1	-0.29	0.3	0.22	0.5	0.01	>0.9	-0.96	0.07	0.11	0.4	not tested	not tested	not tested	not tested	-0.47	0.1
Diabetes	Volume	CC 2	0.08	0.7	0.22	0.4	0.3	0.3	-0.17	0.7	0.16	0.09	not tested	not tested	not tested	not tested	0.2	0.4
Diabetes	Volume	CC 3	0.01	>0.9	0.34	0.3	0.24	0.6	-1.01	0.07	0.18	0.2	not tested	not tested	not tested	not tested	0.19	0.6
Diabetes	Volume	CC 4	-0.27	0.3	0.54	0.2	0.24	0.6	-0.76	0.2	0.09	0.5	not tested	not tested	not tested	not tested	0.29	0.4
Diabetes	Volume	CC 5	-0.09	0.7	-0.04	0.9	0.71	0.09	-0.1	0.9	0.19	0.1	not tested	not tested	not tested	not tested	0.16	0.6
Diabetes	Volume	CC 6	-0.25	0.2	0.59	0.02	0.5	0.1	-0.24	0.6	0.19	0.04	not tested	not tested	not tested	not tested	0	>0.9
Diabetes	Volume	CC 7	-0.48	0.1	0.68	0.1	0.43	0.4	0.47	0.5	-0.07	0.6	not tested	not tested	not tested	not tested	-0.28	0.4
Diabetes	Volume	CG left	0.09	0.7	0.02	>0.9	0.35	0.3	-0.18	0.7	0.19	0.07	not tested	not tested	not tested	not tested	0.11	0.7
Diabetes	Volume	CG right	-0.01	>0.9	0.07	0.8	0.37	0.3	0.08	0.9	0.25	0.02	not tested	not tested	not tested	not tested	0.21	0.4
Diabetes	Volume	CST left	0.02	>0.9	-0.21	0.5	0.65	0.08	0.15	0.8	0.22	0.06	not tested	not tested	not tested	not tested	0.14	0.6
Diabetes	Volume	CST right	0.03	>0.9	0.11	0.7	0.32	0.4	-0.27	0.6	0.24	0.05	not tested	not tested	not tested	not tested	0.43	0.2
Diabetes	Volume	FX left	0.28	0.3	0.38	0.3	0.4	0.3	-0.01	>0.9	0.25	0.05	not tested	not tested	not tested	not tested	0.42	0.2
Diabetes	Volume	FX right	0.07	0.8	0.26	0.5	0.57	0.2	-0.13	0.8	0.13	0.3	not tested	not tested	not tested	not tested	-0.09	0.8
Diabetes	Volume	IFO left	0.01	>0.9	0.35	0.2	0.15	0.6	-0.11	0.8	0.24	0.01	not tested	not tested	not tested	not tested	-0.06	0.8
Diabetes	Volume	IFO right	-0.3	0.2	0.34	0.2	0.08	0.8	-0.04	>0.9	0.16	0.1	not tested	not tested	not tested	not tested	0.06	0.8
Diabetes	Volume	ILF left	0.23	0.3	0.62	0.04	0.2	0.6	0.4	0.4	0.27	0.008	not tested	not tested	not tested	not tested	0.05	0.9
Diabetes	Volume	ILF right	-0.28	0.2	0.49	0.08	0.15	0.6	0.07	0.9	0.12	0.2	not tested	not tested	not tested	not tested	0.03	0.9
Diabetes	Volume	MLF left	-0.28	0.2	0.45	0.07	0.39	0.2	-0.51	0.2	0.19	0.03	not tested	not tested	not tested	not tested	-0.1	0.7
Diabetes	Volume	MLF right	-0.33	0.09	0.5	0.05	0.24	0.4	-0.54	0.2	0.19	0.03	not tested	not tested	not tested	not tested	0.03	0.9
Diabetes	Volume	OR left	-0.01	>0.9	0.92	0.004	0.24	0.5	0.38	0.4	0.26	0.02	not tested	not tested	not tested	not tested	-0.02	>0.9
Diabetes	Volume	OR right	-0.38	0.2	0.64	0.07	0	>0.9	0.22	0.7	0.03	0.8	not tested	not tested	not tested	not tested	-0.22	0.5
Diabetes	Volume	SLF I left	-0.06	0.8	0.15	0.6	0.37	0.3	-0.09	0.8	0.24	0.02	not tested	not tested	not tested	not tested	-0.06	0.8
Diabetes	Volume	SLF I right	-0.07	0.8	-0.08	0.8	0.59	0.08	0.16	0.7	0.24	0.02	not tested	not tested	not tested	not tested	0.04	0.9
Diabetes	Volume	SLF II left	-0.22	0.4	0.39	0.3	0.5	0.2	0.09	0.9	0.26	0.04	not tested	not tested	not tested	not tested	-0.08	0.8
Diabetes	Volume	SLF II right	-0.31	0.2	0.01	>0.9	0.8	0.04	0.26	0.6	0.28	0.02	not tested	not tested	not tested	not tested	-0.1	0.7
Diabetes	Volume	SLF III left	-0.23	0.4	0.06	0.9	0.55	0.2	0.21	0.7	0.39	0.002	not tested	not tested	not tested	not tested	0.18	0.6
Diabetes	Volume	SLF III right	0.07	0.8	-0.29	0.3	0.1	0.8	-0.74	0.1	0.25	0.03	not tested	not tested	not tested	not tested	0.1	0.7
Diabetes	Volume	UF left	0.26	0.4	-0.03	>0.9	-0.08	0.8	-0.62	0.3	0.09	0.5	not tested	not tested	not tested	not tested	-0.24	0.5
Diabetes	Volume	UF right	-0.11	0.7	0.1	0.8	-0.14	0.7	-0.58	0.2	0.17	0.1	not tested	not tested	not tested	not tested	-0.42	0.1
Dyslipidemia	ICVF	AF left	0.14	0.3	0.16	0.5	0.16	0.5	-0.1	0.7	-0.1	0.2	not tested	not tested	not tested	not tested	0.01	>0.9
Dyslipidemia	ICVF	AF right	0.18	0.2	0.23	0.3	0.16	0.5	-0.1	0.7	-0.04	0.6	not tested	not tested	not tested	not tested	0.03	0.9
Dyslipidemia	ICVF	CC 1	0.17	0.2	0.19	0.4	0.12	0.6	-0.05	0.8	-0.07	0.3	not tested	not tested	not tested	not tested	-0.09	0.6
Dyslipidemia	ICVF	CC 2	0.16	0.3	0.15	0.5	0.2	0.4	-0.04	0.9	-0.05	0.5	not tested	not tested	not tested	not tested	-0.11	0.6
Dyslipidemia	ICVF	CC 3	0.24	0.09	0.15	0.5	0.2	0.4	-0.02	>0.9	-0.06	0.4	not tested	not tested	not tested	not tested	0.01	>0.9
Dyslipidemia	ICVF	CC 4	0.21	0.2	-0.01	>0.9	0.19	0.4	-0.16	0.5	-0.07	0.3	not tested	not tested	not tested	not tested	-0.11	0.6
Dyslipidemia	ICVF	CC 5	0.27	0.08	0.16	0.5	0.13	0.6	-0.22	0.4	-0.07	0.3	not tested	not tested	not tested	not tested	-0.02	>0.9
Dyslipidemia	ICVF	CC 6	0.24	0.1	0.15	0.5	0.13	0.6	-0.13	0.6	-0.09	0.2	not tested	not tested	not tested	not tested	0.09	0.7
Dyslipidemia	ICVF	CC 7	0.21	0.2	0.11	0.6	0.06	0.8	-0.25	0.3	-0.04	0.6	not tested	not tested	not tested	not tested	0.11	0.6
Dyslipidemia	ICVF	CG left	0.17	0.2	0.14	0.5	0.23	0.3	-0.07	0.8	-0.08	0.3	not tested	not tested	not tested	not tested	-0.03	0.9
Dyslipidemia	ICVF	CG right	0.22	0.1	0.17	0.4	0.23	0.3	-0.09	0.7	-0.07	0.3	not tested	not tested	not tested	not tested	-0.06	0.8
Dyslipidemia	ICVF	CST left	0.19	0.2	0.09	0.7	-0.05	0.8	-0.14	0.6	-0.07	0.4	not tested	not tested	not tested	not tested	-0.18	0.4
Dyslipidemia	ICVF	CST right	0.23	0.1	0.1	0.7	0.09	0.7	-0.08	0.7	-0.05	0.5	not tested	not tested	not tested	not tested	-0.01	>0.9
Dyslipidemia	ICVF	FX left	0	>0.9	0.29	0.2	0.03	0.9	-0.17	0.5	-0.07	0.3	not tested	not tested	not tested	not tested	0.33	0.07
Dyslipidemia	ICVF	FX right	-0.1	0.5	0.62	0.007	0.32	0.2	0.04	0.9	-0.07	0.3	not tested	not tested	not tested	not tested	-0.1	0.6
Dyslipidemia	ICVF	IFO left	0.16	0.3	0.23	0.3	0.13	0.6	-0.16	0.5	-0.06	0.4	not tested	not tested	not tested	not tested	0.06	0.7
Dyslipidemia	ICVF	IFO right	0.21	0.1	0.16	0.5	0.12	0.6	-0.17	0.5	-0.03	0.6	not tested	not tested	not tested	not tested	0.07	0.7
Dyslipidemia	ICVF	ILF left	0.12	0.4	0.15	0.5	-0.03	>0.9	-0.15	0.6	-0.06	0.4	not tested	not tested	not tested	not tested	0.02	>0.9
Dyslipidemia	ICVF	ILF right	0.2	0.2	0.17	0.5	0.03	0.9	-0.22	0.4	-0.04	0.5	not tested	not tested	not tested	not tested	0.11	0.6
Dyslipidemia	ICVF	MLF left	0.15	0.3	0.2	0.4	0.14	0.5	-0.11	0.7	-0.09	0.2	not tested	not tested	not tested	not tested	0.07	0.7
Dyslipidemia	ICVF	MLF right	0.23	0.1	0.25	0.3	0.16	0.5	-0.13	0.6	-0.06	0.4	not tested	not tested	not tested	not tested	0.08	0.7
Dyslipidemia	ICVF	OR left	0.22	0.1	0.21	0.4	0	>0.9	-0.2	0.4	-0.05	0.5	not tested	not tested	not tested	not tested	0.11	0.6
Dyslipidemia	ICVF	OR right	0.28	0.07	0.14	0.6	0.04	0.9	-0.16	0.5	-0.02	0.8	not tested	not tested	not tested	not tested	0.12	0.5
Dyslipidemia	ICVF	SLF I left	0.25	0.1	0.05	0.8	0.2	0.4	-0.07	0.8	-0.13	0.07	not tested	not tested	not tested	not tested	-0.03	0.9
Dyslipidemia	ICVF	SLF I right	0.24	0.1	0.14	0.5	0.21	0.4	-0.1	0.7	-0.07	0.3	not tested	not tested	not tested	not tested	0.01	>0.9
Dyslipidemia	ICVF	SLF II left	0.18	0.2	0.06	0.8	0.21	0.4	-0.12	0.6	-0.08	0.2	not tested	not tested	not tested	not tested	-0.01	>0.9
Dyslipidemia	ICVF	SLF II right	0.22	0.1	0.16	0.5	0.23	0.3	-0.11	0.6	-0.04	0.6	not tested	not tested	not tested	not tested	0.02	>0.9
Dyslipidemia	ICVF	SLF III left	0.23	0.1	0.08	0.7	0.09	0.7	-0.03	>0.9	-0.08	0.2	not tested	not tested	not tested	not tested	0.12	0.6
Dyslipidemia	ICVF	SLF III right	0.24	0.09	0.17	0.5	0.14	0.5	-0.04	0.9	-0.03	0.7	not tested	not tested	not tested	not tested	0.1	0.6
Dyslipidemia	ICVF	UF left	0.09	0.5	0.27	0.2	0.27	0.2	0.06	0.8	-0.04	0.5	not tested	not tested	not tested	not tested	-0.04	0.8
Dyslipidemia	ICVF	UF right	0.1	0.5	0.31	0.2	0.11	0.6	-0.14	0.5	-0.02	0.7	not tested	not tested	not tested	not tested	0.05	0.8
Dyslipidemia	ISOVF	AF left	-0.12	0.4	-0.26	0.2	-0.16	0.5	0.05	0.8	-0.08	0.2	not tested	not tested	not tested	not tested	0.46	0.01
Dyslipidemia	ISOVF	AF right	-0.1	0.5	-0.22	0.3	-0.15	0.5	0.09	0.7	-0.05	0.5	not tested	not tested	not tested	not tested	0.48	0.008
Dyslipidemia	ISOVF	CC 1	0.05	0.7	-0.23	0.3	-0.04	0.9	-0.12	0.6	-0.09	0.2	not tested	not tested	not tested	not tested	0.32	0.07
Dyslipidemia	ISOVF	CC 2	-0.03	0.8	-0.33	0.09	-0.07	0.7	-0.02	>0.9	-0.11	0.04	not tested	not tested	not tested	not tested	0.41	0.01
Dyslipidemia	ISOVF	CC 3	0.04	0.8	-0.24	0.2	-0.23	0.2	0.04	0.8	-0.16	0.007	not tested	not tested	not tested	not tested	0.45	0.006
Dyslipidemia	ISOVF	CC 4	0.06	0.7	-0.28	0.2	-0.07	0.7	0.06	0.8	-0.08	0.2	not tested	not tested	not tested	not tested	0.34	0.04
Dyslipidemia	ISOVF	CC 5	0.03	0.8	-0.27	0.2	0.03	0.9	0.04	0.8	-0.06	0.3	not tested	not tested	not tested	not tested	0.32	0.05
Dyslipidemia	ISOVF	CC 6	-0.08	0.5	-0.42	0.02	-0.07	0.7	-0.01	>0.9	-0.04	0.4	not tested	not tested	not tested	not tested	0.39	0.01
Dyslipidemia	ISOVF	CC 7	-0.05	0.7	-0.36	0.07	-0.05	0.8	0.07	0.7	-0.02	0.7	not tested	not tested	not tested	not tested	0.18	0.3
Dyslipidemia	ISOVF	CG left	-0.09	0.5	-0.32	0.1	-0.05	0.8	0.12	0.6	-0.12	0.08	not tested	not tested	not tested	not tested	0.52	0.005
Dyslipidemia	ISOVF	CG right	-0.05	0.7	-0.44	0.05	-0.04	0.9	-0.03	0.9	-0.1	0.1	not tested	not tested	not tested	not tested	0.5	0.008
Dyslipidemia	ISOVF	CST left	-0.07	0.6	-0.32	0.1	0	>0.9	0.07	0.8	-0.07	0.3	not tested	not tested	not tested	not tested	0.34	0.04
Dyslipidemia	ISOVF	CST right	-0.09	0.5	-0.25	0.2	-0.07	0.7	-0.07	0.7	-0.07	0.3	not tested	not tested	not tested	not tested	0.57	0.001
Dyslipidemia	ISOVF	FX left	-0.02	0.9	-0.31	0.1	0.11	0.6	0.07	0.7	0.01	0.9	not tested	not tested	not tested	not tested	0.06	0.7
Dyslipidemia	ISOVF	FX right	-0.07	0.6	-0.33	0.1	0.28	0.2	0.05	0.8	-0.04	0.5	not tested	not tested	not tested	not tested	-0.13	0.4
Dyslipidemia	ISOVF	IFO left	-0.11	0.3	-0.12	0.5	0.06	0.7	0	>0.9	-0.05	0.3	not tested	not tested	not tested	not tested	0.25	0.09
Dyslipidemia	ISOVF	IFO right	-0.11	0.3	-0.18	0.3	-0.19	0.3	-0.07	0.7	-0.06	0.3	not tested	not tested	not tested	not tested	0.3	0.03
Dyslipidemia	ISOVF	ILF left	-0.19	0.2	-0.21	0.3	-0.24	0.3	0.13	0.6	-0.04	0.5	not tested	not tested	not tested	not tested	0.3	0.1
Dyslipidemia	ISOVF	ILF right	-0.19	0.2	-0.41	0.06	-0.3	0.2	-0.14	0.6	-0.03	0.6	not tested	not tested	not tested	not tested	0.37	0.04
Dyslipidemia	ISOVF	MLF left	-0.15	0.3	-0.27	0.2	-0.13	0.5	0.1	0.7	-0.02	0.8	not tested	not tested	not tested	not tested	0.53	0.003
Dyslipidemia	ISOVF	MLF right	-0.1	0.5	-0.23	0.3	-0.13	0.5	-0.08	0.7	0.02	0.8	not tested	not tested	not tested	not tested	0.38	0.04
Dyslipidemia	ISOVF	OR left	-0.07	0.6	-0.04	0.8	0.03	0.9	-0.03	0.9	-0.05	0.4	not tested	not tested	not tested	not tested	0.15	0.3
Dyslipidemia	ISOVF	OR right	-0.12	0.3	-0.16	0.4	-0.18	0.4	-0.11	0.6	-0.01	0.8	not tested	not tested	not tested	not tested	0.25	0.1
Dyslipidemia	ISOVF	SLF I left	-0.03	0.8	-0.38	0.08	-0.12	0.6	0.16	0.5	-0.08	0.2	not tested	not tested	not tested	not tested	0.48	0.01
Dyslipidemia	ISOVF	SLF I right	-0.03	0.8	-0.31	0.1	-0.18	0.4	0.01	>0.9	-0.07	0.3	not tested	not tested	not tested	not tested	0.47	0.01
Dyslipidemia	ISOVF	SLF II left	-0.11	0.4	-0.38	0.08	-0.14	0.5	0.12	0.6	-0.09	0.2	not tested	not tested	not tested	not tested	0.39	0.03
Dyslipidemia	ISOVF	SLF II right	-0.06	0.7	-0.23	0.3	-0.16	0.5	0.02	>0.9	-0.09	0.2	not tested	not tested	not tested	not tested	0.44	0.02
Dyslipidemia	ISOVF	SLF III left	-0.11	0.4	-0.35	0.1	-0.28	0.2	0.03	0.9	-0.07	0.3	not tested	not tested	not tested	not tested	0.53	0.004
Dyslipidemia	ISOVF	SLF III right	-0.08	0.5	-0.32	0.1	-0.26	0.2	-0.02	>0.9	-0.04	0.5	not tested	not tested	not tested	not tested	0.55	0.002
Dyslipidemia	ISOVF	UF left	-0.08	0.6	-0.13	0.6	-0.12	0.6	0.06	0.8	-0.07	0.3	not tested	not tested	not tested	not tested	0.28	0.1
Dyslipidemia	ISOVF	UF right	-0.02	0.9	-0.21	0.3	-0.08	0.7	-0.06	0.8	-0.01	0.9	not tested	not tested	not tested	not tested	0.43	0.02
Dyslipidemia	MTsat	AF left	-0.06	0.7	-0.01	>0.9	0.01	>0.9	0.02	>0.9	-0.05	0.4	not tested	not tested	not tested	not tested	0.07	0.7
Dyslipidemia	MTsat	AF right	-0.12	0.4	0.03	0.9	0.14	0.5	0.08	0.7	0	>0.9	not tested	not tested	not tested	not tested	0.09	0.6
Dyslipidemia	MTsat	CC 1	-0.17	0.2	-0.05	0.8	-0.09	0.6	0.17	0.4	-0.05	0.4	not tested	not tested	not tested	not tested	0.1	0.6
Dyslipidemia	MTsat	CC 2	-0.12	0.4	-0.05	0.8	0.04	0.9	0.02	>0.9	-0.01	0.9	not tested	not tested	not tested	not tested	0.07	0.7
Dyslipidemia	MTsat	CC 3	-0.2	0.1	-0.12	0.6	-0.04	0.8	-0.03	0.9	-0.04	0.5	not tested	not tested	not tested	not tested	0.1	0.6
Dyslipidemia	MTsat	CC 4	-0.18	0.2	-0.03	0.9	-0.03	0.9	0	>0.9	-0.01	>0.9	not tested	not tested	not tested	not tested	0.05	0.8
Dyslipidemia	MTsat	CC 5	-0.07	0.6	0.07	0.7	0	>0.9	-0.08	0.7	-0.01	0.9	not tested	not tested	not tested	not tested	0.07	0.7
Dyslipidemia	MTsat	CC 6	0.04	0.8	0.06	0.7	0.12	0.6	0.08	0.7	-0.05	0.5	not tested	not tested	not tested	not tested	0.01	>0.9
Dyslipidemia	MTsat	CC 7	-0.08	0.6	0.12	0.6	-0.12	0.6	0.05	0.8	-0.05	0.5	not tested	not tested	not tested	not tested	-0.01	>0.9
Dyslipidemia	MTsat	CG left	0.03	0.8	0	>0.9	0.01	>0.9	0.07	0.8	-0.06	0.4	not tested	not tested	not tested	not tested	0.08	0.6
Dyslipidemia	MTsat	CG right	-0.11	0.4	-0.07	0.7	0.09	0.7	0.08	0.7	0	>0.9	not tested	not tested	not tested	not tested	0.01	>0.9
Dyslipidemia	MTsat	CST left	-0.16	0.2	0.09	0.7	0.02	>0.9	-0.04	0.9	0.03	0.6	not tested	not tested	not tested	not tested	-0.01	>0.9
Dyslipidemia	MTsat	CST right	-0.12	0.4	0.14	0.5	-0.03	0.9	-0.08	0.7	-0.01	0.9	not tested	not tested	not tested	not tested	0.12	0.5
Dyslipidemia	MTsat	FX left	-0.07	0.6	0.53	0.01	-0.04	0.8	-0.15	0.5	-0.07	0.3	not tested	not tested	not tested	not tested	0.4	0.03
Dyslipidemia	MTsat	FX right	-0.11	0.5	0.68	0.002	-0.06	0.8	-0.04	0.9	0.01	>0.9	not tested	not tested	not tested	not tested	0.39	0.04
Dyslipidemia	MTsat	IFO left	-0.07	0.6	0.12	0.5	-0.07	0.7	0.05	0.8	0	>0.9	not tested	not tested	not tested	not tested	0.06	0.7
Dyslipidemia	MTsat	IFO right	-0.11	0.4	0.07	0.7	0.02	>0.9	0.19	0.4	-0.01	0.8	not tested	not tested	not tested	not tested	0.2	0.2
Dyslipidemia	MTsat	ILF left	-0.16	0.2	0.12	0.6	-0.21	0.3	0.12	0.6	-0.06	0.3	not tested	not tested	not tested	not tested	0.02	0.9
Dyslipidemia	MTsat	ILF right	-0.18	0.2	0.01	>0.9	-0.05	0.8	0.16	0.5	-0.05	0.4	not tested	not tested	not tested	not tested	0.09	0.6
Dyslipidemia	MTsat	MLF left	-0.01	>0.9	0.08	0.7	0.05	0.8	0.08	0.7	-0.05	0.5	not tested	not tested	not tested	not tested	0.01	>0.9
Dyslipidemia	MTsat	MLF right	0.06	0.7	0.11	0.6	0.15	0.5	0.17	0.5	-0.03	0.7	not tested	not tested	not tested	not tested	-0.03	0.9
Dyslipidemia	MTsat	OR left	-0.05	0.7	0.23	0.3	-0.27	0.2	0.07	0.8	-0.01	0.8	not tested	not tested	not tested	not tested	-0.03	0.9
Dyslipidemia	MTsat	OR right	0.01	>0.9	0.16	0.4	-0.04	0.8	0.12	0.6	-0.02	0.8	not tested	not tested	not tested	not tested	0.08	0.6
Dyslipidemia	MTsat	SLF I left	-0.08	0.6	-0.06	0.8	0.02	>0.9	0.04	0.9	-0.03	0.7	not tested	not tested	not tested	not tested	-0.06	0.8
Dyslipidemia	MTsat	SLF I right	-0.05	0.7	-0.1	0.7	0.1	0.7	0.05	0.8	0.01	0.9	not tested	not tested	not tested	not tested	0.05	0.8
Dyslipidemia	MTsat	SLF II left	0	>0.9	-0.06	0.8	0.08	0.7	0.03	>0.9	-0.02	0.8	not tested	not tested	not tested	not tested	-0.03	0.8
Dyslipidemia	MTsat	SLF II right	-0.07	0.6	-0.08	0.7	0.11	0.6	0.07	0.8	0.01	0.9	not tested	not tested	not tested	not tested	0.03	0.9
Dyslipidemia	MTsat	SLF III left	0.03	0.8	-0.01	>0.9	0.04	0.9	0.06	0.8	-0.03	0.6	not tested	not tested	not tested	not tested	0.02	0.9
Dyslipidemia	MTsat	SLF III right	-0.18	0.2	-0.03	0.9	0.12	0.6	0.12	0.6	0.04	0.5	not tested	not tested	not tested	not tested	0.1	0.6
Dyslipidemia	MTsat	UF left	-0.04	0.7	-0.02	>0.9	0.09	0.7	0.11	0.6	-0.03	0.6	not tested	not tested	not tested	not tested	0.02	0.9
Dyslipidemia	MTsat	UF right	-0.13	0.3	0.11	0.6	-0.03	0.9	0.1	0.6	-0.03	0.7	not tested	not tested	not tested	not tested	0.19	0.3
Dyslipidemia	Volume	AF left	-0.08	0.4	0.02	0.9	0.1	0.4	0.06	0.6	0.06	0.1	not tested	not tested	not tested	not tested	-0.19	0.08
Dyslipidemia	Volume	AF right	-0.12	0.2	-0.01	>0.9	0.04	0.8	0.02	>0.9	0.07	0.1	not tested	not tested	not tested	not tested	-0.16	0.2
Dyslipidemia	Volume	CC 1	-0.06	0.6	0.05	0.8	0.09	0.6	0.14	0.5	0.1	0.06	not tested	not tested	not tested	not tested	-0.17	0.3
Dyslipidemia	Volume	CC 2	-0.02	0.9	-0.01	>0.9	0.03	0.8	0.07	0.7	0.04	0.4	not tested	not tested	not tested	not tested	-0.07	0.6
Dyslipidemia	Volume	CC 3	-0.04	0.7	-0.05	0.8	-0.19	0.3	-0.07	0.7	0.04	0.5	not tested	not tested	not tested	not tested	-0.21	0.2
Dyslipidemia	Volume	CC 4	-0.08	0.5	0.16	0.4	-0.09	0.6	-0.06	0.8	0.07	0.3	not tested	not tested	not tested	not tested	-0.04	0.8
Dyslipidemia	Volume	CC 5	-0.12	0.3	-0.03	0.9	0.02	>0.9	0.06	0.8	0.14	0.02	not tested	not tested	not tested	not tested	-0.28	0.08
Dyslipidemia	Volume	CC 6	-0.19	0.03	0.02	0.9	-0.02	>0.9	-0.08	0.6	0.05	0.2	not tested	not tested	not tested	not tested	-0.17	0.1
Dyslipidemia	Volume	CC 7	-0.19	0.2	-0.17	0.4	-0.06	0.8	-0.01	>0.9	0.02	0.8	not tested	not tested	not tested	not tested	-0.05	0.8
Dyslipidemia	Volume	CG left	-0.08	0.4	0.12	0.4	0.16	0.3	-0.01	>0.9	0.06	0.2	not tested	not tested	not tested	not tested	-0.07	0.6
Dyslipidemia	Volume	CG right	-0.08	0.4	0.09	0.6	0.16	0.3	0.07	0.7	0.02	0.6	not tested	not tested	not tested	not tested	-0.1	0.5
Dyslipidemia	Volume	CST left	-0.03	0.8	0	>0.9	0.11	0.5	0.17	0.3	0.04	0.4	not tested	not tested	not tested	not tested	-0.07	0.6
Dyslipidemia	Volume	CST right	-0.03	0.8	0.2	0.3	0	>0.9	0.03	0.9	0.04	0.5	not tested	not tested	not tested	not tested	-0.02	0.9
Dyslipidemia	Volume	FX left	-0.06	0.6	0.01	>0.9	0.19	0.3	0.31	0.1	0.07	0.2	not tested	not tested	not tested	not tested	0.02	>0.9
Dyslipidemia	Volume	FX right	0	>0.9	0.29	0.1	0.03	0.9	0.15	0.5	-0.04	0.4	not tested	not tested	not tested	not tested	0.14	0.4
Dyslipidemia	Volume	IFO left	-0.02	0.9	0.09	0.5	0.05	0.7	0.07	0.6	0.02	0.7	not tested	not tested	not tested	not tested	-0.08	0.5
Dyslipidemia	Volume	IFO right	-0.09	0.3	0.04	0.8	-0.1	0.5	-0.1	0.5	0	>0.9	not tested	not tested	not tested	not tested	0.03	0.8
Dyslipidemia	Volume	ILF left	0.04	0.7	0.04	0.8	0.12	0.4	0.01	>0.9	0.05	0.2	not tested	not tested	not tested	not tested	-0.12	0.4
Dyslipidemia	Volume	ILF right	-0.03	0.7	0.03	0.8	-0.11	0.4	-0.09	0.5	0.01	0.8	not tested	not tested	not tested	not tested	-0.11	0.4
Dyslipidemia	Volume	MLF left	-0.19	0.02	-0.11	0.4	-0.01	>0.9	-0.17	0.2	0.03	0.4	not tested	not tested	not tested	not tested	-0.13	0.2
Dyslipidemia	Volume	MLF right	-0.2	0.02	-0.09	0.5	-0.07	0.6	-0.1	0.5	0.04	0.3	not tested	not tested	not tested	not tested	-0.18	0.1
Dyslipidemia	Volume	OR left	-0.08	0.4	-0.01	>0.9	-0.01	>0.9	0.04	0.8	-0.02	0.7	not tested	not tested	not tested	not tested	-0.12	0.4
Dyslipidemia	Volume	OR right	-0.14	0.2	-0.19	0.3	-0.09	0.6	-0.19	0.3	-0.02	0.7	not tested	not tested	not tested	not tested	0.06	0.7
Dyslipidemia	Volume	SLF I left	-0.06	0.6	-0.09	0.5	0.24	0.1	0.28	0.1	0.08	0.09	not tested	not tested	not tested	not tested	-0.07	0.6
Dyslipidemia	Volume	SLF I right	-0.05	0.6	-0.13	0.4	0.16	0.3	0.2	0.2	0.09	0.05	not tested	not tested	not tested	not tested	-0.03	0.8
Dyslipidemia	Volume	SLF II left	0.02	0.9	0.03	0.9	0.21	0.2	0.31	0.1	0.09	0.1	not tested	not tested	not tested	not tested	-0.21	0.2
Dyslipidemia	Volume	SLF II right	-0.17	0.1	-0.07	0.7	0.17	0.3	0.22	0.2	0.07	0.2	not tested	not tested	not tested	not tested	-0.23	0.1
Dyslipidemia	Volume	SLF III left	-0.02	0.9	-0.03	0.9	0.14	0.4	0.18	0.4	0.02	0.7	not tested	not tested	not tested	not tested	-0.15	0.3
Dyslipidemia	Volume	SLF III right	-0.14	0.2	0.06	0.7	0.06	0.7	-0.1	0.6	0.12	0.01	not tested	not tested	not tested	not tested	-0.17	0.2
Dyslipidemia	Volume	UF left	0.02	0.9	0.08	0.7	0	>0.9	0.12	0.6	0	>0.9	not tested	not tested	not tested	not tested	-0.06	0.7
Dyslipidemia	Volume	UF right	0.06	0.6	0.19	0.3	-0.07	0.7	0.11	0.5	0.09	0.07	not tested	not tested	not tested	not tested	-0.15	0.3
High BMI	ICVF	AF left	0.04	0.8	-0.17	0.4	0.43	0.06	0.32	0.1	-0.01	0.8	-0.07	0.5	-0.01	0.9	-0.07	0.7
High BMI	ICVF	AF right	0.01	>0.9	-0.26	0.2	0.37	0.1	0.38	0.08	0	>0.9	-0.01	>0.9	-0.04	0.7	-0.11	0.6
High BMI	ICVF	CC 1	0.06	0.7	-0.15	0.5	0.39	0.08	0.23	0.3	0	>0.9	-0.12	0.3	0.04	0.6	0	>0.9
High BMI	ICVF	CC 2	-0.03	0.8	-0.27	0.2	0.42	0.05	0.25	0.2	0.01	0.9	-0.04	0.7	0	>0.9	-0.09	0.6
High BMI	ICVF	CC 3	0.05	0.7	-0.26	0.2	0.36	0.1	0.27	0.2	0	>0.9	-0.03	0.8	-0.04	0.7	-0.12	0.5
High BMI	ICVF	CC 4	-0.01	>0.9	-0.32	0.2	0.35	0.1	0.28	0.2	0.02	0.8	0.03	0.8	-0.01	0.9	-0.19	0.3
High BMI	ICVF	CC 5	-0.01	>0.9	-0.21	0.3	0.34	0.1	0.3	0.2	0.01	>0.9	0	>0.9	-0.01	>0.9	-0.2	0.3
High BMI	ICVF	CC 6	0.03	0.8	-0.14	0.5	0.29	0.2	0.25	0.3	-0.01	0.9	-0.06	0.6	-0.01	>0.9	-0.02	>0.9
High BMI	ICVF	CC 7	0.05	0.7	-0.07	0.8	0.3	0.2	0.29	0.2	-0.02	0.8	-0.05	0.7	-0.04	0.7	0.03	>0.9
High BMI	ICVF	CG left	0.01	>0.9	-0.31	0.1	0.43	0.06	0.19	0.4	-0.01	>0.9	-0.08	0.4	0	>0.9	-0.04	0.8
High BMI	ICVF	CG right	0.01	>0.9	-0.27	0.2	0.4	0.08	0.23	0.3	-0.02	0.8	-0.06	0.5	-0.03	0.7	-0.12	0.5
High BMI	ICVF	CST left	0.07	0.6	-0.23	0.3	0.22	0.4	0.37	0.1	0.03	0.6	0.03	0.8	0.04	0.7	-0.23	0.2
High BMI	ICVF	CST right	0.03	0.8	-0.16	0.5	0.18	0.4	0.38	0.09	0.01	0.9	0.07	0.6	-0.02	0.9	-0.2	0.3
High BMI	ICVF	FX left	0.01	>0.9	0.11	0.6	-0.2	0.4	0	>0.9	-0.05	0.5	-0.09	0.4	-0.04	0.6	-0.24	0.2
High BMI	ICVF	FX right	0.01	>0.9	0.08	0.7	-0.16	0.5	0.02	>0.9	-0.06	0.4	-0.17	0.1	-0.03	0.7	-0.32	0.1
High BMI	ICVF	IFO left	0.01	>0.9	-0.04	0.8	0.35	0.1	0.31	0.2	-0.01	0.9	-0.07	0.5	-0.02	0.9	-0.04	0.8
High BMI	ICVF	IFO right	0.01	>0.9	-0.13	0.5	0.33	0.2	0.34	0.1	0	>0.9	-0.03	0.8	-0.02	0.8	-0.04	0.9
High BMI	ICVF	ILF left	0.08	0.6	-0.15	0.5	0.33	0.2	0.38	0.09	-0.04	0.6	-0.1	0.4	-0.04	0.7	-0.03	0.9
High BMI	ICVF	ILF right	0.07	0.6	-0.19	0.4	0.3	0.2	0.36	0.1	-0.01	>0.9	-0.04	0.7	-0.03	0.8	-0.02	>0.9
High BMI	ICVF	MLF left	0.06	0.7	-0.11	0.6	0.3	0.2	0.24	0.3	-0.03	0.7	-0.09	0.4	-0.01	>0.9	0.03	0.9
High BMI	ICVF	MLF right	0.04	0.8	-0.16	0.5	0.32	0.2	0.29	0.2	-0.01	>0.9	-0.04	0.7	-0.03	0.8	-0.03	0.9
High BMI	ICVF	OR left	0.03	0.8	-0.04	0.8	0.21	0.4	0.38	0.1	-0.03	0.6	-0.05	0.7	-0.05	0.6	-0.02	>0.9
High BMI	ICVF	OR right	0.05	0.7	-0.09	0.7	0.12	0.6	0.3	0.2	0.01	0.9	0.03	0.8	-0.05	0.6	0	>0.9
High BMI	ICVF	SLF I left	-0.06	0.7	-0.34	0.1	0.37	0.1	0.28	0.2	-0.03	0.6	-0.03	0.8	-0.06	0.5	-0.08	0.7
High BMI	ICVF	SLF I right	0.02	0.9	-0.3	0.2	0.33	0.2	0.35	0.1	-0.04	0.6	-0.03	0.8	-0.06	0.5	-0.05	0.8
High BMI	ICVF	SLF II left	-0.02	0.9	-0.24	0.3	0.4	0.09	0.31	0.2	-0.01	>0.9	-0.01	>0.9	-0.02	0.8	-0.08	0.7
High BMI	ICVF	SLF II right	-0.01	>0.9	-0.25	0.2	0.32	0.2	0.34	0.1	-0.02	0.8	-0.02	0.9	-0.05	0.6	-0.13	0.5
High BMI	ICVF	SLF III left	0.1	0.5	-0.16	0.5	0.33	0.2	0.31	0.2	0	>0.9	-0.03	0.8	0	>0.9	-0.06	0.7
High BMI	ICVF	SLF III right	0.06	0.7	-0.27	0.2	0.36	0.1	0.36	0.1	0	>0.9	-0.01	>0.9	-0.02	0.8	-0.1	0.6
High BMI	ICVF	UF left	0.02	0.9	-0.16	0.4	0.46	0.03	0.39	0.06	0.02	0.7	-0.07	0.5	0.03	0.7	-0.09	0.6
High BMI	ICVF	UF right	0.04	0.8	-0.21	0.3	0.46	0.03	0.45	0.03	0.03	0.7	-0.02	0.9	0.01	0.9	-0.05	0.8
High BMI	ISOVF	AF left	-0.19	0.1	0	>0.9	0.09	0.7	0.11	0.6	0	>0.9	-0.09	0.4	0.1	0.3	0.06	0.8
High BMI	ISOVF	AF right	-0.25	0.06	-0.09	0.6	0.01	>0.9	0.17	0.4	0.03	0.6	-0.06	0.6	0.13	0.1	0.06	0.7
High BMI	ISOVF	CC 1	-0.03	0.8	-0.09	0.7	0.14	0.5	-0.04	0.9	0	>0.9	-0.09	0.3	0.15	0.09	0.14	0.4
High BMI	ISOVF	CC 2	-0.2	0.09	-0.08	0.7	0.06	0.7	0.04	0.8	-0.02	0.7	-0.08	0.4	0.07	0.4	-0.01	>0.9
High BMI	ISOVF	CC 3	-0.17	0.2	-0.04	0.8	-0.13	0.5	0.01	>0.9	-0.07	0.2	-0.05	0.6	-0.02	0.7	-0.09	0.6
High BMI	ISOVF	CC 4	-0.13	0.3	0.01	>0.9	-0.19	0.3	-0.05	0.8	-0.01	0.8	-0.02	0.8	0.04	0.6	-0.14	0.4
High BMI	ISOVF	CC 5	-0.08	0.5	0.1	0.6	-0.11	0.6	-0.14	0.5	-0.03	0.6	-0.1	0.3	0.04	0.6	-0.04	0.8
High BMI	ISOVF	CC 6	-0.08	0.5	0.02	0.9	-0.1	0.6	0	>0.9	-0.03	0.6	-0.18	0.04	0.1	0.2	0.06	0.7
High BMI	ISOVF	CC 7	0.08	0.5	0.02	>0.9	-0.15	0.5	0.14	0.5	-0.11	0.05	-0.2	0.04	-0.02	0.8	-0.04	0.8
High BMI	ISOVF	CG left	-0.23	0.09	-0.05	0.8	0.05	0.8	0.08	0.7	-0.03	0.7	-0.11	0.3	0.05	0.6	0.07	0.7
High BMI	ISOVF	CG right	-0.24	0.09	-0.12	0.6	0.08	0.7	0.07	0.7	0.02	0.8	-0.05	0.7	0.08	0.4	0	>0.9
High BMI	ISOVF	CST left	-0.11	0.4	-0.17	0.4	0.06	0.8	0.06	0.7	-0.06	0.3	-0.09	0.4	0	>0.9	0.04	0.8
High BMI	ISOVF	CST right	-0.15	0.2	0.04	0.9	-0.16	0.4	-0.02	>0.9	-0.07	0.3	-0.08	0.4	0.01	>0.9	0	>0.9
High BMI	ISOVF	FX left	0.14	0.2	0.11	0.6	0.15	0.4	-0.04	0.8	-0.07	0.2	-0.11	0.2	-0.01	>0.9	-0.07	0.7
High BMI	ISOVF	FX right	0.11	0.4	0.04	0.8	0.32	0.1	0	>0.9	-0.03	0.7	-0.14	0.1	0.05	0.6	-0.25	0.1
High BMI	ISOVF	IFO left	0.05	0.6	-0.05	0.8	-0.09	0.6	0.01	>0.9	-0.14	0.008	-0.24	0.005	-0.02	0.7	0	>0.9
High BMI	ISOVF	IFO right	-0.03	0.8	0.1	0.5	-0.28	0.1	-0.04	0.8	-0.1	0.06	-0.22	0.008	0.04	0.6	0.12	0.4
High BMI	ISOVF	ILF left	-0.11	0.4	-0.11	0.6	-0.07	0.7	0.11	0.6	-0.07	0.3	-0.14	0.2	0.02	0.8	-0.11	0.6
High BMI	ISOVF	ILF right	-0.17	0.2	0.09	0.7	-0.25	0.3	0.02	>0.9	-0.03	0.6	-0.11	0.3	0.07	0.4	0.06	0.7
High BMI	ISOVF	MLF left	-0.09	0.5	0.11	0.6	-0.02	>0.9	-0.01	>0.9	-0.02	0.7	-0.18	0.07	0.1	0.2	0.11	0.5
High BMI	ISOVF	MLF right	-0.14	0.3	0.05	0.8	-0.08	0.7	0.02	>0.9	0.06	0.4	-0.08	0.5	0.15	0.08	-0.01	>0.9
High BMI	ISOVF	OR left	0.06	0.6	-0.08	0.6	-0.02	>0.9	0.1	0.6	-0.13	0.02	-0.22	0.02	-0.04	0.6	-0.04	0.8
High BMI	ISOVF	OR right	0.04	0.7	0.17	0.4	-0.35	0.06	0.09	0.6	-0.08	0.1	-0.15	0.1	0.02	0.8	0.07	0.6
High BMI	ISOVF	SLF I left	-0.27	0.05	-0.08	0.7	-0.07	0.8	0.08	0.7	0.03	0.7	-0.02	0.9	0.09	0.3	-0.05	0.8
High BMI	ISOVF	SLF I right	-0.26	0.05	-0.07	0.7	-0.07	0.7	0.12	0.6	0.03	0.6	-0.05	0.6	0.1	0.2	-0.13	0.5
High BMI	ISOVF	SLF II left	-0.22	0.09	0.02	>0.9	-0.02	>0.9	0.13	0.5	0.03	0.7	-0.01	0.9	0.09	0.3	-0.04	0.8
High BMI	ISOVF	SLF II right	-0.28	0.03	0	>0.9	-0.08	0.7	0.12	0.6	0	>0.9	-0.06	0.6	0.08	0.3	-0.1	0.6
High BMI	ISOVF	SLF III left	-0.21	0.1	-0.01	>0.9	0	>0.9	0.06	0.8	-0.01	0.9	-0.1	0.3	0.1	0.2	0.1	0.6
High BMI	ISOVF	SLF III right	-0.2	0.1	-0.03	0.9	-0.07	0.7	0.03	>0.9	-0.02	0.7	-0.13	0.2	0.09	0.3	0.09	0.6
High BMI	ISOVF	UF left	-0.12	0.4	-0.14	0.5	-0.02	>0.9	-0.08	0.7	-0.03	0.7	-0.15	0.2	0.04	0.7	-0.02	>0.9
High BMI	ISOVF	UF right	-0.21	0.1	-0.22	0.3	0.15	0.5	0.26	0.2	0.04	0.5	-0.09	0.4	0.13	0.2	0.16	0.4
High BMI	MTsat	AF left	-0.13	0.3	-0.31	0.1	0.22	0.3	0.26	0.2	0.05	0.5	0.03	0.8	-0.04	0.6	0.04	0.8
High BMI	MTsat	AF right	-0.1	0.5	-0.32	0.09	0.29	0.2	0.27	0.2	0.08	0.2	0.06	0.6	0.02	0.8	-0.06	0.7
High BMI	MTsat	CC 1	0.08	0.5	-0.25	0.2	0.37	0.07	0.22	0.3	0.01	0.8	-0.03	0.8	-0.02	0.8	-0.08	0.6
High BMI	MTsat	CC 2	0.02	>0.9	-0.2	0.3	0.18	0.4	0.26	0.2	0.07	0.2	0.04	0.7	0.03	0.6	-0.12	0.5
High BMI	MTsat	CC 3	-0.08	0.5	-0.24	0.2	0.23	0.3	0.3	0.1	0.07	0.3	0.05	0.7	0.03	0.7	-0.12	0.5
High BMI	MTsat	CC 4	0	>0.9	-0.08	0.7	0.17	0.4	0.35	0.09	0.04	0.5	0.04	0.7	-0.01	>0.9	-0.14	0.4
High BMI	MTsat	CC 5	-0.11	0.4	-0.22	0.3	0.18	0.4	0.31	0.1	0.05	0.5	0.04	0.7	-0.03	0.7	-0.08	0.7
High BMI	MTsat	CC 6	-0.07	0.6	-0.29	0.1	0.29	0.2	0.12	0.5	0.06	0.3	0.08	0.5	-0.06	0.5	-0.19	0.3
High BMI	MTsat	CC 7	0.02	0.9	-0.16	0.4	0.46	0.03	0.22	0.3	0.1	0.09	0.18	0.1	-0.06	0.5	-0.22	0.2
High BMI	MTsat	CG left	-0.11	0.4	-0.37	0.06	0.27	0.2	0.06	0.8	0.05	0.4	-0.01	>0.9	0	>0.9	0.01	>0.9
High BMI	MTsat	CG right	0.04	0.8	-0.24	0.2	0.29	0.2	0.22	0.3	0.05	0.4	0.05	0.7	-0.03	0.7	-0.23	0.2
High BMI	MTsat	CST left	-0.12	0.4	-0.23	0.3	0.1	0.7	0.28	0.2	0.03	0.6	0.04	0.7	-0.02	0.8	-0.25	0.2
High BMI	MTsat	CST right	-0.03	0.8	-0.05	0.8	0.12	0.6	0.19	0.4	0.03	0.6	0	>0.9	-0.03	0.7	-0.09	0.6
High BMI	MTsat	FX left	-0.11	0.4	-0.26	0.2	-0.24	0.3	0.26	0.2	0.03	0.6	0.1	0.4	-0.07	0.4	-0.04	0.8
High BMI	MTsat	FX right	-0.02	0.9	-0.18	0.4	-0.29	0.2	0.02	>0.9	0.01	0.8	0.13	0.2	-0.1	0.3	0.13	0.5
High BMI	MTsat	IFO left	0	>0.9	-0.15	0.4	0.31	0.1	0.22	0.2	0.1	0.08	0.12	0.2	0	>0.9	-0.09	0.6
High BMI	MTsat	IFO right	0	>0.9	-0.2	0.3	0.4	0.04	0.25	0.2	0.12	0.04	0.12	0.2	0.04	0.6	-0.07	0.7
High BMI	MTsat	ILF left	-0.06	0.6	-0.23	0.2	0.34	0.09	0.22	0.2	0.08	0.2	0.11	0.3	-0.03	0.7	-0.11	0.5
High BMI	MTsat	ILF right	-0.06	0.7	-0.28	0.1	0.43	0.04	0.2	0.3	0.08	0.2	0.08	0.5	0	>0.9	-0.08	0.7
High BMI	MTsat	MLF left	-0.1	0.4	-0.23	0.2	0.23	0.3	0.16	0.4	0.05	0.4	0.05	0.6	-0.06	0.4	-0.11	0.5
High BMI	MTsat	MLF right	-0.06	0.6	-0.3	0.1	0.4	0.06	0.07	0.7	0.11	0.1	0.11	0.3	0	>0.9	-0.15	0.4
High BMI	MTsat	OR left	-0.03	0.8	0.11	0.6	0.29	0.2	0.3	0.1	0.08	0.2	0.11	0.3	-0.04	0.6	-0.17	0.3
High BMI	MTsat	OR right	0.01	>0.9	-0.1	0.6	0.42	0.05	0.17	0.4	0.14	0.03	0.2	0.07	-0.02	0.8	-0.1	0.6
High BMI	MTsat	SLF I left	-0.1	0.4	-0.11	0.6	0.18	0.4	0.21	0.3	0.04	0.6	0.02	0.9	-0.03	0.7	-0.11	0.5
High BMI	MTsat	SLF I right	0.03	0.8	-0.09	0.6	0.23	0.3	0.21	0.3	0.05	0.4	0.01	>0.9	0.01	0.9	-0.12	0.5
High BMI	MTsat	SLF II left	-0.1	0.5	-0.25	0.2	0.23	0.3	0.3	0.1	0.08	0.2	0.06	0.6	0.03	0.6	-0.2	0.3
High BMI	MTsat	SLF II right	0.02	0.9	-0.19	0.3	0.23	0.3	0.26	0.2	0.08	0.2	0.03	0.8	0.04	0.6	-0.12	0.5
High BMI	MTsat	SLF III left	-0.06	0.7	-0.2	0.3	0.18	0.4	0.28	0.2	0.06	0.4	0.04	0.8	-0.01	0.9	-0.11	0.5
High BMI	MTsat	SLF III right	0.01	>0.9	-0.18	0.3	0.28	0.2	0.24	0.2	0.11	0.08	0.07	0.6	0.09	0.2	-0.17	0.3
High BMI	MTsat	UF left	-0.05	0.7	-0.16	0.4	0.39	0.05	0.25	0.2	0.08	0.2	0.02	0.8	0.03	0.7	-0.05	0.8
High BMI	MTsat	UF right	-0.03	0.8	-0.13	0.5	0.36	0.08	0.24	0.2	0.03	0.6	-0.06	0.6	0.04	0.6	0.02	0.9
High BMI	Volume	AF left	0	>0.9	-0.1	0.4	0.1	0.4	0.05	0.7	0.06	0.1	0.06	0.4	0.04	0.4	-0.05	0.7
High BMI	Volume	AF right	0.09	0.3	-0.14	0.3	0.16	0.3	0.1	0.5	0.06	0.2	0.05	0.5	0.02	0.7	0.03	0.8
High BMI	Volume	CC 1	0.04	0.7	-0.07	0.7	0.13	0.4	0.07	0.7	0	>0.9	0.01	>0.9	-0.09	0.2	-0.03	0.9
High BMI	Volume	CC 2	0.12	0.2	0.01	>0.9	0.06	0.6	0.06	0.6	0.06	0.2	0.07	0.3	-0.01	0.9	0	>0.9
High BMI	Volume	CC 3	0.07	0.5	0.03	0.8	0	>0.9	-0.02	>0.9	0.11	0.04	0.04	0.7	0.12	0.08	-0.09	0.6
High BMI	Volume	CC 4	-0.07	0.6	-0.01	>0.9	0.15	0.4	0.06	0.7	0.1	0.07	0.08	0.5	0.03	0.6	-0.13	0.4
High BMI	Volume	CC 5	-0.12	0.3	-0.03	0.9	0.12	0.5	0.14	0.4	0.11	0.05	0.08	0.4	0.06	0.4	-0.15	0.3
High BMI	Volume	CC 6	-0.09	0.3	0.03	0.8	0.24	0.08	0	>0.9	0.05	0.2	0.01	>0.9	0.02	0.7	-0.08	0.5
High BMI	Volume	CC 7	-0.14	0.3	0.11	0.6	-0.02	>0.9	-0.16	0.4	0.1	0.1	0.03	0.8	0.11	0.2	0.04	0.8
High BMI	Volume	CG left	0	>0.9	-0.04	0.8	0.13	0.4	0.05	0.7	0.03	0.4	0	>0.9	0	>0.9	-0.07	0.6
High BMI	Volume	CG right	-0.01	>0.9	-0.11	0.4	0.15	0.3	0.06	0.7	0.04	0.4	0.01	0.9	0	>0.9	-0.03	0.8
High BMI	Volume	CST left	-0.04	0.7	0.01	>0.9	0.16	0.3	0.08	0.6	0.09	0.06	0.1	0.3	0.06	0.3	-0.11	0.4
High BMI	Volume	CST right	-0.06	0.6	0.03	0.9	0.14	0.4	-0.03	0.9	0.13	0.01	0.13	0.2	0.07	0.2	-0.1	0.5
High BMI	Volume	FX left	-0.05	0.7	0.09	0.6	0.34	0.07	0.21	0.2	0.08	0.1	-0.02	0.8	0.11	0.1	0.18	0.2
High BMI	Volume	FX right	-0.03	0.8	0.05	0.8	0.28	0.1	0.04	0.8	0.03	0.6	-0.02	0.8	0.04	0.6	0	>0.9
High BMI	Volume	IFO left	-0.09	0.3	-0.06	0.7	0.05	0.7	0.12	0.4	0.02	0.6	-0.03	0.7	0.03	0.5	-0.18	0.1
High BMI	Volume	IFO right	0	>0.9	0.07	0.6	-0.02	0.9	0.12	0.4	0.03	0.5	0.02	0.8	0.01	>0.9	-0.01	>0.9
High BMI	Volume	ILF left	-0.1	0.3	0	>0.9	0.03	0.9	-0.03	0.8	0.08	0.06	0.06	0.4	0.08	0.2	-0.02	0.9
High BMI	Volume	ILF right	0.04	0.6	-0.11	0.4	0.01	>0.9	0.04	0.8	0.04	0.3	0.03	0.7	0.03	0.5	-0.16	0.2
High BMI	Volume	MLF left	-0.02	0.8	-0.05	0.7	0.19	0.1	-0.09	0.4	0.05	0.2	0.01	0.8	0.04	0.4	-0.1	0.4
High BMI	Volume	MLF right	-0.1	0.2	-0.01	>0.9	0.25	0.05	0.06	0.6	0.07	0.08	0.04	0.5	0.05	0.3	-0.08	0.4
High BMI	Volume	OR left	-0.09	0.4	0.08	0.6	0.07	0.7	0.02	0.9	0.02	0.7	-0.02	0.8	0.05	0.5	-0.11	0.4
High BMI	Volume	OR right	-0.17	0.1	0.22	0.2	-0.04	0.8	0	>0.9	0.1	0.06	0.07	0.4	0.11	0.1	0.04	0.8
High BMI	Volume	SLF I left	0.07	0.5	-0.04	0.8	0.2	0.2	0.09	0.6	0.05	0.3	0.07	0.4	-0.02	0.8	-0.15	0.3
High BMI	Volume	SLF I right	0.02	0.9	0.07	0.6	0.09	0.6	-0.06	0.7	0.09	0.04	0.15	0.05	-0.01	0.9	-0.04	0.7
High BMI	Volume	SLF II left	0	>0.9	-0.24	0.1	0.23	0.2	0.03	0.9	0.09	0.09	0.16	0.1	0	>0.9	-0.11	0.5
High BMI	Volume	SLF II right	-0.04	0.7	-0.08	0.6	0.25	0.1	0.07	0.7	0.11	0.03	0.13	0.1	0.01	0.8	-0.09	0.5
High BMI	Volume	SLF III left	0.06	0.6	-0.19	0.3	-0.01	>0.9	0.09	0.6	0.07	0.2	0.02	0.9	0.07	0.3	-0.08	0.6
High BMI	Volume	SLF III right	0.12	0.2	-0.04	0.8	0.1	0.5	0.06	0.7	0.1	0.04	0.1	0.2	0.04	0.5	-0.14	0.3
High BMI	Volume	UF left	-0.11	0.4	-0.12	0.5	-0.13	0.5	-0.09	0.6	0.11	0.07	0.07	0.5	0.09	0.2	-0.17	0.3
High BMI	Volume	UF right	0.11	0.3	-0.13	0.4	-0.01	>0.9	-0.18	0.3	0.04	0.4	0.08	0.4	-0.03	0.6	-0.29	0.04
High WHR	ICVF	AF left	0.15	0.3	0.02	>0.9	0.17	0.5	0.15	0.5	-0.01	>0.9	-0.04	0.7	-0.04	0.7	-0.18	0.4
High WHR	ICVF	AF right	0.15	0.3	-0.02	>0.9	0.09	0.7	0.16	0.5	0.01	0.8	0.01	>0.9	-0.03	0.8	-0.19	0.3
High WHR	ICVF	CC 1	0.25	0.07	-0.13	0.5	0.17	0.4	0.08	0.7	-0.04	0.6	-0.11	0.3	-0.04	0.6	-0.21	0.3
High WHR	ICVF	CC 2	0.18	0.2	-0.07	0.7	0.13	0.5	0.17	0.4	-0.02	0.8	-0.03	0.8	-0.06	0.5	-0.2	0.3
High WHR	ICVF	CC 3	0.16	0.2	-0.05	0.8	0.14	0.5	0.14	0.5	0	>0.9	-0.01	>0.9	-0.05	0.6	-0.13	0.5
High WHR	ICVF	CC 4	0.11	0.5	-0.01	>0.9	0.15	0.5	0.22	0.3	-0.01	0.8	0.04	0.7	-0.06	0.5	-0.15	0.5
High WHR	ICVF	CC 5	0.12	0.4	0.12	0.6	0.17	0.5	0.21	0.4	-0.01	0.9	0	>0.9	-0.04	0.7	-0.09	0.7
High WHR	ICVF	CC 6	0.16	0.3	0.05	0.8	0.05	0.8	0.09	0.7	-0.02	0.8	-0.03	0.8	-0.05	0.6	-0.11	0.6
High WHR	ICVF	CC 7	0.12	0.4	0.04	0.8	-0.03	>0.9	-0.06	0.8	-0.05	0.5	-0.06	0.6	-0.1	0.3	-0.03	0.9
High WHR	ICVF	CG left	0.16	0.2	-0.08	0.7	0.18	0.4	0.16	0.5	-0.01	>0.9	-0.05	0.7	-0.03	0.7	-0.19	0.3
High WHR	ICVF	CG right	0.15	0.3	-0.09	0.7	0.2	0.4	0.19	0.4	-0.02	0.8	-0.03	0.8	-0.07	0.5	-0.21	0.3
High WHR	ICVF	CST left	0.08	0.6	0.15	0.5	0	>0.9	0.14	0.5	-0.03	0.7	0	>0.9	-0.05	0.6	-0.07	0.7
High WHR	ICVF	CST right	0.1	0.5	0.14	0.5	0.05	0.8	0.22	0.3	-0.04	0.6	0.05	0.7	-0.08	0.4	-0.03	0.9
High WHR	ICVF	FX left	-0.03	0.8	0.05	0.8	-0.02	>0.9	-0.41	0.05	-0.13	0.04	-0.1	0.4	-0.17	0.04	0.06	0.8
High WHR	ICVF	FX right	0	>0.9	0.23	0.3	0.33	0.2	-0.1	0.6	-0.12	0.07	-0.13	0.3	-0.2	0.04	0.06	0.8
High WHR	ICVF	IFO left	0.11	0.4	0.09	0.7	0.07	0.8	-0.04	0.9	-0.04	0.6	-0.09	0.4	-0.06	0.5	-0.13	0.5
High WHR	ICVF	IFO right	0.15	0.3	0.04	0.9	0.09	0.7	0.05	0.8	-0.03	0.6	-0.04	0.7	-0.1	0.3	-0.08	0.7
High WHR	ICVF	ILF left	0.08	0.6	0.02	>0.9	0.05	0.8	0	>0.9	-0.05	0.4	-0.11	0.3	-0.07	0.5	-0.07	0.7
High WHR	ICVF	ILF right	0.15	0.3	0.03	>0.9	0.02	>0.9	0.04	0.9	-0.05	0.5	-0.09	0.5	-0.08	0.4	-0.1	0.6
High WHR	ICVF	MLF left	0.14	0.3	0.02	>0.9	0.09	0.7	0.07	0.7	-0.01	0.9	-0.05	0.7	-0.02	0.8	-0.13	0.5
High WHR	ICVF	MLF right	0.14	0.3	0.01	>0.9	0.06	0.8	0.08	0.7	0	>0.9	0	>0.9	-0.04	0.7	-0.15	0.5
High WHR	ICVF	OR left	0.05	0.7	0.1	0.6	-0.04	0.9	-0.11	0.6	-0.07	0.3	-0.11	0.4	-0.1	0.3	-0.07	0.7
High WHR	ICVF	OR right	0.12	0.4	0.03	0.9	-0.06	0.8	-0.01	>0.9	-0.04	0.6	-0.03	0.8	-0.11	0.3	-0.01	>0.9
High WHR	ICVF	SLF I left	0.12	0.4	-0.03	0.9	0.16	0.5	0.27	0.2	-0.02	0.8	-0.02	0.9	-0.04	0.7	-0.16	0.4
High WHR	ICVF	SLF I right	0.18	0.2	0	>0.9	0.11	0.6	0.24	0.3	-0.01	0.9	0.01	>0.9	-0.04	0.7	-0.1	0.6
High WHR	ICVF	SLF II left	0.16	0.3	0	>0.9	0.21	0.4	0.24	0.3	0.02	0.7	-0.01	>0.9	0.02	0.9	-0.18	0.4
High WHR	ICVF	SLF II right	0.17	0.2	0.01	>0.9	0.14	0.5	0.23	0.3	0.01	>0.9	0.02	0.9	-0.03	0.7	-0.16	0.4
High WHR	ICVF	SLF III left	0.19	0.2	0.01	>0.9	0.09	0.7	0.13	0.6	0.03	0.7	0.02	0.8	0.01	>0.9	-0.2	0.3
High WHR	ICVF	SLF III right	0.19	0.2	-0.04	0.8	0.15	0.5	0.24	0.3	0.04	0.5	0.04	0.7	0.02	0.8	-0.13	0.5
High WHR	ICVF	UF left	0.18	0.2	0.02	>0.9	0.19	0.4	0.11	0.6	0.01	>0.9	-0.08	0.5	0	>0.9	-0.15	0.4
High WHR	ICVF	UF right	0.13	0.3	-0.04	0.9	0.21	0.3	0.08	0.7	0.02	0.7	-0.03	0.8	0.01	0.9	-0.13	0.5
High WHR	ISOVF	AF left	-0.01	>0.9	-0.02	>0.9	0.05	0.8	0.09	0.6	-0.05	0.4	0.04	0.7	-0.13	0.1	0.31	0.09
High WHR	ISOVF	AF right	0	>0.9	-0.03	0.9	-0.04	0.9	0.03	0.9	-0.07	0.2	0	>0.9	-0.16	0.07	0.26	0.2
High WHR	ISOVF	CC 1	0.05	0.7	0.1	0.6	-0.06	0.8	-0.37	0.06	0.05	0.4	0.14	0.2	0.1	0.2	0.2	0.3
High WHR	ISOVF	CC 2	-0.08	0.5	-0.07	0.7	-0.05	0.8	-0.12	0.5	-0.04	0.5	0.09	0.4	-0.09	0.2	0.11	0.5
High WHR	ISOVF	CC 3	-0.03	0.8	-0.02	>0.9	-0.09	0.6	-0.07	0.7	-0.07	0.2	0.06	0.6	-0.13	0.09	0.23	0.2
High WHR	ISOVF	CC 4	0.04	0.8	0.11	0.6	0.01	>0.9	0.03	0.9	-0.07	0.2	0.02	0.9	-0.12	0.1	0.27	0.1
High WHR	ISOVF	CC 5	0.09	0.4	0.05	0.8	0.25	0.2	0.02	>0.9	-0.05	0.4	-0.03	0.8	-0.07	0.3	0.31	0.06
High WHR	ISOVF	CC 6	0.12	0.3	-0.13	0.5	0.13	0.5	-0.07	0.7	-0.04	0.5	-0.08	0.4	-0.03	0.7	0.27	0.1
High WHR	ISOVF	CC 7	0.11	0.3	-0.1	0.6	-0.05	0.8	-0.07	0.7	-0.07	0.2	-0.11	0.3	-0.02	0.8	0.1	0.5
High WHR	ISOVF	CG left	-0.03	0.8	-0.15	0.5	0.1	0.6	0.15	0.5	-0.06	0.4	0.03	0.8	-0.15	0.1	0.28	0.1
High WHR	ISOVF	CG right	0.01	>0.9	-0.12	0.6	0.04	0.9	0.09	0.7	-0.06	0.4	0.04	0.7	-0.16	0.09	0.2	0.3
High WHR	ISOVF	CST left	-0.06	0.6	-0.01	>0.9	0.15	0.4	0.09	0.6	-0.14	0.02	-0.07	0.5	-0.21	0.006	0.26	0.1
High WHR	ISOVF	CST right	-0.01	>0.9	0.09	0.7	0.03	0.9	-0.13	0.5	-0.14	0.02	-0.03	0.8	-0.2	0.01	0.31	0.08
High WHR	ISOVF	FX left	-0.13	0.3	0.15	0.4	-0.01	>0.9	-0.12	0.5	0.03	0.6	0.06	0.5	0.09	0.3	-0.06	0.7
High WHR	ISOVF	FX right	-0.14	0.3	0.14	0.5	0.12	0.6	-0.3	0.1	0.06	0.3	0.07	0.5	0.06	0.5	-0.18	0.3
High WHR	ISOVF	IFO left	0.03	0.8	-0.01	>0.9	-0.09	0.6	-0.25	0.1	-0.11	0.03	-0.13	0.2	-0.07	0.4	-0.01	>0.9
High WHR	ISOVF	IFO right	-0.04	0.7	0.06	0.7	-0.08	0.6	-0.18	0.3	-0.08	0.1	-0.13	0.1	0.01	>0.9	0.11	0.5
High WHR	ISOVF	ILF left	0.03	0.8	-0.13	0.5	-0.27	0.2	-0.13	0.5	-0.1	0.1	-0.09	0.5	-0.06	0.5	0.14	0.4
High WHR	ISOVF	ILF right	-0.01	>0.9	-0.08	0.7	-0.19	0.4	-0.24	0.2	-0.09	0.2	-0.09	0.4	-0.08	0.4	0.14	0.5
High WHR	ISOVF	MLF left	0.13	0.3	-0.08	0.7	0.13	0.5	-0.04	0.8	0	>0.9	0.03	0.8	-0.06	0.5	0.38	0.04
High WHR	ISOVF	MLF right	0.11	0.4	-0.03	0.9	0.08	0.7	-0.06	0.8	-0.01	0.8	0.01	0.9	-0.1	0.3	0.17	0.4
High WHR	ISOVF	OR left	0.02	0.8	-0.05	0.8	-0.02	>0.9	-0.17	0.3	-0.12	0.04	-0.15	0.1	-0.07	0.4	-0.06	0.7
High WHR	ISOVF	OR right	-0.01	>0.9	0.05	0.8	-0.05	0.8	-0.19	0.3	-0.09	0.1	-0.09	0.4	-0.05	0.5	0.06	0.7
High WHR	ISOVF	SLF I left	0.07	0.6	-0.2	0.3	0.14	0.5	0.25	0.2	-0.05	0.5	0.03	0.8	-0.13	0.1	0.4	0.03
High WHR	ISOVF	SLF I right	0.11	0.4	-0.08	0.7	0.04	0.8	0.15	0.5	-0.07	0.3	-0.03	0.8	-0.16	0.07	0.28	0.1
High WHR	ISOVF	SLF II left	0.07	0.6	-0.02	>0.9	0.04	0.9	0.27	0.2	-0.03	0.7	0.07	0.5	-0.12	0.2	0.33	0.08
High WHR	ISOVF	SLF II right	0.04	0.8	0.02	>0.9	0	>0.9	0.18	0.4	-0.09	0.1	-0.02	0.9	-0.17	0.05	0.28	0.1
High WHR	ISOVF	SLF III left	-0.03	0.8	-0.1	0.6	0.05	0.8	0.08	0.7	-0.07	0.3	0	>0.9	-0.15	0.1	0.33	0.08
High WHR	ISOVF	SLF III right	-0.01	>0.9	0.06	0.8	-0.06	0.8	-0.1	0.6	-0.11	0.07	-0.09	0.4	-0.16	0.06	0.34	0.06
High WHR	ISOVF	UF left	-0.01	>0.9	-0.14	0.5	-0.13	0.6	-0.24	0.3	-0.08	0.2	0	>0.9	-0.23	0.02	0.07	0.7
High WHR	ISOVF	UF right	-0.13	0.3	-0.18	0.4	0	>0.9	-0.2	0.3	-0.06	0.4	-0.07	0.5	-0.12	0.2	0.2	0.3
High WHR	MTsat	AF left	-0.11	0.4	-0.22	0.3	0.28	0.2	0.32	0.1	0.06	0.3	0.01	>0.9	-0.01	>0.9	-0.27	0.1
High WHR	MTsat	AF right	-0.14	0.3	-0.21	0.3	0.56	0.008	0.42	0.04	0.08	0.2	-0.03	0.8	0.07	0.4	-0.21	0.2
High WHR	MTsat	CC 1	0	>0.9	-0.22	0.2	0.15	0.5	0.41	0.04	0.03	0.6	-0.01	>0.9	-0.02	0.8	-0.34	0.05
High WHR	MTsat	CC 2	-0.02	0.9	-0.11	0.6	0.46	0.02	0.37	0.06	0.06	0.3	-0.02	0.9	0.04	0.5	-0.18	0.3
High WHR	MTsat	CC 3	-0.16	0.2	-0.1	0.6	0.43	0.04	0.28	0.2	0.05	0.5	-0.03	0.8	0.05	0.5	-0.1	0.6
High WHR	MTsat	CC 4	-0.18	0.2	-0.05	0.8	0.48	0.02	0.33	0.1	0.08	0.2	-0.02	0.9	0.1	0.2	-0.23	0.2
High WHR	MTsat	CC 5	-0.24	0.08	-0.16	0.4	0.45	0.04	0.27	0.2	0.1	0.1	0	>0.9	0.1	0.2	-0.28	0.1
High WHR	MTsat	CC 6	-0.09	0.5	-0.18	0.3	0.18	0.4	0.22	0.3	0.07	0.2	-0.02	0.9	0.02	0.8	-0.39	0.03
High WHR	MTsat	CC 7	-0.09	0.5	-0.07	0.7	-0.03	0.9	0.23	0.3	0.11	0.07	0.03	0.8	0.06	0.4	-0.25	0.2
High WHR	MTsat	CG left	-0.14	0.3	-0.29	0.1	0.39	0.06	0.21	0.3	0.08	0.2	-0.02	0.9	0.06	0.4	-0.27	0.1
High WHR	MTsat	CG right	-0.07	0.6	-0.21	0.3	0.49	0.02	0.4	0.04	0.06	0.4	-0.01	>0.9	0	>0.9	-0.34	0.05
High WHR	MTsat	CST left	-0.2	0.1	-0.18	0.4	0.28	0.2	0.11	0.6	0.03	0.7	-0.03	0.8	0.03	0.7	-0.25	0.2
High WHR	MTsat	CST right	-0.16	0.2	-0.07	0.7	0.5	0.02	0.22	0.3	0.08	0.2	-0.04	0.7	0.1	0.2	-0.28	0.1
High WHR	MTsat	FX left	0.19	0.2	-0.12	0.6	0.01	>0.9	0.14	0.5	-0.06	0.4	-0.17	0.1	-0.06	0.5	-0.04	0.9
High WHR	MTsat	FX right	0.12	0.4	-0.06	0.8	-0.11	0.6	0.32	0.1	-0.09	0.2	-0.15	0.2	-0.07	0.5	0.11	0.6
High WHR	MTsat	IFO left	-0.05	0.7	-0.05	0.8	0.04	0.8	0.25	0.2	0.09	0.1	0.04	0.7	0.03	0.6	-0.22	0.2
High WHR	MTsat	IFO right	-0.02	0.9	-0.11	0.5	0.21	0.3	0.38	0.04	0.1	0.09	0.02	0.8	0.06	0.4	-0.19	0.3
High WHR	MTsat	ILF left	-0.1	0.4	0.02	>0.9	-0.06	0.8	0.28	0.1	0.07	0.3	-0.01	>0.9	0.05	0.5	-0.15	0.4
High WHR	MTsat	ILF right	-0.07	0.6	-0.12	0.5	0	>0.9	0.24	0.2	0.06	0.3	-0.03	0.8	0.05	0.5	-0.25	0.2
High WHR	MTsat	MLF left	-0.08	0.6	-0.15	0.5	0.08	0.7	0.2	0.3	0.08	0.2	-0.01	>0.9	0.02	0.8	-0.37	0.04
High WHR	MTsat	MLF right	-0.12	0.3	-0.29	0.2	0.41	0.05	0.24	0.2	0.09	0.2	0.01	>0.9	0.03	0.7	-0.33	0.07
High WHR	MTsat	OR left	-0.08	0.6	0.14	0.5	-0.11	0.6	0.18	0.3	0.08	0.2	-0.01	>0.9	0.04	0.6	-0.23	0.2
High WHR	MTsat	OR right	-0.01	>0.9	-0.08	0.7	0.03	0.9	0.25	0.2	0.13	0.04	0.07	0.6	0.05	0.5	-0.14	0.4
High WHR	MTsat	SLF I left	-0.16	0.2	-0.08	0.7	0.31	0.1	0.26	0.2	0.09	0.2	0	>0.9	0.08	0.2	-0.35	0.07
High WHR	MTsat	SLF I right	-0.14	0.3	-0.15	0.5	0.5	0.02	0.28	0.2	0.09	0.2	-0.02	0.9	0.11	0.1	-0.36	0.06
High WHR	MTsat	SLF II left	-0.13	0.3	-0.21	0.3	0.33	0.1	0.25	0.2	0.08	0.2	0.01	>0.9	0.07	0.3	-0.33	0.07
High WHR	MTsat	SLF II right	-0.11	0.4	-0.21	0.3	0.55	0.009	0.37	0.07	0.1	0.1	0	>0.9	0.1	0.2	-0.32	0.08
High WHR	MTsat	SLF III left	-0.08	0.5	-0.15	0.5	0.27	0.2	0.23	0.3	0.09	0.2	0	>0.9	0.08	0.3	-0.34	0.07
High WHR	MTsat	SLF III right	-0.18	0.2	-0.18	0.3	0.62	0.003	0.42	0.04	0.08	0.2	-0.02	0.8	0.08	0.3	-0.18	0.3
High WHR	MTsat	UF left	-0.02	0.9	-0.02	>0.9	0.17	0.4	0.33	0.08	0.11	0.06	0.04	0.7	0.07	0.3	-0.29	0.1
High WHR	MTsat	UF right	-0.12	0.3	-0.1	0.6	0.24	0.2	0.29	0.1	0.05	0.4	-0.07	0.5	0.08	0.3	-0.18	0.3
High WHR	Volume	AF left	0.02	0.8	-0.14	0.2	0.06	0.6	0.12	0.3	0.03	0.4	0.03	0.6	0	>0.9	-0.16	0.2
High WHR	Volume	AF right	0	>0.9	-0.22	0.1	0.06	0.7	0.18	0.2	0.09	0.05	0.09	0.3	0.03	0.6	-0.25	0.06
High WHR	Volume	CC 1	-0.01	>0.9	-0.16	0.3	0.12	0.5	0.16	0.3	-0.03	0.6	-0.05	0.6	-0.15	0.03	-0.39	0.009
High WHR	Volume	CC 2	0.03	0.8	-0.1	0.5	0.05	0.7	0.16	0.2	0.05	0.2	0.05	0.5	-0.02	0.7	-0.27	0.03
High WHR	Volume	CC 3	0.07	0.6	0.09	0.6	-0.29	0.1	0.25	0.1	0.14	0.01	0.1	0.3	0.1	0.2	-0.34	0.03
High WHR	Volume	CC 4	0.04	0.8	-0.05	0.8	-0.05	0.8	0.16	0.4	0.08	0.2	0.09	0.4	-0.07	0.3	-0.45	0.006
High WHR	Volume	CC 5	0.02	0.9	-0.12	0.5	0	>0.9	0.2	0.2	0.04	0.5	0.1	0.4	-0.12	0.07	-0.28	0.08
High WHR	Volume	CC 6	-0.07	0.4	-0.07	0.6	0.1	0.5	0.17	0.2	0.03	0.4	0.03	0.7	-0.04	0.5	-0.13	0.3
High WHR	Volume	CC 7	0.03	0.8	-0.15	0.5	-0.01	>0.9	0.06	0.8	0.01	0.8	-0.04	0.7	0	>0.9	-0.02	>0.9
High WHR	Volume	CG left	-0.06	0.5	-0.19	0.2	0.17	0.2	0.13	0.3	0.03	0.4	0.03	0.7	-0.07	0.2	-0.33	0.008
High WHR	Volume	CG right	-0.02	0.9	-0.22	0.1	0.25	0.1	0.19	0.2	0.01	0.9	0.02	0.8	-0.09	0.08	-0.39	0.003
High WHR	Volume	CST left	0.05	0.6	-0.1	0.5	0.06	0.7	0.28	0.08	0.03	0.5	0.04	0.7	-0.04	0.4	-0.26	0.07
High WHR	Volume	CST right	0.02	0.9	0	>0.9	0.05	0.8	0.18	0.3	0.07	0.2	0.09	0.4	-0.05	0.4	-0.29	0.06
High WHR	Volume	FX left	-0.17	0.1	-0.05	0.8	0.25	0.2	0.4	0.03	0.04	0.5	0.03	0.7	-0.07	0.4	-0.02	>0.9
High WHR	Volume	FX right	0.1	0.4	0.05	0.8	0.07	0.7	0.26	0.1	-0.03	0.6	0.02	0.9	-0.14	0.06	-0.25	0.1
High WHR	Volume	IFO left	-0.07	0.4	-0.23	0.09	0.12	0.4	0.15	0.3	0	>0.9	-0.02	0.8	-0.02	0.8	-0.35	0.004
High WHR	Volume	IFO right	-0.01	>0.9	-0.16	0.2	-0.06	0.7	0.17	0.2	0.01	0.9	0.02	0.8	-0.03	0.6	-0.2	0.1
High WHR	Volume	ILF left	-0.09	0.4	-0.18	0.2	0.1	0.5	0.14	0.3	0.05	0.3	0	>0.9	0.03	0.6	-0.27	0.04
High WHR	Volume	ILF right	-0.06	0.5	-0.12	0.4	0.07	0.6	0.19	0.1	0.06	0.2	0.08	0.3	0.03	0.5	-0.33	0.007
High WHR	Volume	MLF left	-0.05	0.5	-0.21	0.08	0.09	0.5	0.1	0.4	0.02	0.6	0.03	0.7	-0.03	0.5	-0.12	0.3
High WHR	Volume	MLF right	-0.07	0.4	-0.06	0.6	0.13	0.3	0.15	0.2	0.04	0.3	0	>0.9	0.02	0.6	-0.16	0.2
High WHR	Volume	OR left	-0.06	0.6	0.02	>0.9	0.07	0.6	-0.02	>0.9	-0.02	0.7	-0.04	0.6	0.01	0.8	-0.24	0.09
High WHR	Volume	OR right	-0.05	0.7	0.07	0.7	-0.1	0.6	0.08	0.6	0.01	0.8	0.03	0.7	-0.02	0.8	-0.08	0.6
High WHR	Volume	SLF I left	-0.05	0.6	-0.08	0.6	0.16	0.3	0.26	0.07	0.06	0.2	0.11	0.2	-0.02	0.8	-0.34	0.009
High WHR	Volume	SLF I right	-0.04	0.7	-0.05	0.7	0.05	0.7	0.24	0.1	0.1	0.03	0.13	0.1	-0.01	0.9	-0.17	0.2
High WHR	Volume	SLF II left	-0.01	>0.9	-0.13	0.4	0.08	0.7	0.15	0.4	0.09	0.1	0.18	0.07	-0.02	0.8	-0.24	0.1
High WHR	Volume	SLF II right	-0.01	>0.9	-0.07	0.7	0.13	0.4	0.36	0.03	0.1	0.05	0.14	0.2	-0.03	0.7	-0.36	0.01
High WHR	Volume	SLF III left	-0.08	0.5	-0.15	0.4	-0.1	0.6	-0.02	>0.9	0.08	0.1	0.07	0.5	0.03	0.7	-0.28	0.07
High WHR	Volume	SLF III right	-0.02	0.8	-0.01	>0.9	-0.11	0.5	0.02	0.9	0.11	0.03	0.1	0.3	0.06	0.3	-0.28	0.04
High WHR	Volume	UF left	-0.06	0.6	-0.15	0.4	0.15	0.4	0.21	0.2	0.07	0.2	0.02	0.9	0.04	0.6	-0.31	0.06
High WHR	Volume	UF right	-0.01	>0.9	-0.01	>0.9	0.11	0.5	0.15	0.3	-0.01	0.9	0.03	0.7	-0.11	0.05	-0.39	0.006
Hypertension	ICVF	AF left	-0.19	0.2	0.01	>0.9	0.33	0.2	0.12	0.6	0.05	0.5	not tested	not tested	not tested	not tested	-0.21	0.3
Hypertension	ICVF	AF right	-0.2	0.2	-0.02	>0.9	0.26	0.3	0.1	0.7	0.05	0.5	not tested	not tested	not tested	not tested	-0.16	0.4
Hypertension	ICVF	CC 1	-0.22	0.1	-0.07	0.8	0.36	0.1	0.05	0.8	0.05	0.4	not tested	not tested	not tested	not tested	-0.28	0.1
Hypertension	ICVF	CC 2	-0.18	0.2	-0.11	0.6	0.28	0.2	0.03	>0.9	0.07	0.3	not tested	not tested	not tested	not tested	-0.21	0.3
Hypertension	ICVF	CC 3	-0.21	0.2	-0.07	0.7	0.26	0.3	0.07	0.8	0.07	0.3	not tested	not tested	not tested	not tested	-0.16	0.4
Hypertension	ICVF	CC 4	-0.21	0.2	-0.14	0.5	0.39	0.1	0.07	0.8	0.04	0.6	not tested	not tested	not tested	not tested	-0.23	0.3
Hypertension	ICVF	CC 5	-0.18	0.2	-0.16	0.5	0.35	0.2	0.04	0.9	0.06	0.4	not tested	not tested	not tested	not tested	-0.26	0.2
Hypertension	ICVF	CC 6	-0.17	0.3	-0.04	0.9	0.4	0.1	0.08	0.8	0.05	0.5	not tested	not tested	not tested	not tested	-0.11	0.6
Hypertension	ICVF	CC 7	-0.11	0.5	-0.14	0.5	0.41	0.1	0.16	0.5	0.03	0.7	not tested	not tested	not tested	not tested	-0.02	>0.9
Hypertension	ICVF	CG left	-0.18	0.2	-0.11	0.6	0.37	0.1	0.03	>0.9	0.03	0.6	not tested	not tested	not tested	not tested	-0.17	0.4
Hypertension	ICVF	CG right	-0.18	0.2	-0.11	0.6	0.31	0.2	0.01	>0.9	0.04	0.6	not tested	not tested	not tested	not tested	-0.19	0.3
Hypertension	ICVF	CST left	-0.17	0.3	-0.1	0.7	0.1	0.7	0.25	0.4	0.01	0.9	not tested	not tested	not tested	not tested	-0.2	0.3
Hypertension	ICVF	CST right	-0.17	0.3	-0.13	0.6	0.26	0.3	0.21	0.4	0.01	0.9	not tested	not tested	not tested	not tested	-0.17	0.4
Hypertension	ICVF	FX left	-0.28	0.05	-0.1	0.6	0	>0.9	-0.28	0.2	-0.02	0.7	not tested	not tested	not tested	not tested	-0.08	0.7
Hypertension	ICVF	FX right	-0.16	0.3	-0.03	0.9	0.34	0.2	-0.13	0.6	-0.02	0.8	not tested	not tested	not tested	not tested	-0.13	0.5
Hypertension	ICVF	IFO left	-0.21	0.2	-0.05	0.8	0.35	0.1	0.11	0.7	0.05	0.5	not tested	not tested	not tested	not tested	-0.11	0.6
Hypertension	ICVF	IFO right	-0.2	0.2	-0.11	0.6	0.32	0.2	0.05	0.8	0.06	0.4	not tested	not tested	not tested	not tested	-0.09	0.7
Hypertension	ICVF	ILF left	-0.2	0.2	-0.17	0.5	0.22	0.4	0.19	0.5	0	>0.9	not tested	not tested	not tested	not tested	-0.18	0.4
Hypertension	ICVF	ILF right	-0.2	0.2	-0.18	0.4	0.33	0.2	0.1	0.7	0.02	0.8	not tested	not tested	not tested	not tested	-0.06	0.8
Hypertension	ICVF	MLF left	-0.15	0.3	-0.02	>0.9	0.36	0.1	0.11	0.7	0.04	0.6	not tested	not tested	not tested	not tested	-0.17	0.4
Hypertension	ICVF	MLF right	-0.12	0.4	-0.07	0.8	0.35	0.2	0.06	0.8	0.04	0.6	not tested	not tested	not tested	not tested	-0.12	0.6
Hypertension	ICVF	OR left	-0.17	0.3	-0.04	0.9	0.29	0.2	0.2	0.4	0.04	0.6	not tested	not tested	not tested	not tested	-0.07	0.7
Hypertension	ICVF	OR right	-0.14	0.4	-0.12	0.6	0.34	0.2	0.13	0.6	0.05	0.5	not tested	not tested	not tested	not tested	0	>0.9
Hypertension	ICVF	SLF I left	-0.19	0.2	-0.08	0.7	0.39	0.1	0.1	0.7	0.01	0.8	not tested	not tested	not tested	not tested	-0.22	0.3
Hypertension	ICVF	SLF I right	-0.09	0.6	-0.06	0.8	0.31	0.2	0.05	0.8	0	>0.9	not tested	not tested	not tested	not tested	-0.11	0.6
Hypertension	ICVF	SLF II left	-0.1	0.5	-0.06	0.8	0.39	0.1	0.08	0.8	0.02	0.8	not tested	not tested	not tested	not tested	-0.18	0.4
Hypertension	ICVF	SLF II right	-0.07	0.6	-0.08	0.7	0.29	0.2	0.03	0.9	0.03	0.7	not tested	not tested	not tested	not tested	-0.19	0.3
Hypertension	ICVF	SLF III left	-0.17	0.3	-0.01	>0.9	0.25	0.3	0.1	0.7	0.06	0.4	not tested	not tested	not tested	not tested	-0.14	0.5
Hypertension	ICVF	SLF III right	-0.21	0.2	-0.03	0.9	0.22	0.4	0.08	0.8	0.05	0.5	not tested	not tested	not tested	not tested	-0.13	0.5
Hypertension	ICVF	UF left	-0.19	0.2	-0.06	0.8	0.29	0.2	0.19	0.4	0.05	0.5	not tested	not tested	not tested	not tested	-0.27	0.1
Hypertension	ICVF	UF right	-0.2	0.2	0.09	0.7	0.26	0.3	0.1	0.7	0.04	0.6	not tested	not tested	not tested	not tested	-0.13	0.5
Hypertension	ISOVF	AF left	-0.09	0.5	-0.18	0.4	-0.31	0.2	-0.01	>0.9	-0.08	0.2	not tested	not tested	not tested	not tested	-0.14	0.5
Hypertension	ISOVF	AF right	-0.08	0.6	-0.17	0.4	-0.41	0.07	-0.01	>0.9	-0.07	0.3	not tested	not tested	not tested	not tested	-0.15	0.4
Hypertension	ISOVF	CC 1	-0.12	0.4	-0.5	0.02	-0.07	0.8	-0.31	0.2	0.05	0.4	not tested	not tested	not tested	not tested	0.08	0.6
Hypertension	ISOVF	CC 2	-0.05	0.7	-0.47	0.01	-0.22	0.3	-0.06	0.8	0	>0.9	not tested	not tested	not tested	not tested	-0.07	0.7
Hypertension	ISOVF	CC 3	0.05	0.7	-0.38	0.05	-0.19	0.4	0.09	0.7	-0.07	0.2	not tested	not tested	not tested	not tested	0.05	0.8
Hypertension	ISOVF	CC 4	0.09	0.5	-0.25	0.2	-0.08	0.7	-0.01	>0.9	-0.02	0.7	not tested	not tested	not tested	not tested	-0.04	0.8
Hypertension	ISOVF	CC 5	0.06	0.6	-0.27	0.2	-0.04	0.8	-0.07	0.8	0	>0.9	not tested	not tested	not tested	not tested	0	>0.9
Hypertension	ISOVF	CC 6	-0.04	0.7	-0.3	0.1	-0.06	0.8	-0.15	0.5	-0.04	0.5	not tested	not tested	not tested	not tested	-0.06	0.7
Hypertension	ISOVF	CC 7	-0.01	>0.9	-0.25	0.2	-0.14	0.5	-0.23	0.3	-0.02	0.7	not tested	not tested	not tested	not tested	0.07	0.7
Hypertension	ISOVF	CG left	-0.06	0.7	-0.33	0.1	-0.32	0.2	0.04	0.9	0.02	0.8	not tested	not tested	not tested	not tested	-0.15	0.4
Hypertension	ISOVF	CG right	-0.06	0.7	-0.39	0.07	-0.45	0.06	-0.03	0.9	-0.01	>0.9	not tested	not tested	not tested	not tested	-0.13	0.5
Hypertension	ISOVF	CST left	0	>0.9	-0.4	0.04	0.06	0.8	-0.04	0.9	0	>0.9	not tested	not tested	not tested	not tested	0.08	0.6
Hypertension	ISOVF	CST right	0.1	0.5	-0.25	0.2	-0.02	>0.9	-0.16	0.5	-0.04	0.6	not tested	not tested	not tested	not tested	-0.02	>0.9
Hypertension	ISOVF	FX left	0.06	0.7	-0.24	0.2	0.2	0.3	-0.01	>0.9	-0.02	0.7	not tested	not tested	not tested	not tested	0.01	>0.9
Hypertension	ISOVF	FX right	0.12	0.4	-0.28	0.2	0.54	0.01	0.09	0.7	-0.03	0.6	not tested	not tested	not tested	not tested	0.06	0.7
Hypertension	ISOVF	IFO left	-0.08	0.5	-0.24	0.2	-0.19	0.3	-0.09	0.6	0.02	0.7	not tested	not tested	not tested	not tested	0.02	0.9
Hypertension	ISOVF	IFO right	-0.13	0.2	-0.27	0.1	-0.31	0.08	-0.29	0.1	0.01	0.9	not tested	not tested	not tested	not tested	0.03	0.8
Hypertension	ISOVF	ILF left	-0.08	0.6	-0.09	0.7	-0.35	0.1	-0.02	>0.9	-0.06	0.4	not tested	not tested	not tested	not tested	0.04	0.8
Hypertension	ISOVF	ILF right	-0.12	0.4	-0.18	0.4	-0.25	0.3	-0.35	0.1	-0.02	0.8	not tested	not tested	not tested	not tested	-0.05	0.8
Hypertension	ISOVF	MLF left	-0.07	0.6	-0.17	0.4	-0.14	0.5	-0.06	0.8	-0.05	0.5	not tested	not tested	not tested	not tested	-0.18	0.3
Hypertension	ISOVF	MLF right	0.02	0.9	-0.17	0.4	-0.2	0.4	-0.12	0.6	-0.03	0.6	not tested	not tested	not tested	not tested	-0.24	0.2
Hypertension	ISOVF	OR left	-0.05	0.7	-0.22	0.2	-0.13	0.5	-0.25	0.2	-0.05	0.4	not tested	not tested	not tested	not tested	0.05	0.8
Hypertension	ISOVF	OR right	-0.15	0.2	-0.12	0.5	-0.27	0.2	-0.38	0.07	-0.02	0.8	not tested	not tested	not tested	not tested	0.01	>0.9
Hypertension	ISOVF	SLF I left	0.05	0.7	-0.24	0.3	-0.28	0.2	0.06	0.8	-0.09	0.2	not tested	not tested	not tested	not tested	-0.06	0.8
Hypertension	ISOVF	SLF I right	0.1	0.5	-0.25	0.2	-0.35	0.1	-0.01	>0.9	-0.12	0.07	not tested	not tested	not tested	not tested	-0.12	0.5
Hypertension	ISOVF	SLF II left	0.17	0.2	-0.18	0.4	-0.21	0.4	-0.01	>0.9	-0.11	0.1	not tested	not tested	not tested	not tested	-0.13	0.5
Hypertension	ISOVF	SLF II right	0.18	0.2	-0.19	0.4	-0.31	0.2	-0.07	0.8	-0.1	0.1	not tested	not tested	not tested	not tested	-0.12	0.5
Hypertension	ISOVF	SLF III left	-0.01	>0.9	-0.23	0.3	-0.36	0.1	0.05	0.9	-0.04	0.5	not tested	not tested	not tested	not tested	-0.08	0.7
Hypertension	ISOVF	SLF III right	0.05	0.7	-0.18	0.4	-0.47	0.03	-0.04	0.9	-0.05	0.5	not tested	not tested	not tested	not tested	-0.06	0.8
Hypertension	ISOVF	UF left	-0.28	0.06	-0.16	0.5	-0.53	0.03	0.02	>0.9	-0.02	0.7	not tested	not tested	not tested	not tested	-0.1	0.6
Hypertension	ISOVF	UF right	-0.11	0.4	-0.17	0.4	-0.42	0.07	-0.19	0.4	0.02	0.8	not tested	not tested	not tested	not tested	-0.04	0.9
Hypertension	MTsat	AF left	-0.2	0.2	0.13	0.5	0.05	0.8	-0.17	0.5	0.05	0.5	not tested	not tested	not tested	not tested	-0.3	0.1
Hypertension	MTsat	AF right	-0.11	0.4	0.11	0.6	0.02	>0.9	-0.03	0.9	-0.01	0.9	not tested	not tested	not tested	not tested	-0.25	0.2
Hypertension	MTsat	CC 1	-0.32	0.02	0.1	0.6	0.01	>0.9	0.19	0.4	0.07	0.3	not tested	not tested	not tested	not tested	-0.32	0.07
Hypertension	MTsat	CC 2	-0.18	0.2	0.13	0.5	0.05	0.8	-0.07	0.8	0.05	0.5	not tested	not tested	not tested	not tested	-0.38	0.03
Hypertension	MTsat	CC 3	-0.24	0.08	0.1	0.6	0	>0.9	-0.16	0.5	0.04	0.5	not tested	not tested	not tested	not tested	-0.22	0.2
Hypertension	MTsat	CC 4	-0.15	0.3	0.26	0.2	0.17	0.4	-0.08	0.8	0.04	0.6	not tested	not tested	not tested	not tested	-0.33	0.08
Hypertension	MTsat	CC 5	-0.12	0.4	0.27	0.2	0.12	0.6	-0.13	0.6	0.06	0.4	not tested	not tested	not tested	not tested	-0.32	0.09
Hypertension	MTsat	CC 6	-0.16	0.2	0.25	0.2	0.07	0.8	-0.11	0.6	0.04	0.5	not tested	not tested	not tested	not tested	-0.29	0.1
Hypertension	MTsat	CC 7	-0.1	0.5	0.2	0.3	0.03	0.9	0.09	0.7	0.02	0.8	not tested	not tested	not tested	not tested	-0.26	0.2
Hypertension	MTsat	CG left	-0.26	0.06	0.15	0.5	0.04	0.9	-0.11	0.6	0.04	0.6	not tested	not tested	not tested	not tested	-0.33	0.07
Hypertension	MTsat	CG right	-0.19	0.2	0.15	0.4	0.01	>0.9	-0.09	0.7	0.04	0.5	not tested	not tested	not tested	not tested	-0.46	0.009
Hypertension	MTsat	CST left	-0.06	0.7	0.26	0.2	0.04	0.9	-0.19	0.4	0.06	0.4	not tested	not tested	not tested	not tested	-0.28	0.1
Hypertension	MTsat	CST right	-0.09	0.5	0.2	0.3	-0.02	>0.9	-0.12	0.6	0.03	0.7	not tested	not tested	not tested	not tested	-0.28	0.1
Hypertension	MTsat	FX left	-0.02	0.9	0.27	0.2	-0.17	0.5	-0.15	0.5	-0.01	0.8	not tested	not tested	not tested	not tested	0.05	0.8
Hypertension	MTsat	FX right	-0.05	0.7	0.22	0.3	-0.2	0.4	-0.23	0.4	0.02	0.8	not tested	not tested	not tested	not tested	-0.06	0.8
Hypertension	MTsat	IFO left	-0.21	0.1	0.19	0.3	0.04	0.9	0.06	0.8	0.06	0.4	not tested	not tested	not tested	not tested	-0.21	0.2
Hypertension	MTsat	IFO right	-0.19	0.1	0.07	0.7	-0.06	0.8	0.06	0.8	0.04	0.4	not tested	not tested	not tested	not tested	-0.33	0.05
Hypertension	MTsat	ILF left	-0.29	0.04	0.16	0.4	-0.02	>0.9	0.03	0.9	0.06	0.3	not tested	not tested	not tested	not tested	-0.23	0.2
Hypertension	MTsat	ILF right	-0.25	0.07	0.04	0.8	-0.15	0.5	0.05	0.8	-0.02	0.8	not tested	not tested	not tested	not tested	-0.07	0.7
Hypertension	MTsat	MLF left	-0.14	0.3	0.24	0.2	0.09	0.7	-0.13	0.6	0.06	0.4	not tested	not tested	not tested	not tested	-0.29	0.1
Hypertension	MTsat	MLF right	-0.08	0.6	0.09	0.7	-0.07	0.8	-0.04	0.9	0.02	0.7	not tested	not tested	not tested	not tested	-0.33	0.07
Hypertension	MTsat	OR left	-0.12	0.4	0.37	0.06	-0.12	0.6	0.16	0.5	0.08	0.2	not tested	not tested	not tested	not tested	-0.3	0.09
Hypertension	MTsat	OR right	-0.12	0.4	0.19	0.4	-0.15	0.5	0.05	0.8	0.05	0.5	not tested	not tested	not tested	not tested	-0.28	0.1
Hypertension	MTsat	SLF I left	-0.33	0.02	0.16	0.4	-0.01	>0.9	-0.2	0.4	0.06	0.4	not tested	not tested	not tested	not tested	-0.29	0.1
Hypertension	MTsat	SLF I right	-0.15	0.3	0.16	0.5	-0.01	>0.9	-0.15	0.5	0.05	0.5	not tested	not tested	not tested	not tested	-0.2	0.3
Hypertension	MTsat	SLF II left	-0.23	0.1	0.18	0.4	0.05	0.8	-0.16	0.5	0.1	0.1	not tested	not tested	not tested	not tested	-0.32	0.09
Hypertension	MTsat	SLF II right	-0.15	0.3	0.02	>0.9	0	>0.9	-0.12	0.6	0.05	0.5	not tested	not tested	not tested	not tested	-0.29	0.1
Hypertension	MTsat	SLF III left	-0.26	0.06	0.14	0.5	0.06	0.8	-0.22	0.4	0.09	0.2	not tested	not tested	not tested	not tested	-0.3	0.1
Hypertension	MTsat	SLF III right	-0.1	0.5	0.09	0.6	0.11	0.6	0.04	0.9	0.07	0.3	not tested	not tested	not tested	not tested	-0.31	0.09
Hypertension	MTsat	UF left	-0.2	0.1	0.22	0.2	0.1	0.6	0.1	0.7	0.11	0.08	not tested	not tested	not tested	not tested	-0.32	0.06
Hypertension	MTsat	UF right	-0.22	0.1	0.13	0.5	0.07	0.8	0.17	0.4	0.09	0.1	not tested	not tested	not tested	not tested	-0.23	0.2
Hypertension	Volume	AF left	-0.05	0.6	-0.04	0.7	-0.05	0.7	0.07	0.6	0	>0.9	not tested	not tested	not tested	not tested	-0.02	0.8
Hypertension	Volume	AF right	0.06	0.6	0.04	0.8	-0.08	0.6	-0.01	>0.9	0.02	0.7	not tested	not tested	not tested	not tested	-0.03	0.8
Hypertension	Volume	CC 1	-0.15	0.2	0.17	0.3	0.01	>0.9	0.02	>0.9	0	>0.9	not tested	not tested	not tested	not tested	-0.18	0.2
Hypertension	Volume	CC 2	-0.12	0.2	0.1	0.5	0.03	0.9	0.04	0.8	0.02	0.7	not tested	not tested	not tested	not tested	-0.12	0.3
Hypertension	Volume	CC 3	-0.02	0.9	-0.06	0.8	0.02	>0.9	0.02	>0.9	0.07	0.2	not tested	not tested	not tested	not tested	-0.13	0.4
Hypertension	Volume	CC 4	-0.1	0.4	0.14	0.5	-0.29	0.1	-0.01	>0.9	0.05	0.4	not tested	not tested	not tested	not tested	-0.28	0.09
Hypertension	Volume	CC 5	-0.05	0.7	0.12	0.5	-0.15	0.4	0.09	0.7	0.03	0.6	not tested	not tested	not tested	not tested	-0.2	0.2
Hypertension	Volume	CC 6	-0.09	0.3	0.11	0.4	-0.08	0.6	0.03	0.8	0.01	0.9	not tested	not tested	not tested	not tested	-0.12	0.3
Hypertension	Volume	CC 7	-0.16	0.3	0.27	0.2	-0.06	0.8	0.02	>0.9	0.05	0.5	not tested	not tested	not tested	not tested	-0.01	>0.9
Hypertension	Volume	CG left	-0.02	0.8	0.17	0.2	-0.07	0.6	0.04	0.8	-0.01	>0.9	not tested	not tested	not tested	not tested	-0.02	0.9
Hypertension	Volume	CG right	-0.11	0.3	0.17	0.3	-0.09	0.6	0	>0.9	-0.02	0.7	not tested	not tested	not tested	not tested	-0.08	0.6
Hypertension	Volume	CST left	-0.06	0.6	0.14	0.4	-0.17	0.3	0.06	0.7	0.03	0.5	not tested	not tested	not tested	not tested	-0.22	0.1
Hypertension	Volume	CST right	-0.02	0.9	0.24	0.2	-0.27	0.2	-0.02	>0.9	0.04	0.5	not tested	not tested	not tested	not tested	-0.12	0.5
Hypertension	Volume	FX left	0.09	0.5	0.07	0.7	0.22	0.2	0.16	0.4	0.05	0.4	not tested	not tested	not tested	not tested	-0.42	0.009
Hypertension	Volume	FX right	0.04	0.8	0.37	0.05	0.09	0.6	0.3	0.2	0.05	0.3	not tested	not tested	not tested	not tested	-0.42	0.01
Hypertension	Volume	IFO left	-0.08	0.4	0.08	0.6	-0.04	0.8	0.02	0.9	0.02	0.6	not tested	not tested	not tested	not tested	-0.02	0.9
Hypertension	Volume	IFO right	-0.01	>0.9	0.02	0.9	-0.02	>0.9	0.05	0.8	-0.01	0.9	not tested	not tested	not tested	not tested	0.19	0.1
Hypertension	Volume	ILF left	-0.05	0.6	-0.1	0.5	0	>0.9	-0.05	0.8	0.04	0.4	not tested	not tested	not tested	not tested	-0.04	0.8
Hypertension	Volume	ILF right	-0.12	0.2	-0.12	0.4	-0.02	0.9	-0.09	0.6	-0.01	0.8	not tested	not tested	not tested	not tested	0.03	0.8
Hypertension	Volume	MLF left	-0.01	>0.9	0	>0.9	-0.08	0.5	0.02	0.9	-0.02	0.6	not tested	not tested	not tested	not tested	-0.01	>0.9
Hypertension	Volume	MLF right	-0.15	0.08	0.11	0.4	-0.07	0.6	-0.01	>0.9	-0.01	0.8	not tested	not tested	not tested	not tested	-0.14	0.2
Hypertension	Volume	OR left	-0.03	0.8	0.11	0.5	0.07	0.7	0.1	0.6	0.08	0.1	not tested	not tested	not tested	not tested	0.06	0.7
Hypertension	Volume	OR right	-0.06	0.6	0.09	0.6	0	>0.9	0.05	0.8	0.07	0.2	not tested	not tested	not tested	not tested	0.18	0.2
Hypertension	Volume	SLF I left	-0.13	0.2	0.09	0.5	-0.19	0.3	-0.01	>0.9	0.02	0.7	not tested	not tested	not tested	not tested	-0.16	0.2
Hypertension	Volume	SLF I right	-0.2	0.05	-0.09	0.5	-0.18	0.3	0.02	>0.9	0.06	0.2	not tested	not tested	not tested	not tested	-0.2	0.1
Hypertension	Volume	SLF II left	-0.2	0.09	0.22	0.2	-0.14	0.5	0.03	0.9	0.06	0.3	not tested	not tested	not tested	not tested	-0.17	0.3
Hypertension	Volume	SLF II right	-0.18	0.1	0.08	0.6	-0.14	0.4	0.05	0.8	0.08	0.1	not tested	not tested	not tested	not tested	-0.21	0.2
Hypertension	Volume	SLF III left	-0.23	0.05	0.09	0.6	-0.06	0.8	-0.07	0.7	0.05	0.4	not tested	not tested	not tested	not tested	-0.05	0.7
Hypertension	Volume	SLF III right	-0.09	0.4	0.03	0.8	-0.21	0.2	-0.11	0.5	0.07	0.2	not tested	not tested	not tested	not tested	-0.13	0.4
Hypertension	Volume	UF left	-0.07	0.6	0.01	>0.9	-0.02	>0.9	-0.01	>0.9	0.06	0.3	not tested	not tested	not tested	not tested	-0.2	0.2
Hypertension	Volume	UF right	0.05	0.6	0.26	0.1	0.06	0.7	-0.06	0.7	-0.05	0.3	not tested	not tested	not tested	not tested	-0.03	0.8
Smoking	ICVF	AF left	-0.09	0.5	-0.13	0.5	0.27	0.3	-0.16	0.5	0.04	0.5	not tested	not tested	not tested	not tested	0.19	0.3
Smoking	ICVF	AF right	-0.09	0.5	-0.16	0.5	0.25	0.3	-0.13	0.6	0.06	0.4	not tested	not tested	not tested	not tested	0.1	0.6
Smoking	ICVF	CC 1	-0.03	0.8	-0.2	0.4	0.2	0.4	-0.14	0.5	0.06	0.4	not tested	not tested	not tested	not tested	0.09	0.6
Smoking	ICVF	CC 2	-0.04	0.8	-0.19	0.4	0.2	0.4	-0.17	0.4	0.05	0.4	not tested	not tested	not tested	not tested	0.12	0.5
Smoking	ICVF	CC 3	-0.04	0.8	-0.12	0.6	0.14	0.5	-0.26	0.2	0.07	0.3	not tested	not tested	not tested	not tested	0.11	0.6
Smoking	ICVF	CC 4	-0.11	0.5	-0.14	0.5	0.26	0.3	-0.17	0.5	0.06	0.4	not tested	not tested	not tested	not tested	0.24	0.3
Smoking	ICVF	CC 5	-0.15	0.3	-0.15	0.5	0.34	0.2	-0.08	0.7	0.07	0.3	not tested	not tested	not tested	not tested	0.18	0.4
Smoking	ICVF	CC 6	-0.13	0.4	-0.15	0.5	0.38	0.1	-0.08	0.7	0.04	0.6	not tested	not tested	not tested	not tested	0.15	0.5
Smoking	ICVF	CC 7	-0.19	0.2	0.05	0.8	0.74	0.003	0.08	0.7	0.07	0.3	not tested	not tested	not tested	not tested	0.08	0.7
Smoking	ICVF	CG left	-0.1	0.5	-0.13	0.5	0.25	0.3	-0.1	0.7	0.04	0.5	not tested	not tested	not tested	not tested	0.1	0.6
Smoking	ICVF	CG right	-0.1	0.5	-0.23	0.3	0.35	0.1	-0.03	0.9	0.05	0.4	not tested	not tested	not tested	not tested	0.08	0.7
Smoking	ICVF	CST left	-0.17	0.3	-0.25	0.3	0.23	0.4	-0.05	0.8	0.06	0.4	not tested	not tested	not tested	not tested	0.25	0.2
Smoking	ICVF	CST right	-0.21	0.2	-0.12	0.6	0.29	0.2	-0.07	0.8	0.09	0.2	not tested	not tested	not tested	not tested	0.22	0.3
Smoking	ICVF	FX left	-0.22	0.1	0.02	>0.9	0.2	0.4	-0.12	0.6	-0.04	0.5	not tested	not tested	not tested	not tested	-0.07	0.7
Smoking	ICVF	FX right	-0.07	0.6	-0.18	0.4	0.14	0.6	-0.05	0.8	-0.03	0.6	not tested	not tested	not tested	not tested	-0.25	0.2
Smoking	ICVF	IFO left	-0.11	0.5	-0.12	0.6	0.38	0.1	-0.12	0.6	0.08	0.3	not tested	not tested	not tested	not tested	0.23	0.3
Smoking	ICVF	IFO right	-0.15	0.3	-0.11	0.6	0.45	0.06	-0.1	0.7	0.09	0.2	not tested	not tested	not tested	not tested	0.21	0.3
Smoking	ICVF	ILF left	-0.16	0.3	-0.18	0.4	0.4	0.1	-0.01	>0.9	0.06	0.4	not tested	not tested	not tested	not tested	0.21	0.3
Smoking	ICVF	ILF right	-0.15	0.3	-0.12	0.6	0.51	0.04	0.01	>0.9	0.07	0.3	not tested	not tested	not tested	not tested	0.23	0.3
Smoking	ICVF	MLF left	-0.09	0.5	-0.13	0.6	0.29	0.2	-0.09	0.7	0.01	0.9	not tested	not tested	not tested	not tested	0.2	0.3
Smoking	ICVF	MLF right	-0.1	0.5	-0.17	0.4	0.34	0.2	-0.07	0.8	0.04	0.6	not tested	not tested	not tested	not tested	0.16	0.4
Smoking	ICVF	OR left	-0.17	0.3	0	>0.9	0.48	0.06	-0.1	0.7	0.07	0.4	not tested	not tested	not tested	not tested	0.19	0.4
Smoking	ICVF	OR right	-0.19	0.2	0.01	>0.9	0.59	0.02	-0.08	0.7	0.09	0.2	not tested	not tested	not tested	not tested	0.17	0.4
Smoking	ICVF	SLF I left	-0.17	0.3	-0.26	0.3	0.27	0.3	-0.11	0.7	0.04	0.6	not tested	not tested	not tested	not tested	0.07	0.7
Smoking	ICVF	SLF I right	-0.16	0.3	-0.31	0.2	0.3	0.2	-0.13	0.6	0.06	0.4	not tested	not tested	not tested	not tested	0.05	0.8
Smoking	ICVF	SLF II left	-0.1	0.5	-0.2	0.4	0.26	0.3	-0.15	0.5	0.01	0.9	not tested	not tested	not tested	not tested	0.14	0.5
Smoking	ICVF	SLF II right	-0.09	0.6	-0.22	0.3	0.29	0.2	-0.18	0.4	0.05	0.5	not tested	not tested	not tested	not tested	0.08	0.7
Smoking	ICVF	SLF III left	-0.09	0.5	-0.1	0.7	0.25	0.3	-0.16	0.5	0.06	0.4	not tested	not tested	not tested	not tested	0.15	0.5
Smoking	ICVF	SLF III right	-0.14	0.4	-0.1	0.7	0.23	0.3	-0.16	0.5	0.08	0.2	not tested	not tested	not tested	not tested	0.1	0.6
Smoking	ICVF	UF left	-0.09	0.5	-0.24	0.2	0.05	0.8	-0.11	0.6	0.05	0.5	not tested	not tested	not tested	not tested	0.17	0.4
Smoking	ICVF	UF right	-0.07	0.6	-0.17	0.4	0.19	0.4	-0.01	>0.9	0.05	0.5	not tested	not tested	not tested	not tested	0.17	0.4
Smoking	ISOVF	AF left	0.06	0.7	0.26	0.2	0.24	0.3	0.14	0.5	0	>0.9	not tested	not tested	not tested	not tested	-0.01	>0.9
Smoking	ISOVF	AF right	0.09	0.5	0.22	0.3	0.23	0.3	0.24	0.3	-0.02	0.8	not tested	not tested	not tested	not tested	0.02	>0.9
Smoking	ISOVF	CC 1	-0.11	0.4	-0.06	0.8	-0.14	0.5	0.05	0.8	0.02	0.8	not tested	not tested	not tested	not tested	0.03	0.9
Smoking	ISOVF	CC 2	0.01	>0.9	-0.07	0.7	-0.04	0.8	0.04	0.8	-0.02	0.8	not tested	not tested	not tested	not tested	0.06	0.7
Smoking	ISOVF	CC 3	0	>0.9	-0.01	>0.9	0.11	0.6	-0.1	0.6	-0.03	0.6	not tested	not tested	not tested	not tested	0.11	0.5
Smoking	ISOVF	CC 4	0.16	0.2	0.1	0.6	0.05	0.8	-0.05	0.8	-0.07	0.2	not tested	not tested	not tested	not tested	0.07	0.7
Smoking	ISOVF	CC 5	0.08	0.5	0.22	0.3	0.07	0.7	0.03	0.9	-0.01	0.8	not tested	not tested	not tested	not tested	0.12	0.5
Smoking	ISOVF	CC 6	-0.03	0.8	0.14	0.4	0.15	0.4	0.12	0.5	0	>0.9	not tested	not tested	not tested	not tested	-0.11	0.5
Smoking	ISOVF	CC 7	-0.13	0.3	0.02	>0.9	0.32	0.1	0.15	0.4	-0.03	0.6	not tested	not tested	not tested	not tested	-0.08	0.6
Smoking	ISOVF	CG left	0.15	0.3	0.15	0.5	0.13	0.6	0.11	0.6	-0.03	0.6	not tested	not tested	not tested	not tested	0.06	0.8
Smoking	ISOVF	CG right	0.09	0.5	0.04	0.9	0.15	0.5	0.17	0.5	-0.04	0.5	not tested	not tested	not tested	not tested	0.02	>0.9
Smoking	ISOVF	CST left	0.04	0.7	-0.07	0.7	0.33	0.1	0.19	0.3	-0.12	0.04	not tested	not tested	not tested	not tested	0.13	0.5
Smoking	ISOVF	CST right	0.02	0.9	-0.02	>0.9	0.14	0.5	-0.03	0.9	-0.08	0.2	not tested	not tested	not tested	not tested	-0.03	0.9
Smoking	ISOVF	FX left	0.01	>0.9	-0.01	>0.9	0.08	0.7	-0.05	0.8	0.01	0.9	not tested	not tested	not tested	not tested	0.14	0.4
Smoking	ISOVF	FX right	0.19	0.1	-0.07	0.7	0.02	>0.9	-0.03	0.9	0.01	0.9	not tested	not tested	not tested	not tested	0.03	0.9
Smoking	ISOVF	IFO left	-0.1	0.4	0.09	0.6	0.08	0.7	0.03	0.9	0.01	0.8	not tested	not tested	not tested	not tested	0.11	0.5
Smoking	ISOVF	IFO right	-0.09	0.4	0.04	0.8	0	>0.9	0.05	0.8	-0.01	0.8	not tested	not tested	not tested	not tested	0	>0.9
Smoking	ISOVF	ILF left	-0.05	0.7	0.1	0.6	0.33	0.1	0.16	0.5	0.06	0.4	not tested	not tested	not tested	not tested	0.04	0.8
Smoking	ISOVF	ILF right	0.04	0.8	0.29	0.2	0.48	0.03	0.23	0.3	0	>0.9	not tested	not tested	not tested	not tested	-0.01	>0.9
Smoking	ISOVF	MLF left	0.08	0.6	0.25	0.2	0.14	0.5	0.11	0.6	0.03	0.7	not tested	not tested	not tested	not tested	-0.09	0.6
Smoking	ISOVF	MLF right	0.1	0.4	0.23	0.3	0.24	0.3	0.24	0.3	0.01	>0.9	not tested	not tested	not tested	not tested	-0.18	0.3
Smoking	ISOVF	OR left	-0.04	0.7	0.08	0.7	0.17	0.4	0.01	>0.9	0.07	0.2	not tested	not tested	not tested	not tested	0.08	0.6
Smoking	ISOVF	OR right	-0.02	0.9	0.24	0.2	0.16	0.4	0.06	0.8	-0.01	0.8	not tested	not tested	not tested	not tested	-0.07	0.7
Smoking	ISOVF	SLF I left	0.16	0.2	0.05	0.8	0.01	>0.9	0	>0.9	-0.03	0.6	not tested	not tested	not tested	not tested	0.01	>0.9
Smoking	ISOVF	SLF I right	0.16	0.2	0.07	0.8	0.07	0.7	0.08	0.7	-0.05	0.5	not tested	not tested	not tested	not tested	-0.09	0.6
Smoking	ISOVF	SLF II left	0.13	0.3	0.15	0.5	0.05	0.8	0.08	0.7	-0.03	0.7	not tested	not tested	not tested	not tested	0	>0.9
Smoking	ISOVF	SLF II right	0.16	0.2	0.07	0.7	0.1	0.7	0.05	0.8	-0.02	0.8	not tested	not tested	not tested	not tested	-0.12	0.5
Smoking	ISOVF	SLF III left	0.07	0.6	0.24	0.2	0.29	0.2	0.22	0.3	-0.03	0.7	not tested	not tested	not tested	not tested	-0.06	0.7
Smoking	ISOVF	SLF III right	0.07	0.6	0.3	0.1	0.13	0.6	0.11	0.6	-0.06	0.4	not tested	not tested	not tested	not tested	0.07	0.7
Smoking	ISOVF	UF left	0.04	0.8	0.33	0.1	-0.15	0.5	0.09	0.7	0.05	0.4	not tested	not tested	not tested	not tested	0.22	0.3
Smoking	ISOVF	UF right	-0.01	>0.9	0.23	0.3	-0.03	0.9	0.25	0.3	-0.04	0.5	not tested	not tested	not tested	not tested	0.1	0.6
Smoking	MTsat	AF left	-0.26	0.05	-0.16	0.4	-0.31	0.2	-0.15	0.5	0.06	0.3	not tested	not tested	not tested	not tested	-0.16	0.4
Smoking	MTsat	AF right	-0.17	0.2	0.03	0.9	-0.44	0.04	-0.12	0.6	0.07	0.3	not tested	not tested	not tested	not tested	-0.06	0.7
Smoking	MTsat	CC 1	-0.2	0.1	-0.05	0.8	-0.11	0.6	0.18	0.4	0.08	0.2	not tested	not tested	not tested	not tested	-0.1	0.6
Smoking	MTsat	CC 2	-0.24	0.07	-0.05	0.8	-0.41	0.05	-0.03	0.9	0.09	0.1	not tested	not tested	not tested	not tested	-0.14	0.4
Smoking	MTsat	CC 3	-0.28	0.04	-0.1	0.6	-0.53	0.02	-0.06	0.8	0.07	0.3	not tested	not tested	not tested	not tested	-0.16	0.4
Smoking	MTsat	CC 4	-0.32	0.02	-0.05	0.8	-0.44	0.05	-0.04	0.9	0.08	0.2	not tested	not tested	not tested	not tested	-0.16	0.4
Smoking	MTsat	CC 5	-0.31	0.03	-0.02	>0.9	-0.4	0.08	-0.09	0.7	0.06	0.3	not tested	not tested	not tested	not tested	-0.26	0.2
Smoking	MTsat	CC 6	-0.25	0.06	-0.04	0.8	-0.05	0.8	-0.12	0.6	0.08	0.2	not tested	not tested	not tested	not tested	-0.09	0.6
Smoking	MTsat	CC 7	-0.19	0.2	0.02	>0.9	0.08	0.7	-0.07	0.7	0.12	0.05	not tested	not tested	not tested	not tested	-0.16	0.4
Smoking	MTsat	CG left	-0.32	0.01	-0.06	0.7	-0.3	0.2	0.05	0.8	0.1	0.1	not tested	not tested	not tested	not tested	-0.16	0.4
Smoking	MTsat	CG right	-0.27	0.03	-0.02	>0.9	-0.27	0.2	0	>0.9	0.08	0.2	not tested	not tested	not tested	not tested	-0.17	0.3
Smoking	MTsat	CST left	-0.17	0.2	-0.07	0.7	-0.34	0.1	-0.08	0.7	0.06	0.4	not tested	not tested	not tested	not tested	-0.18	0.3
Smoking	MTsat	CST right	-0.2	0.2	-0.01	>0.9	-0.45	0.05	-0.08	0.7	0.12	0.08	not tested	not tested	not tested	not tested	-0.17	0.4
Smoking	MTsat	FX left	-0.01	>0.9	0	>0.9	-0.14	0.5	-0.08	0.7	-0.04	0.5	not tested	not tested	not tested	not tested	-0.06	0.8
Smoking	MTsat	FX right	-0.11	0.5	0.01	>0.9	-0.06	0.8	-0.16	0.5	0.02	0.7	not tested	not tested	not tested	not tested	-0.13	0.5
Smoking	MTsat	IFO left	-0.15	0.2	-0.06	0.8	-0.09	0.7	-0.04	0.8	0.06	0.3	not tested	not tested	not tested	not tested	-0.05	0.8
Smoking	MTsat	IFO right	-0.16	0.2	0	>0.9	-0.1	0.6	-0.05	0.8	0.12	0.04	not tested	not tested	not tested	not tested	-0.16	0.4
Smoking	MTsat	ILF left	-0.17	0.2	-0.1	0.6	-0.01	>0.9	-0.05	0.8	0.04	0.5	not tested	not tested	not tested	not tested	0	>0.9
Smoking	MTsat	ILF right	-0.11	0.4	0.01	>0.9	-0.2	0.4	-0.11	0.6	0.08	0.2	not tested	not tested	not tested	not tested	-0.02	>0.9
Smoking	MTsat	MLF left	-0.21	0.1	-0.08	0.7	-0.01	>0.9	-0.11	0.6	0.07	0.3	not tested	not tested	not tested	not tested	-0.07	0.7
Smoking	MTsat	MLF right	-0.2	0.1	-0.07	0.7	-0.29	0.2	-0.07	0.7	0.11	0.1	not tested	not tested	not tested	not tested	-0.14	0.4
Smoking	MTsat	OR left	-0.09	0.5	-0.02	>0.9	-0.01	>0.9	-0.03	0.9	0.05	0.4	not tested	not tested	not tested	not tested	-0.21	0.3
Smoking	MTsat	OR right	-0.22	0.09	0	>0.9	-0.06	0.8	-0.13	0.5	0.13	0.03	not tested	not tested	not tested	not tested	-0.23	0.2
Smoking	MTsat	SLF I left	-0.4	0.004	-0.17	0.4	-0.28	0.2	-0.07	0.8	0.09	0.2	not tested	not tested	not tested	not tested	-0.36	0.06
Smoking	MTsat	SLF I right	-0.33	0.02	-0.08	0.7	-0.38	0.09	-0.05	0.8	0.1	0.1	not tested	not tested	not tested	not tested	-0.22	0.3
Smoking	MTsat	SLF II left	-0.32	0.02	-0.12	0.6	-0.28	0.2	-0.1	0.6	0.06	0.3	not tested	not tested	not tested	not tested	-0.24	0.2
Smoking	MTsat	SLF II right	-0.3	0.03	-0.09	0.6	-0.41	0.06	-0.08	0.7	0.08	0.2	not tested	not tested	not tested	not tested	-0.23	0.2
Smoking	MTsat	SLF III left	-0.24	0.07	-0.17	0.4	-0.39	0.08	-0.15	0.5	0.04	0.5	not tested	not tested	not tested	not tested	-0.23	0.2
Smoking	MTsat	SLF III right	-0.25	0.06	0.03	0.9	-0.47	0.03	-0.09	0.7	0.11	0.1	not tested	not tested	not tested	not tested	-0.12	0.5
Smoking	MTsat	UF left	-0.14	0.3	-0.1	0.6	-0.11	0.6	-0.1	0.6	0.11	0.08	not tested	not tested	not tested	not tested	0.01	>0.9
Smoking	MTsat	UF right	-0.15	0.2	-0.19	0.3	-0.11	0.6	0.02	>0.9	0.17	0.006	not tested	not tested	not tested	not tested	-0.07	0.7
Smoking	Volume	AF left	0.11	0.2	0.15	0.2	-0.04	0.8	-0.01	>0.9	-0.04	0.3	not tested	not tested	not tested	not tested	0.03	0.8
Smoking	Volume	AF right	0.08	0.4	0.08	0.6	-0.02	>0.9	-0.09	0.6	-0.01	0.7	not tested	not tested	not tested	not tested	-0.08	0.6
Smoking	Volume	CC 1	0.07	0.5	0.06	0.7	0.01	>0.9	0.24	0.2	-0.01	>0.9	not tested	not tested	not tested	not tested	-0.04	0.8
Smoking	Volume	CC 2	0.13	0.1	0.11	0.4	-0.08	0.6	0.19	0.2	-0.01	0.7	not tested	not tested	not tested	not tested	-0.03	0.8
Smoking	Volume	CC 3	0.1	0.4	0.14	0.4	-0.15	0.4	0.25	0.2	0	>0.9	not tested	not tested	not tested	not tested	-0.23	0.2
Smoking	Volume	CC 4	0.04	0.7	0.01	>0.9	-0.05	0.8	0.21	0.3	0.03	0.6	not tested	not tested	not tested	not tested	-0.29	0.09
Smoking	Volume	CC 5	0.08	0.5	0.16	0.4	-0.02	>0.9	0.24	0.2	-0.05	0.3	not tested	not tested	not tested	not tested	-0.1	0.5
Smoking	Volume	CC 6	0.1	0.2	0.2	0.1	0.18	0.2	0.28	0.04	-0.07	0.1	not tested	not tested	not tested	not tested	0	>0.9
Smoking	Volume	CC 7	0.12	0.4	0.06	0.8	-0.09	0.7	-0.14	0.5	0	>0.9	not tested	not tested	not tested	not tested	0.06	0.8
Smoking	Volume	CG left	0.16	0.07	0.25	0.06	0.01	>0.9	0.19	0.2	-0.06	0.1	not tested	not tested	not tested	not tested	-0.08	0.5
Smoking	Volume	CG right	0.14	0.1	0.22	0.1	0.03	0.8	0.22	0.2	-0.06	0.2	not tested	not tested	not tested	not tested	-0.07	0.6
Smoking	Volume	CST left	0	>0.9	0.22	0.2	-0.04	0.8	0.11	0.5	0.01	0.8	not tested	not tested	not tested	not tested	-0.22	0.1
Smoking	Volume	CST right	0.1	0.4	0.14	0.4	0.05	0.8	0.29	0.1	0	>0.9	not tested	not tested	not tested	not tested	-0.14	0.4
Smoking	Volume	FX left	0.24	0.04	0.03	0.9	-0.03	0.9	0.02	>0.9	-0.01	0.9	not tested	not tested	not tested	not tested	-0.26	0.1
Smoking	Volume	FX right	0.22	0.06	0.06	0.8	0.03	0.9	0.19	0.3	0.01	0.9	not tested	not tested	not tested	not tested	-0.26	0.1
Smoking	Volume	IFO left	0.08	0.4	0.13	0.4	0.07	0.6	0.05	0.7	0.02	0.7	not tested	not tested	not tested	not tested	-0.07	0.6
Smoking	Volume	IFO right	0.2	0.02	0.17	0.2	0.04	0.8	-0.04	0.8	0	>0.9	not tested	not tested	not tested	not tested	0	>0.9
Smoking	Volume	ILF left	0.13	0.2	0.11	0.5	-0.02	>0.9	0.06	0.7	0.02	0.6	not tested	not tested	not tested	not tested	-0.12	0.4
Smoking	Volume	ILF right	0.03	0.8	0.06	0.7	0.09	0.5	0.03	0.8	-0.01	0.7	not tested	not tested	not tested	not tested	0.06	0.7
Smoking	Volume	MLF left	0.02	0.8	0.23	0.06	0.11	0.4	0.16	0.2	-0.05	0.2	not tested	not tested	not tested	not tested	0.05	0.6
Smoking	Volume	MLF right	0.02	0.8	0.18	0.2	0.16	0.2	0.09	0.5	-0.05	0.2	not tested	not tested	not tested	not tested	0.11	0.3
Smoking	Volume	OR left	-0.04	0.7	0.1	0.5	-0.04	0.8	0.06	0.7	0.04	0.4	not tested	not tested	not tested	not tested	-0.02	>0.9
Smoking	Volume	OR right	0.13	0.3	-0.07	0.7	0.22	0.2	0.06	0.7	0.01	0.8	not tested	not tested	not tested	not tested	0.06	0.7
Smoking	Volume	SLF I left	0	>0.9	0.12	0.4	0.05	0.8	0.15	0.3	-0.03	0.6	not tested	not tested	not tested	not tested	-0.09	0.5
Smoking	Volume	SLF I right	-0.01	0.9	0.14	0.3	0.05	0.8	0.18	0.2	-0.03	0.5	not tested	not tested	not tested	not tested	0.02	0.9
Smoking	Volume	SLF II left	-0.05	0.7	0.18	0.3	0.05	0.8	0.18	0.3	-0.04	0.5	not tested	not tested	not tested	not tested	-0.21	0.2
Smoking	Volume	SLF II right	0.07	0.5	0.07	0.7	0.09	0.6	0.21	0.2	-0.04	0.5	not tested	not tested	not tested	not tested	-0.21	0.2
Smoking	Volume	SLF III left	-0.06	0.6	0.13	0.5	-0.15	0.4	0	>0.9	0.03	0.6	not tested	not tested	not tested	not tested	0.06	0.7
Smoking	Volume	SLF III right	0.06	0.6	0.04	0.8	-0.06	0.7	0	>0.9	-0.01	0.8	not tested	not tested	not tested	not tested	0.04	0.8
Smoking	Volume	UF left	0.25	0.04	0.11	0.6	-0.08	0.7	-0.13	0.5	-0.04	0.5	not tested	not tested	not tested	not tested	-0.03	0.9
Smoking	Volume	UF right	0.15	0.1	0.16	0.3	-0.02	0.9	0.04	0.8	-0.05	0.3	not tested	not tested	not tested	not tested	0.24	0.1
aCVRF	ICVF	AF left	0.02	0.7	0.02	0.8	0.1	0.2	0.04	0.6	0.01	0.8	not tested	not tested	not tested	not tested	-0.02	0.7
aCVRF	ICVF	AF right	0.01	0.8	0	>0.9	0.08	0.2	0.06	0.5	0.02	0.4	not tested	not tested	not tested	not tested	-0.03	0.6
aCVRF	ICVF	CC 1	0.03	0.5	-0.02	0.8	0.1	0.2	0.02	0.8	0.01	0.7	not tested	not tested	not tested	not tested	-0.05	0.4
aCVRF	ICVF	CC 2	0.02	0.7	-0.02	0.8	0.11	0.1	0.04	0.6	0.01	0.5	not tested	not tested	not tested	not tested	-0.04	0.4
aCVRF	ICVF	CC 3	0.03	0.5	-0.01	0.9	0.09	0.2	0.04	0.6	0.02	0.4	not tested	not tested	not tested	not tested	-0.03	0.6
aCVRF	ICVF	CC 4	0.01	0.8	-0.05	0.5	0.09	0.2	0.04	0.6	0.02	0.5	not tested	not tested	not tested	not tested	-0.05	0.4
aCVRF	ICVF	CC 5	0.02	0.6	-0.01	0.9	0.08	0.3	0.04	0.6	0.02	0.3	not tested	not tested	not tested	not tested	-0.04	0.6
aCVRF	ICVF	CC 6	0.03	0.6	0.01	>0.9	0.08	0.3	0.03	0.7	0.01	0.7	not tested	not tested	not tested	not tested	0	>0.9
aCVRF	ICVF	CC 7	0.03	0.5	0.01	>0.9	0.09	0.2	0.02	0.8	0.01	0.6	not tested	not tested	not tested	not tested	0.02	0.8
aCVRF	ICVF	CG left	0.02	0.7	-0.02	0.8	0.12	0.09	0.03	0.7	0.01	0.7	not tested	not tested	not tested	not tested	-0.03	0.6
aCVRF	ICVF	CG right	0.02	0.7	-0.02	0.7	0.12	0.08	0.05	0.5	0.01	0.8	not tested	not tested	not tested	not tested	-0.05	0.4
aCVRF	ICVF	CST left	0.03	0.6	-0.04	0.6	-0.01	0.9	0.07	0.4	0.02	0.5	not tested	not tested	not tested	not tested	-0.04	0.5
aCVRF	ICVF	CST right	0.01	0.8	-0.02	0.8	0.03	0.6	0.09	0.3	0.02	0.5	not tested	not tested	not tested	not tested	-0.02	0.7
aCVRF	ICVF	FX left	-0.05	0.2	-0.01	0.9	-0.02	0.8	-0.1	0.2	-0.03	0.2	not tested	not tested	not tested	not tested	-0.02	0.8
aCVRF	ICVF	FX right	-0.03	0.6	0.04	0.6	0.04	0.6	-0.01	0.9	-0.02	0.3	not tested	not tested	not tested	not tested	-0.09	0.1
aCVRF	ICVF	IFO left	0.02	0.7	0.03	0.7	0.1	0.2	0.02	0.8	0.01	0.6	not tested	not tested	not tested	not tested	0	>0.9
aCVRF	ICVF	IFO right	0.02	0.7	0	>0.9	0.1	0.2	0.03	0.7	0.02	0.4	not tested	not tested	not tested	not tested	0.01	0.9
aCVRF	ICVF	ILF left	0.01	0.9	-0.01	>0.9	0.06	0.4	0.06	0.5	0	0.9	not tested	not tested	not tested	not tested	-0.01	>0.9
aCVRF	ICVF	ILF right	0.02	0.6	-0.01	>0.9	0.08	0.3	0.04	0.6	0	0.8	not tested	not tested	not tested	not tested	0.01	0.8
aCVRF	ICVF	MLF left	0.02	0.6	0.03	0.7	0.08	0.3	0.03	0.7	0	>0.9	not tested	not tested	not tested	not tested	0	>0.9
aCVRF	ICVF	MLF right	0.03	0.5	0.01	0.9	0.08	0.3	0.03	0.7	0.01	0.6	not tested	not tested	not tested	not tested	-0.01	>0.9
aCVRF	ICVF	OR left	0.02	0.7	0.03	0.7	0.05	0.5	0.02	0.8	0	0.9	not tested	not tested	not tested	not tested	0.01	0.8
aCVRF	ICVF	OR right	0.03	0.5	0.01	>0.9	0.06	0.4	0.03	0.8	0.02	0.4	not tested	not tested	not tested	not tested	0.03	0.6
aCVRF	ICVF	SLF I left	0.01	>0.9	-0.05	0.5	0.1	0.2	0.07	0.4	0	>0.9	not tested	not tested	not tested	not tested	-0.04	0.5
aCVRF	ICVF	SLF I right	0.03	0.5	-0.04	0.6	0.09	0.2	0.06	0.4	0	0.9	not tested	not tested	not tested	not tested	-0.02	0.8
aCVRF	ICVF	SLF II left	0.03	0.6	-0.02	0.8	0.12	0.1	0.05	0.5	0.01	0.8	not tested	not tested	not tested	not tested	-0.03	0.7
aCVRF	ICVF	SLF II right	0.03	0.5	-0.02	0.8	0.1	0.2	0.05	0.5	0.01	0.6	not tested	not tested	not tested	not tested	-0.04	0.6
aCVRF	ICVF	SLF III left	0.04	0.4	0.01	0.8	0.07	0.4	0.04	0.6	0.02	0.5	not tested	not tested	not tested	not tested	-0.01	>0.9
aCVRF	ICVF	SLF III right	0.02	0.6	0	>0.9	0.09	0.2	0.06	0.4	0.03	0.2	not tested	not tested	not tested	not tested	-0.01	0.9
aCVRF	ICVF	UF left	0.01	0.8	0.01	>0.9	0.1	0.1	0.08	0.3	0.01	0.5	not tested	not tested	not tested	not tested	-0.03	0.6
aCVRF	ICVF	UF right	0.01	0.8	0.02	0.7	0.09	0.2	0.06	0.4	0.02	0.4	not tested	not tested	not tested	not tested	0	>0.9
aCVRF	ISOVF	AF left	-0.03	0.5	-0.05	0.5	-0.06	0.4	0.05	0.5	-0.01	0.6	not tested	not tested	not tested	not tested	0.05	0.4
aCVRF	ISOVF	AF right	-0.03	0.5	-0.07	0.3	-0.08	0.3	0.08	0.3	0	0.9	not tested	not tested	not tested	not tested	0.05	0.4
aCVRF	ISOVF	CC 1	-0.02	0.7	-0.11	0.1	-0.04	0.5	-0.08	0.3	0.01	0.7	not tested	not tested	not tested	not tested	0.06	0.3
aCVRF	ISOVF	CC 2	-0.04	0.3	-0.15	0.01	-0.07	0.3	0	>0.9	-0.01	0.5	not tested	not tested	not tested	not tested	0.03	0.5
aCVRF	ISOVF	CC 3	-0.02	0.6	-0.12	0.06	-0.09	0.2	0.02	0.8	-0.04	0.07	not tested	not tested	not tested	not tested	0.06	0.3
aCVRF	ISOVF	CC 4	0.02	0.5	-0.06	0.4	-0.09	0.1	0.02	0.8	-0.02	0.4	not tested	not tested	not tested	not tested	0.04	0.5
aCVRF	ISOVF	CC 5	0.03	0.5	-0.04	0.5	-0.05	0.4	0	>0.9	0	0.9	not tested	not tested	not tested	not tested	0.06	0.2
aCVRF	ISOVF	CC 6	-0.01	0.8	-0.1	0.09	-0.04	0.4	-0.01	0.9	0	0.8	not tested	not tested	not tested	not tested	0.05	0.4
aCVRF	ISOVF	CC 7	0	>0.9	-0.1	0.09	-0.06	0.3	0	>0.9	-0.02	0.3	not tested	not tested	not tested	not tested	0.01	0.8
aCVRF	ISOVF	CG left	-0.02	0.7	-0.12	0.09	-0.03	0.7	0.06	0.4	-0.01	0.6	not tested	not tested	not tested	not tested	0.06	0.4
aCVRF	ISOVF	CG right	-0.02	0.7	-0.15	0.03	-0.04	0.5	0.04	0.6	-0.01	0.8	not tested	not tested	not tested	not tested	0.04	0.5
aCVRF	ISOVF	CST left	-0.02	0.6	-0.13	0.04	0	>0.9	0.06	0.4	-0.05	0.02	not tested	not tested	not tested	not tested	0.07	0.2
aCVRF	ISOVF	CST right	-0.02	0.6	-0.08	0.2	-0.08	0.2	-0.03	0.6	-0.04	0.05	not tested	not tested	not tested	not tested	0.07	0.2
aCVRF	ISOVF	FX left	0	>0.9	-0.04	0.5	0.01	0.8	-0.01	0.8	0	>0.9	not tested	not tested	not tested	not tested	-0.01	>0.9
aCVRF	ISOVF	FX right	0.02	0.7	-0.07	0.3	0.09	0.2	-0.02	0.7	0	>0.9	not tested	not tested	not tested	not tested	-0.05	0.4
aCVRF	ISOVF	IFO left	-0.02	0.6	-0.07	0.2	-0.07	0.2	-0.04	0.5	-0.03	0.1	not tested	not tested	not tested	not tested	0.01	0.8
aCVRF	ISOVF	IFO right	-0.04	0.2	-0.06	0.3	-0.13	0.02	-0.06	0.3	-0.02	0.3	not tested	not tested	not tested	not tested	0.04	0.4
aCVRF	ISOVF	ILF left	-0.03	0.4	-0.08	0.3	-0.1	0.1	0.02	0.8	-0.02	0.5	not tested	not tested	not tested	not tested	0.02	0.8
aCVRF	ISOVF	ILF right	-0.05	0.3	-0.05	0.4	-0.09	0.2	-0.06	0.4	-0.01	0.8	not tested	not tested	not tested	not tested	0.03	0.6
aCVRF	ISOVF	MLF left	0	>0.9	-0.03	0.6	-0.05	0.5	0.01	>0.9	0.01	0.7	not tested	not tested	not tested	not tested	0.06	0.3
aCVRF	ISOVF	MLF right	0	>0.9	-0.03	0.6	-0.04	0.5	0	>0.9	0.02	0.4	not tested	not tested	not tested	not tested	0	>0.9
aCVRF	ISOVF	OR left	-0.01	0.8	-0.07	0.2	-0.05	0.4	-0.04	0.5	-0.03	0.1	not tested	not tested	not tested	not tested	0	>0.9
aCVRF	ISOVF	OR right	-0.04	0.4	-0.01	0.8	-0.11	0.06	-0.06	0.3	-0.02	0.3	not tested	not tested	not tested	not tested	0.02	0.7
aCVRF	ISOVF	SLF I left	0.01	0.9	-0.12	0.07	-0.06	0.4	0.07	0.3	-0.01	0.6	not tested	not tested	not tested	not tested	0.07	0.2
aCVRF	ISOVF	SLF I right	0.02	0.7	-0.11	0.09	-0.08	0.3	0.05	0.5	-0.02	0.5	not tested	not tested	not tested	not tested	0.04	0.5
aCVRF	ISOVF	SLF II left	0.01	0.8	-0.08	0.2	-0.05	0.5	0.09	0.3	-0.01	0.7	not tested	not tested	not tested	not tested	0.05	0.4
aCVRF	ISOVF	SLF II right	0.01	0.8	-0.08	0.2	-0.07	0.3	0.06	0.4	-0.02	0.4	not tested	not tested	not tested	not tested	0.02	0.7
aCVRF	ISOVF	SLF III left	-0.03	0.5	-0.08	0.2	-0.08	0.2	0.05	0.5	-0.01	0.6	not tested	not tested	not tested	not tested	0.07	0.2
aCVRF	ISOVF	SLF III right	-0.02	0.7	-0.06	0.3	-0.11	0.09	0.01	>0.9	-0.02	0.4	not tested	not tested	not tested	not tested	0.08	0.2
aCVRF	ISOVF	UF left	-0.03	0.5	-0.04	0.5	-0.14	0.05	-0.01	0.9	-0.01	0.7	not tested	not tested	not tested	not tested	0.02	0.7
aCVRF	ISOVF	UF right	-0.05	0.3	-0.09	0.2	-0.06	0.4	0.02	0.8	0	>0.9	not tested	not tested	not tested	not tested	0.06	0.3
aCVRF	MTsat	AF left	-0.11	0.01	-0.01	0.9	0.03	0.6	0.02	0.8	0.02	0.4	not tested	not tested	not tested	not tested	-0.07	0.2
aCVRF	MTsat	AF right	-0.09	0.05	0.01	>0.9	0.06	0.4	0.05	0.4	0.02	0.3	not tested	not tested	not tested	not tested	-0.06	0.3
aCVRF	MTsat	CC 1	-0.06	0.2	-0.03	0.6	0.06	0.3	0.12	0.07	0.02	0.4	not tested	not tested	not tested	not tested	-0.08	0.1
aCVRF	MTsat	CC 2	-0.07	0.09	0	>0.9	0.05	0.5	0.05	0.5	0.03	0.1	not tested	not tested	not tested	not tested	-0.08	0.1
aCVRF	MTsat	CC 3	-0.12	0.007	-0.02	0.7	0.01	0.8	0.02	0.7	0.03	0.2	not tested	not tested	not tested	not tested	-0.05	0.3
aCVRF	MTsat	CC 4	-0.1	0.03	0.03	0.7	0.04	0.6	0.05	0.5	0.03	0.2	not tested	not tested	not tested	not tested	-0.09	0.2
aCVRF	MTsat	CC 5	-0.11	0.02	0.04	0.6	0.02	0.7	0.02	0.8	0.03	0.2	not tested	not tested	not tested	not tested	-0.09	0.1
aCVRF	MTsat	CC 6	-0.08	0.08	0.02	0.7	0.06	0.4	0.01	>0.9	0.03	0.2	not tested	not tested	not tested	not tested	-0.1	0.07
aCVRF	MTsat	CC 7	-0.04	0.3	0.05	0.5	0.05	0.5	0.04	0.5	0.04	0.04	not tested	not tested	not tested	not tested	-0.09	0.1
aCVRF	MTsat	CG left	-0.11	0.01	-0.02	0.8	0.04	0.5	0.01	0.9	0.02	0.3	not tested	not tested	not tested	not tested	-0.08	0.2
aCVRF	MTsat	CG right	-0.09	0.04	0	>0.9	0.07	0.3	0.05	0.4	0.03	0.2	not tested	not tested	not tested	not tested	-0.12	0.02
aCVRF	MTsat	CST left	-0.1	0.03	0.02	0.8	0	>0.9	-0.01	>0.9	0.02	0.3	not tested	not tested	not tested	not tested	-0.1	0.09
aCVRF	MTsat	CST right	-0.07	0.1	0.04	0.6	0.01	0.8	0	>0.9	0.03	0.2	not tested	not tested	not tested	not tested	-0.08	0.2
aCVRF	MTsat	FX left	0	>0.9	0.06	0.4	-0.01	0.8	0	>0.9	-0.02	0.4	not tested	not tested	not tested	not tested	0.03	0.6
aCVRF	MTsat	FX right	-0.02	0.7	0.11	0.1	-0.04	0.6	-0.01	>0.9	0	0.9	not tested	not tested	not tested	not tested	0.04	0.5
aCVRF	MTsat	IFO left	-0.05	0.2	0.06	0.3	0.04	0.5	0.05	0.4	0.03	0.06	not tested	not tested	not tested	not tested	-0.05	0.3
aCVRF	MTsat	IFO right	-0.04	0.3	0.03	0.6	0.07	0.3	0.08	0.2	0.04	0.02	not tested	not tested	not tested	not tested	-0.06	0.2
aCVRF	MTsat	ILF left	-0.08	0.07	0.05	0.5	0.04	0.5	0.06	0.3	0.02	0.2	not tested	not tested	not tested	not tested	-0.05	0.3
aCVRF	MTsat	ILF right	-0.06	0.1	-0.01	0.8	0.02	0.7	0.05	0.5	0.02	0.3	not tested	not tested	not tested	not tested	-0.05	0.4
aCVRF	MTsat	MLF left	-0.08	0.05	0.04	0.6	0.05	0.5	0.01	0.9	0.02	0.2	not tested	not tested	not tested	not tested	-0.09	0.1
aCVRF	MTsat	MLF right	-0.06	0.2	-0.01	>0.9	0.05	0.4	0.02	0.7	0.03	0.1	not tested	not tested	not tested	not tested	-0.11	0.05
aCVRF	MTsat	OR left	-0.03	0.4	0.11	0.07	0	>0.9	0.06	0.4	0.03	0.08	not tested	not tested	not tested	not tested	-0.1	0.06
aCVRF	MTsat	OR right	-0.03	0.4	0.06	0.4	0.03	0.6	0.03	0.6	0.05	0.009	not tested	not tested	not tested	not tested	-0.08	0.2
aCVRF	MTsat	SLF I left	-0.14	0.002	0.02	0.8	0.02	0.8	0.01	>0.9	0.03	0.2	not tested	not tested	not tested	not tested	-0.12	0.04
aCVRF	MTsat	SLF I right	-0.09	0.04	0.01	0.8	0.05	0.5	0.02	0.8	0.03	0.1	not tested	not tested	not tested	not tested	-0.09	0.1
aCVRF	MTsat	SLF II left	-0.11	0.02	0	>0.9	0.04	0.5	0.02	0.8	0.03	0.2	not tested	not tested	not tested	not tested	-0.12	0.04
aCVRF	MTsat	SLF II right	-0.09	0.05	-0.01	0.8	0.05	0.4	0.04	0.6	0.03	0.1	not tested	not tested	not tested	not tested	-0.1	0.08
aCVRF	MTsat	SLF III left	-0.09	0.04	0	>0.9	0.02	0.8	0.01	0.9	0.03	0.2	not tested	not tested	not tested	not tested	-0.09	0.1
aCVRF	MTsat	SLF III right	-0.09	0.04	0.01	>0.9	0.06	0.3	0.07	0.3	0.04	0.04	not tested	not tested	not tested	not tested	-0.07	0.2
aCVRF	MTsat	UF left	-0.06	0.2	0.04	0.5	0.08	0.2	0.07	0.3	0.05	0.03	not tested	not tested	not tested	not tested	-0.07	0.2
aCVRF	MTsat	UF right	-0.07	0.1	0.01	>0.9	0.07	0.2	0.08	0.3	0.04	0.06	not tested	not tested	not tested	not tested	-0.03	0.5
aCVRF	Volume	AF left	0	0.9	0.02	0.6	0.03	0.4	0.03	0.5	0.01	0.6	not tested	not tested	not tested	not tested	-0.04	0.3
aCVRF	Volume	AF right	0	>0.9	0.02	0.7	0.04	0.3	0.02	0.8	0.02	0.3	not tested	not tested	not tested	not tested	-0.04	0.3
aCVRF	Volume	CC 1	-0.02	0.6	0.02	0.7	0.07	0.2	0.06	0.3	0	>0.9	not tested	not tested	not tested	not tested	-0.09	0.05
aCVRF	Volume	CC 2	0.02	0.5	0.03	0.4	0.04	0.4	0.06	0.2	0.02	0.2	not tested	not tested	not tested	not tested	-0.05	0.2
aCVRF	Volume	CC 3	0.02	0.6	0.07	0.2	-0.02	0.7	0.04	0.5	0.04	0.03	not tested	not tested	not tested	not tested	-0.09	0.06
aCVRF	Volume	CC 4	-0.03	0.4	0.07	0.2	0.03	0.7	0.03	0.6	0.03	0.1	not tested	not tested	not tested	not tested	-0.1	0.04
aCVRF	Volume	CC 5	-0.04	0.3	0.08	0.2	0.05	0.4	0.07	0.2	0.02	0.4	not tested	not tested	not tested	not tested	-0.1	0.05
aCVRF	Volume	CC 6	-0.04	0.2	0.07	0.09	0.07	0.1	0.04	0.4	0	0.7	not tested	not tested	not tested	not tested	-0.05	0.2
aCVRF	Volume	CC 7	-0.04	0.4	0.06	0.4	0.04	0.6	-0.02	0.8	0.01	0.8	not tested	not tested	not tested	not tested	0.01	>0.9
aCVRF	Volume	CG left	-0.01	0.8	0.07	0.08	0.06	0.2	0.04	0.4	0	>0.9	not tested	not tested	not tested	not tested	-0.05	0.2
aCVRF	Volume	CG right	-0.02	0.5	0.06	0.2	0.07	0.1	0.06	0.3	-0.01	0.6	not tested	not tested	not tested	not tested	-0.06	0.1
aCVRF	Volume	CST left	-0.03	0.4	0.09	0.1	0.05	0.3	0.07	0.2	0.02	0.4	not tested	not tested	not tested	not tested	-0.08	0.07
aCVRF	Volume	CST right	0	>0.9	0.1	0.08	0.04	0.4	0.04	0.5	0.03	0.1	not tested	not tested	not tested	not tested	-0.05	0.3
aCVRF	Volume	FX left	-0.01	0.8	0.07	0.2	0.11	0.05	0.11	0.07	0.02	0.3	not tested	not tested	not tested	not tested	-0.03	0.5
aCVRF	Volume	FX right	0.03	0.4	0.11	0.06	0.1	0.1	0.09	0.2	0	>0.9	not tested	not tested	not tested	not tested	-0.07	0.2
aCVRF	Volume	IFO left	-0.02	0.4	0.03	0.5	0.05	0.3	0.05	0.4	0	0.7	not tested	not tested	not tested	not tested	-0.07	0.06
aCVRF	Volume	IFO right	0	0.9	0.05	0.3	0.01	0.8	0.03	0.5	0	>0.9	not tested	not tested	not tested	not tested	0	>0.9
aCVRF	Volume	ILF left	-0.01	0.8	0.02	0.6	0.03	0.5	0.02	0.7	0.02	0.1	not tested	not tested	not tested	not tested	-0.06	0.2
aCVRF	Volume	ILF right	-0.02	0.5	0.02	0.7	0.02	0.7	0.02	0.7	0.01	0.7	not tested	not tested	not tested	not tested	-0.05	0.2
aCVRF	Volume	MLF left	-0.03	0.3	0.02	0.7	0.04	0.3	0	>0.9	0	>0.9	not tested	not tested	not tested	not tested	-0.03	0.3
aCVRF	Volume	MLF right	-0.05	0.06	0.05	0.2	0.06	0.1	0.02	0.7	0.01	0.6	not tested	not tested	not tested	not tested	-0.04	0.2
aCVRF	Volume	OR left	-0.03	0.4	0.07	0.2	0.05	0.4	0.03	0.6	0.01	0.6	not tested	not tested	not tested	not tested	-0.04	0.3
aCVRF	Volume	OR right	-0.03	0.4	0.05	0.4	0.03	0.6	0.01	0.8	0.02	0.4	not tested	not tested	not tested	not tested	0.03	0.6
aCVRF	Volume	SLF I left	-0.01	0.7	0.04	0.4	0.07	0.1	0.08	0.1	0.02	0.2	not tested	not tested	not tested	not tested	-0.08	0.05
aCVRF	Volume	SLF I right	-0.03	0.3	0.04	0.4	0.06	0.2	0.06	0.2	0.03	0.05	not tested	not tested	not tested	not tested	-0.04	0.3
aCVRF	Volume	SLF II left	-0.02	0.5	0.03	0.6	0.06	0.3	0.08	0.2	0.03	0.1	not tested	not tested	not tested	not tested	-0.09	0.05
aCVRF	Volume	SLF II right	-0.04	0.2	0.05	0.4	0.1	0.06	0.1	0.1	0.03	0.09	not tested	not tested	not tested	not tested	-0.11	0.02
aCVRF	Volume	SLF III left	-0.04	0.2	0.01	0.8	0.01	0.9	0.02	0.7	0.02	0.2	not tested	not tested	not tested	not tested	-0.04	0.4
aCVRF	Volume	SLF III right	-0.02	0.6	0.06	0.2	0.01	>0.9	-0.03	0.6	0.03	0.04	not tested	not tested	not tested	not tested	-0.06	0.1
aCVRF	Volume	UF left	-0.01	0.8	0.02	0.7	0	>0.9	-0.01	0.9	0.02	0.4	not tested	not tested	not tested	not tested	-0.08	0.1
aCVRF	Volume	UF right	0.02	0.5	0.09	0.08	0.02	0.8	-0.01	0.8	-0.01	0.7	not tested	not tested	not tested	not tested	-0.08	0.06
Abbreviations: aCVRF = aggregate cardiovascular risk factors, AF = arcuate fasciculus, ApoE = apolipoprotein E, BMI = body mass index, CC = corpus callosum (1 = rostrum, 2 = genu, 3 = rostral body, 4 = anterior midbody, 5 = posterior midbody, 6 = isthmus, 7 = splenium), CG = cingulum bundle, CST = cortico-spinal tract, FX = fornix, CVRF = cardiovascular risk factor, ICVF = intra-cellular volume f…

## Sheet: Supp_Data_9_lifestyle_MTsat
Supplementary Data 9. Sample sizes, standardised β and p-value estimates for associations between white matter myelin (MTsat) and lifestyle factors. Models were adjusted for age, age2, sex, total intracranial volume, high BMI and high WHR. * False discovery rate-corrected p<0.05.
	MVPA			Alcohol consumption
Tract	N	β	P	N	β	P
AF left	804	0.08	0.01*	990	-0.08	0.4
AF right	806	0.1	0.003*	992	-0.06	0.5
CC 1	802	0.08	0.009*	992	-0.19	0.03
CC 2	802	0.07	0.03	988	-0.09	0.3
CC 3	801	0.07	0.03	987	-0.02	0.9
CC 4	801	0.07	0.03	989	0.02	0.9
CC 5	802	0.1	0.004*	990	0.03	0.8
CC 6	807	0.09	0.007*	996	-0.13	0.2
CC 7	810	0.09	0.004*	998	-0.08	0.4
CG left	802	0.09	0.006*	988	-0.07	0.4
CG right	810	0.07	0.03	995	-0.12	0.2
CST left	803	0.11	0.001*	990	-0.03	0.7
CST right	801	0.11	0.001*	988	-0.03	0.8
FX left	813	0.06	0.06	1002	-0.02	0.8
FX right	812	0.05	0.1	1001	-0.03	0.8
IFO left	809	0.1	<0.001*	997	-0.14	0.09
IFO right	810	0.1	<0.001*	998	-0.18	0.04
ILF left	805	0.08	0.01*	993	-0.14	0.1
ILF right	805	0.1	0.001*	996	-0.06	0.6
MLF left	807	0.08	0.01*	996	-0.12	0.2
MLF right	805	0.1	0.003*	993	-0.1	0.3
OR left	808	0.11	<0.001*	998	-0.1	0.3
OR right	810	0.12	<0.001*	997	-0.1	0.3
SLF I left	803	0.08	0.02	990	-0.12	0.2
SLF I right	800	0.08	0.02*	988	-0.13	0.2
SLF II left	805	0.09	0.005*	993	-0.14	0.1
SLF II right	801	0.09	0.007*	989	-0.12	0.2
SLF III left	802	0.08	0.02*	990	-0.1	0.3
SLF III right	805	0.08	0.01*	993	-0.05	0.6
UF left	808	0.09	0.004*	997	-0.18	0.05
UF right	805	0.09	0.004*	995	-0.17	0.05
Abbreviations: AF = arcuate fasciculus, CC = corpus callosum (1 = rostrum, 2 = genu, 3 = rostral body, 4 = anterior midbody, 5 = posterior midbody, 6 = isthmus, 7 = splenium), CG = cingulum bundle, CST = cortico-spinal tract, FX = fornix, IFO = inferior fronto-occipital fasciculus, ILF = inferior longitudinal fasciculus, MLF = middle longitudinal fasciculus, MTsat = magnetization transfer saturat…
